# Supplementary material for: Environmental damping and vibrational coupling of confined fluids within isolated carbon nanotubes
Source: Nat Commun. 2024 Jul 3;15:5605. doi: 10.1038/s41467-024-49661-8 (PMC11222464; doi:10.1038/s41467-024-49661-8)
Supplement: Supplementary file 7 — Source Data File [file 41467_2024_49661_MOESM7_ESM.xlsx]

## Sheet: Figure 1c
Tstage (K)	ωG (cm-1)		Fitting dash line_Temperature (K)	Fitting dash line_ωG (cm-1)
298	1591.49		298	1591.93
338	1591.1		320.222	1591.41
378	1590.39		342.444	1590.88
418	1589.52		364.667	1590.36
458	1588.05		386.889	1589.84
498	1586.9		409.111	1589.31
			431.333	1588.79
			453.556	1588.27
			475.778	1587.74
			498	1587.22

## Sheet: Figure 1d
1				2				3				4				5				6				7				8				9				10				11				12				13
Raman shift_G	Intensity	Raman shift_RBM	Intensity	Raman shift_G	Intensity	Raman shift_RBM	Intensity	Raman shift_G	Intensity	Raman shift_RBM	Intensity	Raman shift_G	Intensity	Raman shift_RBM	Intensity	Raman shift_G	Intensity	Raman shift_RBM	Intensity	Raman shift_G	Intensity	Raman shift_RBM	Intensity	Raman shift_G	Intensity	Raman shift_RBM	Intensity	Raman shift_G	Intensity	Raman shift_RBM	Intensity	Raman shift_G	Intensity	Raman shift_RBM	Intensity	Raman shift_G	Intensity	Raman shift_RBM	Intensity	Raman shift_G	Intensity	Raman shift_RBM	Intensity	Raman shift_G	Intensity	Raman shift_RBM	Intensity	Raman shift_G	Intensity
1694.63	-124	376.435	-250	1694.63	-326	376.435	-164	1694.63	4	376.435	120	1694.63	-16	376.435	-18	1694.63	-68	376.435	-88	1694.63	-152	376.435	-102	1694.63	-144	376.435	-184	1694.63	-26	376.435	6	1694.63	-32	376.435	4	1694.63	-20	376.435	0	1694.63	-20	376.435	10	1694.63	-22	376.435	8	1694.63	-16
1694.47	4	376.237	14	1694.47	14	376.237	6	1694.47	8	376.237	10	1694.47	-6	376.237	6	1694.47	4	376.237	8	1694.47	0	376.237	12	1694.47	0	376.237	0	1694.47	4	376.237	-2	1694.47	6	376.237	-2	1694.47	8	376.237	8	1694.47	4	376.237	2	1694.47	6	376.237	2	1694.47	-2
1694.32	8	376.041	2	1694.32	6	376.041	0	1694.32	4	376.041	12	1694.32	14	376.041	-4	1694.32	2	376.041	2	1694.32	4	376.041	2	1694.32	8	376.041	6	1694.32	8	376.041	0	1694.32	8	376.041	8	1694.32	6	376.041	2	1694.32	6	376.041	10	1694.32	8	376.041	4	1694.32	4
1694.17	28	375.845	32	1694.17	26	375.845	32	1694.17	54	375.845	24	1694.17	10	375.845	6	1694.17	22	375.845	12	1694.17	18	375.845	16	1694.17	12	375.845	14	1694.17	4	375.845	2	1694.17	6	375.845	0	1694.17	4	375.845	16	1694.17	6	375.845	8	1694.17	6	375.845	12	1694.17	8
1694.01	0	375.649	4	1694.01	2	375.649	-2	1694.01	0	375.649	4	1694.01	6	375.649	-2	1694.01	4	375.649	-6	1694.01	-4	375.649	4	1694.01	6	375.649	4	1694.01	4	375.649	0	1694.01	4	375.649	-8	1694.01	-2	375.649	0	1694.01	2	375.649	0	1694.01	0	375.649	2	1694.01	2
1693.86	8	375.453	6	1693.86	-2	375.453	10	1693.86	6	375.453	12	1693.86	-6	375.453	6	1693.86	4	375.453	4	1693.86	-2	375.453	2	1693.86	-2	375.453	-2	1693.86	2	375.453	6	1693.86	-4	375.453	4	1693.86	8	375.453	4	1693.86	8	375.453	-2	1693.86	4	375.453	12	1693.86	2
1693.71	0	375.257	0	1693.71	6	375.257	4	1693.71	14	375.257	8	1693.71	-2	375.257	2	1693.71	2	375.257	12	1693.71	2	375.257	0	1693.71	8	375.257	2	1693.71	0	375.257	4	1693.71	0	375.257	4	1693.71	-2	375.257	0	1693.71	4	375.257	6	1693.71	2	375.257	6	1693.71	-4
1693.55	8	375.059	8	1693.55	-4	375.059	10	1693.55	0	375.059	6	1693.55	2	375.059	12	1693.55	2	375.059	4	1693.55	0	375.059	4	1693.55	2	375.059	6	1693.55	0	375.059	-2	1693.55	0	375.059	0	1693.55	10	375.059	2	1693.55	2	375.059	4	1693.55	6	375.059	-4	1693.55	6
1693.4	4	374.863	0	1693.4	2	374.863	4	1693.4	-2	374.863	4	1693.4	0	374.863	-6	1693.4	-2	374.863	0	1693.4	0	374.863	0	1693.4	0	374.863	-4	1693.4	6	374.863	8	1693.4	4	374.863	2	1693.4	2	374.863	-4	1693.4	-2	374.863	-6	1693.4	0	374.863	2	1693.4	6
1693.24	2	374.667	4	1693.24	0	374.667	-4	1693.24	14	374.667	4	1693.24	2	374.667	2	1693.24	6	374.667	8	1693.24	-2	374.667	10	1693.24	4	374.667	10	1693.24	8	374.667	0	1693.24	0	374.667	2	1693.24	4	374.667	4	1693.24	6	374.667	12	1693.24	6	374.667	2	1693.24	0
1693.09	2	374.471	-2	1693.09	10	374.471	-4	1693.09	2	374.471	2	1693.09	8	374.471	0	1693.09	8	374.471	0	1693.09	4	374.471	-4	1693.09	0	374.471	0	1693.09	4	374.471	-2	1693.09	0	374.471	-2	1693.09	-2	374.471	0	1693.09	4	374.471	-10	1693.09	0	374.471	6	1693.09	4
1692.94	4	374.275	8	1692.94	8	374.275	12	1692.94	0	374.275	6	1692.94	0	374.275	0	1692.94	4	374.275	8	1692.94	2	374.275	-8	1692.94	-2	374.275	12	1692.94	-8	374.275	4	1692.94	0	374.275	-6	1692.94	-4	374.275	6	1692.94	-6	374.275	6	1692.94	0	374.275	8	1692.94	0
1692.78	2	374.077	8	1692.78	10	374.077	4	1692.78	8	374.077	2	1692.78	2	374.077	-6	1692.78	-4	374.077	-4	1692.78	0	374.077	4	1692.78	4	374.077	8	1692.78	-4	374.077	-2	1692.78	-4	374.077	2	1692.78	2	374.077	2	1692.78	6	374.077	6	1692.78	-4	374.077	0	1692.78	0
1692.63	4	373.881	2	1692.63	2	373.881	6	1692.63	-2	373.881	20	1692.63	4	373.881	12	1692.63	0	373.881	0	1692.63	8	373.881	10	1692.63	0	373.881	6	1692.63	8	373.881	-4	1692.63	12	373.881	0	1692.63	6	373.881	6	1692.63	2	373.881	0	1692.63	4	373.881	2	1692.63	4
1692.48	-4	373.685	8	1692.48	8	373.685	2	1692.48	6	373.685	2	1692.48	-4	373.685	8	1692.48	6	373.685	4	1692.48	6	373.685	6	1692.48	4	373.685	0	1692.48	2	373.685	6	1692.48	2	373.685	-4	1692.48	-4	373.685	-8	1692.48	4	373.685	6	1692.48	2	373.685	8	1692.48	-4
1692.32	4	373.489	6	1692.32	6	373.489	4	1692.32	4	373.489	6	1692.32	-2	373.489	0	1692.32	0	373.489	2	1692.32	8	373.489	2	1692.32	2	373.489	8	1692.32	4	373.489	6	1692.32	-10	373.489	6	1692.32	2	373.489	6	1692.32	6	373.489	10	1692.32	-4	373.489	-2	1692.32	0
1692.17	8	373.292	2	1692.17	2	373.292	8	1692.17	4	373.292	0	1692.17	-6	373.292	4	1692.17	2	373.292	8	1692.17	2	373.292	0	1692.17	4	373.292	2	1692.17	2	373.292	2	1692.17	4	373.292	4	1692.17	-2	373.292	-6	1692.17	2	373.292	-4	1692.17	8	373.292	-2	1692.17	2
1692.02	6	373.095	8	1692.02	10	373.095	14	1692.02	14	373.095	8	1692.02	6	373.095	4	1692.02	6	373.095	2	1692.02	10	373.095	2	1692.02	2	373.095	2	1692.02	0	373.095	14	1692.02	0	373.095	2	1692.02	8	373.095	4	1692.02	-2	373.095	-2	1692.02	8	373.095	2	1692.02	8
1691.86	8	372.899	-2	1691.86	6	372.899	12	1691.86	8	372.899	4	1691.86	8	372.899	2	1691.86	6	372.899	0	1691.86	-6	372.899	2	1691.86	0	372.899	0	1691.86	2	372.899	-4	1691.86	6	372.899	0	1691.86	4	372.899	-2	1691.86	8	372.899	-2	1691.86	10	372.899	4	1691.86	0
1691.71	12	372.702	8	1691.71	10	372.702	4	1691.71	2	372.702	2	1691.71	6	372.702	2	1691.71	10	372.702	0	1691.71	2	372.702	6	1691.71	8	372.702	6	1691.71	6	372.702	6	1691.71	0	372.702	2	1691.71	6	372.702	0	1691.71	18	372.702	2	1691.71	4	372.702	2	1691.71	4
1691.56	6	372.506	-6	1691.56	4	372.506	6	1691.56	2	372.506	4	1691.56	-6	372.506	8	1691.56	4	372.506	2	1691.56	0	372.506	-12	1691.56	10	372.506	0	1691.56	-8	372.506	4	1691.56	4	372.506	2	1691.56	6	372.506	4	1691.56	-2	372.506	8	1691.56	2	372.506	0	1691.56	6
1691.4	6	372.31	10	1691.4	10	372.31	14	1691.4	18	372.31	8	1691.4	2	372.31	-2	1691.4	2	372.31	2	1691.4	4	372.31	2	1691.4	10	372.31	-4	1691.4	-2	372.31	0	1691.4	2	372.31	-4	1691.4	2	372.31	-2	1691.4	6	372.31	-2	1691.4	4	372.31	10	1691.4	2
1691.25	14	372.113	8	1691.25	6	372.113	8	1691.25	4	372.113	4	1691.25	4	372.113	6	1691.25	2	372.113	0	1691.25	0	372.113	4	1691.25	4	372.113	0	1691.25	2	372.113	-4	1691.25	-2	372.113	0	1691.25	-2	372.113	0	1691.25	8	372.113	2	1691.25	2	372.113	0	1691.25	2
1691.1	2	371.916	10	1691.1	2	371.916	8	1691.1	8	371.916	8	1691.1	-2	371.916	-2	1691.1	0	371.916	6	1691.1	-6	371.916	0	1691.1	4	371.916	0	1691.1	10	371.916	0	1691.1	4	371.916	8	1691.1	4	371.916	4	1691.1	-4	371.916	2	1691.1	-4	371.916	-2	1691.1	6
1690.94	8	371.72	4	1690.94	12	371.72	10	1690.94	10	371.72	8	1690.94	6	371.72	12	1690.94	2	371.72	2	1690.94	4	371.72	8	1690.94	-2	371.72	4	1690.94	2	371.72	8	1690.94	0	371.72	4	1690.94	4	371.72	4	1690.94	6	371.72	2	1690.94	2	371.72	12	1690.94	6
1690.79	2	371.524	4	1690.79	-6	371.524	8	1690.79	10	371.524	8	1690.79	6	371.524	-2	1690.79	-2	371.524	4	1690.79	2	371.524	0	1690.79	12	371.524	12	1690.79	4	371.524	4	1690.79	-4	371.524	4	1690.79	-2	371.524	10	1690.79	4	371.524	4	1690.79	10	371.524	-6	1690.79	0
1690.63	4	371.328	6	1690.63	2	371.328	8	1690.63	0	371.328	8	1690.63	4	371.328	0	1690.63	2	371.328	-2	1690.63	-4	371.328	4	1690.63	-2	371.328	-2	1690.63	2	371.328	2	1690.63	2	371.328	2	1690.63	2	371.328	-8	1690.63	-6	371.328	-4	1690.63	0	371.328	-2	1690.63	4
1690.48	-2	371.13	-4	1690.48	6	371.13	10	1690.48	0	371.13	-2	1690.48	4	371.13	6	1690.48	2	371.13	12	1690.48	0	371.13	-4	1690.48	2	371.13	4	1690.48	-4	371.13	6	1690.48	4	371.13	4	1690.48	6	371.13	0	1690.48	-2	371.13	-4	1690.48	0	371.13	-12	1690.48	8
1690.33	-4	370.934	0	1690.33	-4	370.934	10	1690.33	4	370.934	6	1690.33	0	370.934	-6	1690.33	0	370.934	10	1690.33	2	370.934	-2	1690.33	-6	370.934	8	1690.33	-2	370.934	2	1690.33	0	370.934	10	1690.33	0	370.934	-4	1690.33	6	370.934	2	1690.33	4	370.934	8	1690.33	8
1690.17	14	370.738	-10	1690.17	10	370.738	4	1690.17	0	370.738	10	1690.17	4	370.738	12	1690.17	2	370.738	0	1690.17	4	370.738	8	1690.17	8	370.738	-2	1690.17	2	370.738	4	1690.17	4	370.738	2	1690.17	-2	370.738	-2	1690.17	2	370.738	-6	1690.17	2	370.738	2	1690.17	4
1690.02	2	370.541	8	1690.02	4	370.541	0	1690.02	4	370.541	4	1690.02	-2	370.541	6	1690.02	-2	370.541	8	1690.02	2	370.541	6	1690.02	8	370.541	6	1690.02	0	370.541	2	1690.02	2	370.541	4	1690.02	6	370.541	0	1690.02	-6	370.541	-2	1690.02	6	370.541	8	1690.02	-6
1689.87	0	370.344	12	1689.87	8	370.344	2	1689.87	4	370.344	14	1689.87	8	370.344	-2	1689.87	2	370.344	2	1689.87	4	370.344	6	1689.87	0	370.344	8	1689.87	14	370.344	4	1689.87	12	370.344	4	1689.87	8	370.344	0	1689.87	8	370.344	4	1689.87	-2	370.344	10	1689.87	6
1689.71	2	370.148	14	1689.71	0	370.148	6	1689.71	18	370.148	2	1689.71	4	370.148	0	1689.71	-2	370.148	2	1689.71	2	370.148	-2	1689.71	2	370.148	4	1689.71	-8	370.148	8	1689.71	8	370.148	-4	1689.71	0	370.148	4	1689.71	6	370.148	2	1689.71	-6	370.148	14	1689.71	2
1689.56	0	369.951	8	1689.56	10	369.951	8	1689.56	12	369.951	0	1689.56	6	369.951	2	1689.56	6	369.951	0	1689.56	4	369.951	10	1689.56	-2	369.951	-6	1689.56	4	369.951	2	1689.56	2	369.951	-2	1689.56	4	369.951	6	1689.56	-2	369.951	0	1689.56	4	369.951	6	1689.56	0
1689.4	10	369.755	6	1689.4	6	369.755	14	1689.4	14	369.755	16	1689.4	6	369.755	4	1689.4	2	369.755	0	1689.4	2	369.755	10	1689.4	4	369.755	6	1689.4	4	369.755	2	1689.4	-6	369.755	-8	1689.4	-4	369.755	2	1689.4	10	369.755	0	1689.4	0	369.755	6	1689.4	6
1689.25	10	369.557	8	1689.25	4	369.557	10	1689.25	12	369.557	-4	1689.25	2	369.557	12	1689.25	-2	369.557	12	1689.25	-2	369.557	8	1689.25	2	369.557	0	1689.25	-6	369.557	-2	1689.25	8	369.557	4	1689.25	2	369.557	8	1689.25	0	369.557	-2	1689.25	-2	369.557	4	1689.25	8
1689.1	8	369.361	-8	1689.1	6	369.361	6	1689.1	4	369.361	4	1689.1	-4	369.361	2	1689.1	-6	369.361	-2	1689.1	2	369.361	2	1689.1	-2	369.361	6	1689.1	-8	369.361	2	1689.1	6	369.361	2	1689.1	6	369.361	0	1689.1	10	369.361	6	1689.1	-2	369.361	-4	1689.1	2
1688.94	6	369.165	8	1688.94	6	369.165	6	1688.94	2	369.165	10	1688.94	4	369.165	8	1688.94	-2	369.165	4	1688.94	6	369.165	4	1688.94	0	369.165	12	1688.94	10	369.165	0	1688.94	2	369.165	2	1688.94	8	369.165	2	1688.94	2	369.165	4	1688.94	6	369.165	12	1688.94	6
1688.79	-2	368.969	8	1688.79	10	368.969	2	1688.79	-2	368.969	0	1688.79	4	368.969	2	1688.79	8	368.969	6	1688.79	4	368.969	14	1688.79	6	368.969	6	1688.79	2	368.969	-6	1688.79	8	368.969	8	1688.79	-2	368.969	12	1688.79	4	368.969	0	1688.79	8	368.969	-2	1688.79	-8
1688.64	6	368.771	0	1688.64	10	368.771	18	1688.64	22	368.771	0	1688.64	2	368.771	4	1688.64	4	368.771	4	1688.64	0	368.771	4	1688.64	6	368.771	4	1688.64	-4	368.771	6	1688.64	4	368.771	6	1688.64	8	368.771	4	1688.64	0	368.771	0	1688.64	4	368.771	0	1688.64	8
1688.48	10	368.575	0	1688.48	8	368.575	4	1688.48	0	368.575	12	1688.48	0	368.575	-8	1688.48	2	368.575	10	1688.48	-4	368.575	0	1688.48	-2	368.575	4	1688.48	4	368.575	2	1688.48	0	368.575	0	1688.48	0	368.575	6	1688.48	0	368.575	2	1688.48	-4	368.575	2	1688.48	8
1688.33	-4	368.378	4	1688.33	8	368.378	6	1688.33	6	368.378	6	1688.33	-2	368.378	-2	1688.33	-6	368.378	2	1688.33	6	368.378	10	1688.33	6	368.378	0	1688.33	0	368.378	6	1688.33	2	368.378	6	1688.33	6	368.378	6	1688.33	4	368.378	2	1688.33	12	368.378	10	1688.33	-2
1688.17	0	368.182	-8	1688.17	0	368.182	0	1688.17	-2	368.182	10	1688.17	8	368.182	-2	1688.17	0	368.182	12	1688.17	-2	368.182	-6	1688.17	4	368.182	4	1688.17	-4	368.182	4	1688.17	-2	368.182	2	1688.17	0	368.182	-6	1688.17	0	368.182	2	1688.17	2	368.182	-4	1688.17	6
1688.02	6	367.984	2	1688.02	16	367.984	6	1688.02	4	367.984	8	1688.02	10	367.984	6	1688.02	0	367.984	4	1688.02	6	367.984	10	1688.02	6	367.984	-2	1688.02	2	367.984	-2	1688.02	12	367.984	2	1688.02	4	367.984	0	1688.02	-6	367.984	6	1688.02	2	367.984	10	1688.02	6
1687.87	4	367.788	0	1687.87	8	367.788	6	1687.87	-4	367.788	0	1687.87	-16	367.788	0	1687.87	6	367.788	2	1687.87	-8	367.788	-2	1687.87	0	367.788	-2	1687.87	4	367.788	4	1687.87	0	367.788	6	1687.87	0	367.788	0	1687.87	6	367.788	0	1687.87	4	367.788	0	1687.87	0
1687.71	0	367.592	4	1687.71	10	367.592	-6	1687.71	12	367.592	8	1687.71	8	367.592	2	1687.71	-2	367.592	-6	1687.71	2	367.592	8	1687.71	-6	367.592	0	1687.71	-4	367.592	6	1687.71	-8	367.592	0	1687.71	2	367.592	2	1687.71	2	367.592	0	1687.71	2	367.592	0	1687.71	8
1687.56	8	367.394	10	1687.56	6	367.394	2	1687.56	-4	367.394	4	1687.56	2	367.394	4	1687.56	8	367.394	0	1687.56	8	367.394	-4	1687.56	4	367.394	4	1687.56	-6	367.394	2	1687.56	2	367.394	2	1687.56	6	367.394	0	1687.56	2	367.394	8	1687.56	0	367.394	8	1687.56	-2
1687.41	4	367.198	-2	1687.41	10	367.198	8	1687.41	0	367.198	10	1687.41	0	367.198	-2	1687.41	4	367.198	6	1687.41	-2	367.198	-2	1687.41	0	367.198	2	1687.41	2	367.198	2	1687.41	6	367.198	4	1687.41	4	367.198	2	1687.41	0	367.198	12	1687.41	6	367.198	4	1687.41	6
1687.25	-6	367.001	-2	1687.25	8	367.001	0	1687.25	4	367.001	6	1687.25	0	367.001	0	1687.25	-10	367.001	-6	1687.25	8	367.001	2	1687.25	2	367.001	-6	1687.25	4	367.001	8	1687.25	0	367.001	-2	1687.25	4	367.001	-2	1687.25	0	367.001	4	1687.25	4	367.001	0	1687.25	6
1687.1	-4	366.805	2	1687.1	4	366.805	6	1687.1	8	366.805	10	1687.1	8	366.805	8	1687.1	-8	366.805	6	1687.1	6	366.805	6	1687.1	2	366.805	12	1687.1	6	366.805	6	1687.1	6	366.805	0	1687.1	-2	366.805	8	1687.1	-2	366.805	4	1687.1	6	366.805	2	1687.1	8
1686.94	10	366.607	8	1686.94	0	366.607	10	1686.94	0	366.607	8	1686.94	6	366.607	-4	1686.94	-2	366.607	2	1686.94	6	366.607	8	1686.94	0	366.607	-4	1686.94	0	366.607	-6	1686.94	2	366.607	-2	1686.94	6	366.607	6	1686.94	8	366.607	0	1686.94	-4	366.607	2	1686.94	2
1686.79	2	366.411	2	1686.79	0	366.411	10	1686.79	10	366.411	8	1686.79	2	366.411	6	1686.79	2	366.411	-2	1686.79	10	366.411	6	1686.79	2	366.411	10	1686.79	2	366.411	8	1686.79	-8	366.411	-4	1686.79	0	366.411	0	1686.79	4	366.411	4	1686.79	4	366.411	16	1686.79	4
1686.64	6	366.215	-8	1686.64	6	366.215	8	1686.64	0	366.215	10	1686.64	2	366.215	0	1686.64	6	366.215	4	1686.64	0	366.215	2	1686.64	4	366.215	0	1686.64	-8	366.215	6	1686.64	6	366.215	-8	1686.64	0	366.215	8	1686.64	-4	366.215	6	1686.64	6	366.215	8	1686.64	6
1686.48	14	366.017	6	1686.48	4	366.017	8	1686.48	6	366.017	2	1686.48	-2	366.017	10	1686.48	-14	366.017	4	1686.48	4	366.017	2	1686.48	-2	366.017	2	1686.48	-2	366.017	0	1686.48	2	366.017	6	1686.48	-2	366.017	4	1686.48	-2	366.017	-4	1686.48	6	366.017	4	1686.48	2
1686.33	4	365.82	2	1686.33	6	365.82	0	1686.33	4	365.82	2	1686.33	0	365.82	10	1686.33	6	365.82	6	1686.33	8	365.82	4	1686.33	2	365.82	-4	1686.33	-2	365.82	0	1686.33	6	365.82	4	1686.33	8	365.82	-2	1686.33	0	365.82	0	1686.33	12	365.82	-2	1686.33	6
1686.18	2	365.624	18	1686.18	8	365.624	6	1686.18	0	365.624	4	1686.18	2	365.624	-10	1686.18	4	365.624	4	1686.18	4	365.624	4	1686.18	0	365.624	2	1686.18	8	365.624	0	1686.18	-2	365.624	4	1686.18	-4	365.624	2	1686.18	0	365.624	10	1686.18	4	365.624	12	1686.18	0
1686.02	10	365.426	-2	1686.02	6	365.426	2	1686.02	8	365.426	-2	1686.02	8	365.426	2	1686.02	-2	365.426	4	1686.02	0	365.426	-2	1686.02	-2	365.426	-10	1686.02	-4	365.426	2	1686.02	2	365.426	-4	1686.02	-2	365.426	0	1686.02	2	365.426	2	1686.02	4	365.426	2	1686.02	2
1685.87	4	365.23	-4	1685.87	16	365.23	6	1685.87	-2	365.23	14	1685.87	2	365.23	2	1685.87	6	365.23	2	1685.87	8	365.23	6	1685.87	4	365.23	10	1685.87	0	365.23	6	1685.87	0	365.23	4	1685.87	-6	365.23	10	1685.87	-4	365.23	-2	1685.87	2	365.23	2	1685.87	-8
1685.71	2	365.034	2	1685.71	6	365.034	4	1685.71	0	365.034	-4	1685.71	0	365.034	-2	1685.71	0	365.034	2	1685.71	2	365.034	4	1685.71	6	365.034	-8	1685.71	12	365.034	2	1685.71	2	365.034	0	1685.71	6	365.034	-4	1685.71	8	365.034	6	1685.71	6	365.034	6	1685.71	-4
1685.56	10	364.837	8	1685.56	10	364.837	4	1685.56	4	364.837	12	1685.56	8	364.837	0	1685.56	4	364.837	10	1685.56	0	364.837	0	1685.56	8	364.837	-4	1685.56	4	364.837	-10	1685.56	10	364.837	2	1685.56	-2	364.837	-8	1685.56	2	364.837	4	1685.56	0	364.837	0	1685.56	8
1685.41	0	364.639	6	1685.41	4	364.639	6	1685.41	4	364.639	-2	1685.41	-4	364.639	2	1685.41	6	364.639	2	1685.41	-6	364.639	12	1685.41	4	364.639	0	1685.41	0	364.639	4	1685.41	-4	364.639	0	1685.41	6	364.639	4	1685.41	-4	364.639	8	1685.41	2	364.639	0	1685.41	6
1685.25	8	364.443	8	1685.25	4	364.443	10	1685.25	6	364.443	10	1685.25	8	364.443	0	1685.25	2	364.443	6	1685.25	6	364.443	10	1685.25	-2	364.443	8	1685.25	4	364.443	4	1685.25	0	364.443	6	1685.25	12	364.443	4	1685.25	0	364.443	2	1685.25	4	364.443	2	1685.25	0
1685.1	6	364.247	0	1685.1	6	364.247	16	1685.1	2	364.247	12	1685.1	-2	364.247	6	1685.1	-4	364.247	-2	1685.1	0	364.247	12	1685.1	10	364.247	-6	1685.1	-2	364.247	0	1685.1	4	364.247	-2	1685.1	0	364.247	8	1685.1	-2	364.247	2	1685.1	-6	364.247	-2	1685.1	8
1684.94	2	364.049	6	1684.94	2	364.049	6	1684.94	4	364.049	6	1684.94	4	364.049	-2	1684.94	8	364.049	0	1684.94	6	364.049	12	1684.94	4	364.049	10	1684.94	6	364.049	-4	1684.94	8	364.049	0	1684.94	-2	364.049	8	1684.94	4	364.049	4	1684.94	8	364.049	8	1684.94	8
1684.79	10	363.852	2	1684.79	0	363.852	10	1684.79	2	363.852	6	1684.79	6	363.852	6	1684.79	-4	363.852	0	1684.79	6	363.852	-2	1684.79	8	363.852	12	1684.79	0	363.852	-2	1684.79	0	363.852	0	1684.79	-6	363.852	6	1684.79	2	363.852	2	1684.79	4	363.852	-2	1684.79	2
1684.64	6	363.656	8	1684.64	16	363.656	10	1684.64	10	363.656	-2	1684.64	4	363.656	0	1684.64	2	363.656	0	1684.64	8	363.656	2	1684.64	-4	363.656	-2	1684.64	6	363.656	2	1684.64	0	363.656	4	1684.64	14	363.656	6	1684.64	-2	363.656	8	1684.64	-2	363.656	6	1684.64	-2
1684.48	0	363.458	4	1684.48	10	363.458	16	1684.48	14	363.458	6	1684.48	0	363.458	12	1684.48	4	363.458	2	1684.48	6	363.458	2	1684.48	2	363.458	2	1684.48	2	363.458	-2	1684.48	-2	363.458	6	1684.48	0	363.458	2	1684.48	6	363.458	0	1684.48	0	363.458	0	1684.48	2
1684.33	10	363.262	10	1684.33	8	363.262	2	1684.33	2	363.262	2	1684.33	6	363.262	6	1684.33	4	363.262	0	1684.33	-2	363.262	4	1684.33	6	363.262	8	1684.33	-4	363.262	-16	1684.33	2	363.262	4	1684.33	6	363.262	8	1684.33	2	363.262	0	1684.33	-2	363.262	10	1684.33	2
1684.17	10	363.065	0	1684.17	6	363.065	12	1684.17	6	363.065	2	1684.17	6	363.065	-2	1684.17	4	363.065	2	1684.17	-2	363.065	8	1684.17	4	363.065	4	1684.17	-4	363.065	-6	1684.17	0	363.065	0	1684.17	0	363.065	2	1684.17	0	363.065	8	1684.17	2	363.065	2	1684.17	6
1684.02	10	362.868	2	1684.02	8	362.868	12	1684.02	4	362.868	4	1684.02	2	362.868	10	1684.02	4	362.868	4	1684.02	12	362.868	14	1684.02	0	362.868	6	1684.02	6	362.868	0	1684.02	2	362.868	8	1684.02	12	362.868	2	1684.02	10	362.868	8	1684.02	-2	362.868	6	1684.02	6
1683.87	6	362.671	2	1683.87	14	362.671	4	1683.87	10	362.671	10	1683.87	-4	362.671	6	1683.87	8	362.671	0	1683.87	0	362.671	0	1683.87	6	362.671	0	1683.87	4	362.671	4	1683.87	6	362.671	2	1683.87	0	362.671	0	1683.87	0	362.671	0	1683.87	6	362.671	8	1683.87	12
1683.71	8	362.475	10	1683.71	8	362.475	6	1683.71	4	362.475	8	1683.71	6	362.475	0	1683.71	-2	362.475	-2	1683.71	-6	362.475	12	1683.71	4	362.475	10	1683.71	0	362.475	0	1683.71	6	362.475	10	1683.71	8	362.475	6	1683.71	4	362.475	12	1683.71	0	362.475	6	1683.71	6
1683.56	4	362.277	-4	1683.56	4	362.277	6	1683.56	4	362.277	6	1683.56	8	362.277	2	1683.56	2	362.277	6	1683.56	-2	362.277	2	1683.56	4	362.277	-6	1683.56	8	362.277	-2	1683.56	-2	362.277	-8	1683.56	-2	362.277	4	1683.56	8	362.277	0	1683.56	6	362.277	8	1683.56	-2
1683.4	-2	362.08	6	1683.4	12	362.08	6	1683.4	12	362.08	-6	1683.4	0	362.08	8	1683.4	-2	362.08	6	1683.4	0	362.08	4	1683.4	6	362.08	10	1683.4	-2	362.08	2	1683.4	6	362.08	8	1683.4	2	362.08	10	1683.4	0	362.08	2	1683.4	4	362.08	6	1683.4	-6
1683.25	2	361.884	4	1683.25	-2	361.884	0	1683.25	4	361.884	10	1683.25	8	361.884	-4	1683.25	4	361.884	0	1683.25	-6	361.884	-8	1683.25	12	361.884	-2	1683.25	2	361.884	6	1683.25	6	361.884	-6	1683.25	4	361.884	8	1683.25	2	361.884	6	1683.25	4	361.884	-2	1683.25	10
1683.1	10	361.686	2	1683.1	0	361.686	6	1683.1	8	361.686	14	1683.1	-4	361.686	4	1683.1	4	361.686	2	1683.1	8	361.686	6	1683.1	2	361.686	4	1683.1	0	361.686	-2	1683.1	4	361.686	8	1683.1	2	361.686	6	1683.1	6	361.686	0	1683.1	0	361.686	10	1683.1	-2
1682.94	6	361.49	8	1682.94	4	361.49	10	1682.94	8	361.49	-2	1682.94	6	361.49	6	1682.94	4	361.49	2	1682.94	4	361.49	-4	1682.94	6	361.49	4	1682.94	8	361.49	10	1682.94	10	361.49	-4	1682.94	-2	361.49	4	1682.94	-4	361.49	8	1682.94	8	361.49	8	1682.94	6
1682.79	14	361.293	6	1682.79	10	361.293	4	1682.79	10	361.293	18	1682.79	10	361.293	-2	1682.79	4	361.293	6	1682.79	-2	361.293	6	1682.79	10	361.293	4	1682.79	4	361.293	-4	1682.79	0	361.293	6	1682.79	4	361.293	0	1682.79	6	361.293	2	1682.79	4	361.293	10	1682.79	0
1682.63	2	361.095	10	1682.63	4	361.095	0	1682.63	-2	361.095	18	1682.63	0	361.095	12	1682.63	0	361.095	0	1682.63	4	361.095	2	1682.63	0	361.095	12	1682.63	0	361.095	6	1682.63	6	361.095	-2	1682.63	8	361.095	0	1682.63	-4	361.095	2	1682.63	6	361.095	4	1682.63	0
1682.48	16	360.899	4	1682.48	2	360.899	6	1682.48	14	360.899	2	1682.48	-4	360.899	12	1682.48	2	360.899	4	1682.48	12	360.899	12	1682.48	12	360.899	0	1682.48	4	360.899	-2	1682.48	2	360.899	6	1682.48	8	360.899	4	1682.48	4	360.899	4	1682.48	0	360.899	2	1682.48	-2
1682.33	10	360.701	12	1682.33	14	360.701	10	1682.33	2	360.701	4	1682.33	6	360.701	6	1682.33	8	360.701	4	1682.33	-4	360.701	-2	1682.33	2	360.701	6	1682.33	-4	360.701	8	1682.33	6	360.701	2	1682.33	6	360.701	-2	1682.33	4	360.701	0	1682.33	4	360.701	4	1682.33	0
1682.17	-6	360.504	0	1682.17	0	360.504	4	1682.17	8	360.504	4	1682.17	6	360.504	2	1682.17	4	360.504	2	1682.17	10	360.504	4	1682.17	2	360.504	2	1682.17	4	360.504	-2	1682.17	2	360.504	2	1682.17	-2	360.504	4	1682.17	-2	360.504	4	1682.17	2	360.504	0	1682.17	4
1682.02	0	360.308	10	1682.02	10	360.308	2	1682.02	6	360.308	14	1682.02	0	360.308	0	1682.02	6	360.308	8	1682.02	4	360.308	6	1682.02	14	360.308	8	1682.02	2	360.308	-2	1682.02	4	360.308	6	1682.02	2	360.308	6	1682.02	2	360.308	10	1682.02	-2	360.308	0	1682.02	0
1681.86	12	360.11	4	1681.86	12	360.11	4	1681.86	6	360.11	10	1681.86	6	360.11	10	1681.86	0	360.11	-2	1681.86	4	360.11	6	1681.86	12	360.11	2	1681.86	0	360.11	8	1681.86	-6	360.11	4	1681.86	6	360.11	4	1681.86	10	360.11	10	1681.86	6	360.11	6	1681.86	12
1681.71	2	359.913	4	1681.71	0	359.913	4	1681.71	8	359.913	2	1681.71	-6	359.913	-2	1681.71	8	359.913	4	1681.71	0	359.913	4	1681.71	4	359.913	14	1681.71	-8	359.913	8	1681.71	-4	359.913	0	1681.71	-2	359.913	-2	1681.71	2	359.913	4	1681.71	0	359.913	-6	1681.71	-6
1681.56	6	359.717	-6	1681.56	4	359.717	6	1681.56	10	359.717	12	1681.56	10	359.717	6	1681.56	-2	359.717	6	1681.56	6	359.717	6	1681.56	2	359.717	12	1681.56	-2	359.717	-6	1681.56	-4	359.717	2	1681.56	2	359.717	2	1681.56	-4	359.717	2	1681.56	2	359.717	-4	1681.56	6
1681.4	4	359.519	6	1681.4	10	359.519	4	1681.4	4	359.519	4	1681.4	2	359.519	-2	1681.4	-2	359.519	4	1681.4	8	359.519	14	1681.4	8	359.519	4	1681.4	-4	359.519	0	1681.4	2	359.519	0	1681.4	2	359.519	6	1681.4	4	359.519	2	1681.4	0	359.519	10	1681.4	4
1681.25	8	359.322	8	1681.25	8	359.322	16	1681.25	6	359.322	8	1681.25	-2	359.322	8	1681.25	-4	359.322	-4	1681.25	4	359.322	6	1681.25	-2	359.322	2	1681.25	4	359.322	8	1681.25	-2	359.322	-2	1681.25	2	359.322	4	1681.25	-18	359.322	10	1681.25	0	359.322	-2	1681.25	4
1681.09	4	359.125	2	1681.09	6	359.125	6	1681.09	-4	359.125	22	1681.09	4	359.125	-2	1681.09	-2	359.125	-14	1681.09	4	359.125	4	1681.09	0	359.125	2	1681.09	0	359.125	6	1681.09	0	359.125	4	1681.09	2	359.125	-2	1681.09	0	359.125	0	1681.09	4	359.125	6	1681.09	4
1680.94	18	358.928	24	1680.94	26	358.928	22	1680.94	24	358.928	30	1680.94	20	358.928	10	1680.94	4	358.928	10	1680.94	8	358.928	8	1680.94	8	358.928	12	1680.94	0	358.928	4	1680.94	4	358.928	10	1680.94	2	358.928	2	1680.94	4	358.928	2	1680.94	8	358.928	8	1680.94	10
1680.79	12	358.731	6	1680.79	6	358.731	6	1680.79	10	358.731	8	1680.79	2	358.731	4	1680.79	0	358.731	-2	1680.79	2	358.731	6	1680.79	6	358.731	-2	1680.79	-10	358.731	2	1680.79	-4	358.731	6	1680.79	-4	358.731	10	1680.79	-2	358.731	4	1680.79	8	358.731	4	1680.79	4
1680.63	10	358.533	0	1680.63	10	358.533	10	1680.63	16	358.533	8	1680.63	-2	358.533	10	1680.63	-2	358.533	6	1680.63	-2	358.533	6	1680.63	0	358.533	4	1680.63	-6	358.533	-4	1680.63	2	358.533	6	1680.63	2	358.533	4	1680.63	2	358.533	2	1680.63	-4	358.533	12	1680.63	0
1680.48	4	358.337	0	1680.48	-2	358.337	2	1680.48	0	358.337	22	1680.48	2	358.337	-2	1680.48	8	358.337	0	1680.48	8	358.337	6	1680.48	8	358.337	12	1680.48	10	358.337	0	1680.48	12	358.337	10	1680.48	4	358.337	10	1680.48	4	358.337	4	1680.48	2	358.337	0	1680.48	-8
1680.32	6	358.139	6	1680.32	-2	358.139	-2	1680.32	14	358.139	12	1680.32	4	358.139	-4	1680.32	2	358.139	4	1680.32	-2	358.139	8	1680.32	4	358.139	2	1680.32	8	358.139	2	1680.32	2	358.139	0	1680.32	12	358.139	6	1680.32	8	358.139	8	1680.32	6	358.139	-2	1680.32	8
1680.17	4	357.942	2	1680.17	6	357.942	14	1680.17	8	357.942	12	1680.17	0	357.942	2	1680.17	12	357.942	8	1680.17	8	357.942	-6	1680.17	8	357.942	-2	1680.17	0	357.942	10	1680.17	4	357.942	4	1680.17	-2	357.942	8	1680.17	4	357.942	2	1680.17	-6	357.942	2	1680.17	-2
1680.02	-4	357.746	10	1680.02	4	357.746	2	1680.02	14	357.746	2	1680.02	0	357.746	2	1680.02	6	357.746	6	1680.02	0	357.746	6	1680.02	6	357.746	8	1680.02	6	357.746	0	1680.02	-8	357.746	4	1680.02	0	357.746	4	1680.02	-2	357.746	-4	1680.02	8	357.746	4	1680.02	12
1679.86	4	357.548	4	1679.86	2	357.548	0	1679.86	18	357.548	12	1679.86	-6	357.548	6	1679.86	2	357.548	2	1679.86	0	357.548	2	1679.86	8	357.548	8	1679.86	-8	357.548	2	1679.86	4	357.548	-4	1679.86	4	357.548	4	1679.86	-2	357.548	0	1679.86	2	357.548	2	1679.86	8
1679.71	4	357.351	4	1679.71	20	357.351	10	1679.71	2	357.351	-2	1679.71	-2	357.351	6	1679.71	8	357.351	2	1679.71	8	357.351	4	1679.71	4	357.351	2	1679.71	6	357.351	-6	1679.71	4	357.351	2	1679.71	4	357.351	-2	1679.71	-4	357.351	4	1679.71	2	357.351	2	1679.71	6
1679.55	8	357.153	4	1679.55	2	357.153	12	1679.55	-2	357.153	8	1679.55	-2	357.153	-2	1679.55	0	357.153	-4	1679.55	2	357.153	-8	1679.55	-2	357.153	2	1679.55	4	357.153	2	1679.55	-18	357.153	2	1679.55	0	357.153	2	1679.55	-6	357.153	2	1679.55	-2	357.153	4	1679.55	4
1679.4	4	356.957	4	1679.4	2	356.957	2	1679.4	10	356.957	8	1679.4	6	356.957	6	1679.4	2	356.957	4	1679.4	0	356.957	6	1679.4	-10	356.957	0	1679.4	-2	356.957	10	1679.4	14	356.957	6	1679.4	0	356.957	-2	1679.4	4	356.957	6	1679.4	4	356.957	6	1679.4	4
1679.24	4	356.76	4	1679.24	2	356.76	6	1679.24	10	356.76	-4	1679.24	2	356.76	8	1679.24	6	356.76	4	1679.24	6	356.76	10	1679.24	2	356.76	6	1679.24	10	356.76	4	1679.24	2	356.76	4	1679.24	2	356.76	4	1679.24	-4	356.76	0	1679.24	6	356.76	-2	1679.24	-10
1679.09	6	356.562	14	1679.09	4	356.562	8	1679.09	2	356.562	10	1679.09	8	356.562	2	1679.09	6	356.562	2	1679.09	6	356.562	12	1679.09	6	356.562	6	1679.09	4	356.562	0	1679.09	2	356.562	2	1679.09	0	356.562	-4	1679.09	6	356.562	2	1679.09	6	356.562	8	1679.09	10
1678.94	8	356.366	4	1678.94	0	356.366	10	1678.94	12	356.366	0	1678.94	4	356.366	4	1678.94	0	356.366	2	1678.94	2	356.366	12	1678.94	6	356.366	-2	1678.94	0	356.366	4	1678.94	10	356.366	6	1678.94	0	356.366	8	1678.94	4	356.366	8	1678.94	4	356.366	6	1678.94	4
1678.78	6	356.168	10	1678.78	4	356.168	4	1678.78	4	356.168	6	1678.78	2	356.168	-2	1678.78	-4	356.168	4	1678.78	6	356.168	6	1678.78	4	356.168	6	1678.78	6	356.168	12	1678.78	-6	356.168	6	1678.78	10	356.168	0	1678.78	8	356.168	8	1678.78	2	356.168	-2	1678.78	-4
1678.63	6	355.971	16	1678.63	0	355.971	2	1678.63	10	355.971	4	1678.63	4	355.971	8	1678.63	-2	355.971	0	1678.63	4	355.971	6	1678.63	8	355.971	6	1678.63	-2	355.971	2	1678.63	8	355.971	-2	1678.63	2	355.971	-10	1678.63	8	355.971	-2	1678.63	4	355.971	10	1678.63	0
1678.47	10	355.773	-6	1678.47	8	355.773	6	1678.47	12	355.773	12	1678.47	0	355.773	0	1678.47	6	355.773	6	1678.47	6	355.773	6	1678.47	-2	355.773	4	1678.47	2	355.773	-6	1678.47	2	355.773	6	1678.47	10	355.773	12	1678.47	0	355.773	-4	1678.47	6	355.773	6	1678.47	8
1678.32	4	355.576	16	1678.32	-2	355.576	12	1678.32	4	355.576	2	1678.32	-2	355.576	-8	1678.32	8	355.576	-2	1678.32	0	355.576	2	1678.32	2	355.576	0	1678.32	6	355.576	0	1678.32	2	355.576	-4	1678.32	2	355.576	-4	1678.32	-2	355.576	2	1678.32	2	355.576	4	1678.32	6
1678.17	8	355.38	8	1678.17	2	355.38	0	1678.17	10	355.38	4	1678.17	8	355.38	12	1678.17	6	355.38	12	1678.17	4	355.38	2	1678.17	14	355.38	4	1678.17	-2	355.38	2	1678.17	4	355.38	-4	1678.17	2	355.38	0	1678.17	4	355.38	-2	1678.17	4	355.38	8	1678.17	4
1678.01	0	355.182	4	1678.01	8	355.182	12	1678.01	4	355.182	2	1678.01	6	355.182	2	1678.01	4	355.182	2	1678.01	2	355.182	0	1678.01	-8	355.182	10	1678.01	10	355.182	0	1678.01	2	355.182	-2	1678.01	8	355.182	-2	1678.01	6	355.182	-2	1678.01	-2	355.182	6	1678.01	4
1677.86	2	354.985	12	1677.86	2	354.985	2	1677.86	8	354.985	14	1677.86	8	354.985	6	1677.86	2	354.985	8	1677.86	6	354.985	-2	1677.86	8	354.985	8	1677.86	10	354.985	4	1677.86	14	354.985	6	1677.86	2	354.985	6	1677.86	6	354.985	6	1677.86	2	354.985	8	1677.86	2
1677.7	-4	354.787	6	1677.7	12	354.787	0	1677.7	8	354.787	2	1677.7	4	354.787	2	1677.7	2	354.787	2	1677.7	0	354.787	4	1677.7	6	354.787	-6	1677.7	4	354.787	6	1677.7	0	354.787	-6	1677.7	4	354.787	2	1677.7	6	354.787	2	1677.7	6	354.787	-2	1677.7	4
1677.55	8	354.59	0	1677.55	12	354.59	4	1677.55	-2	354.59	-2	1677.55	6	354.59	2	1677.55	8	354.59	2	1677.55	10	354.59	-4	1677.55	2	354.59	4	1677.55	6	354.59	10	1677.55	10	354.59	-8	1677.55	-10	354.59	-6	1677.55	0	354.59	6	1677.55	12	354.59	-2	1677.55	6
1677.39	0	354.392	12	1677.39	-4	354.392	4	1677.39	8	354.392	20	1677.39	8	354.392	2	1677.39	4	354.392	0	1677.39	6	354.392	-2	1677.39	-8	354.392	-6	1677.39	-2	354.392	4	1677.39	6	354.392	4	1677.39	-2	354.392	2	1677.39	0	354.392	-2	1677.39	-4	354.392	6	1677.39	4
1677.24	10	354.196	4	1677.24	8	354.196	6	1677.24	8	354.196	8	1677.24	4	354.196	4	1677.24	6	354.196	10	1677.24	4	354.196	2	1677.24	6	354.196	4	1677.24	-2	354.196	2	1677.24	0	354.196	6	1677.24	-6	354.196	4	1677.24	8	354.196	2	1677.24	4	354.196	4	1677.24	10
1677.09	8	353.999	6	1677.09	6	353.999	16	1677.09	4	353.999	4	1677.09	0	353.999	0	1677.09	0	353.999	-2	1677.09	-8	353.999	2	1677.09	6	353.999	2	1677.09	4	353.999	2	1677.09	4	353.999	-6	1677.09	-4	353.999	0	1677.09	4	353.999	10	1677.09	6	353.999	4	1677.09	2
1676.93	14	353.801	4	1676.93	8	353.801	12	1676.93	10	353.801	2	1676.93	8	353.801	8	1676.93	0	353.801	2	1676.93	4	353.801	10	1676.93	8	353.801	6	1676.93	2	353.801	-2	1676.93	4	353.801	4	1676.93	4	353.801	2	1676.93	2	353.801	0	1676.93	-2	353.801	4	1676.93	-2
1676.78	-2	353.604	4	1676.78	8	353.604	6	1676.78	6	353.604	4	1676.78	-2	353.604	0	1676.78	2	353.604	2	1676.78	4	353.604	2	1676.78	-4	353.604	12	1676.78	4	353.604	2	1676.78	8	353.604	0	1676.78	4	353.604	4	1676.78	10	353.604	6	1676.78	0	353.604	0	1676.78	4
1676.62	4	353.406	-2	1676.62	8	353.406	12	1676.62	12	353.406	10	1676.62	10	353.406	-4	1676.62	8	353.406	12	1676.62	-8	353.406	6	1676.62	0	353.406	6	1676.62	2	353.406	6	1676.62	4	353.406	4	1676.62	12	353.406	-4	1676.62	8	353.406	12	1676.62	10	353.406	2	1676.62	2
1676.47	8	353.209	4	1676.47	4	353.209	6	1676.47	14	353.209	8	1676.47	0	353.209	0	1676.47	-6	353.209	2	1676.47	4	353.209	2	1676.47	4	353.209	2	1676.47	-8	353.209	-6	1676.47	2	353.209	2	1676.47	0	353.209	6	1676.47	0	353.209	2	1676.47	0	353.209	8	1676.47	8
1676.31	0	353.011	2	1676.31	12	353.011	6	1676.31	0	353.011	2	1676.31	0	353.011	-2	1676.31	4	353.011	4	1676.31	4	353.011	18	1676.31	8	353.011	10	1676.31	-12	353.011	10	1676.31	2	353.011	-6	1676.31	2	353.011	6	1676.31	8	353.011	8	1676.31	10	353.011	-4	1676.31	6
1676.16	4	352.815	0	1676.16	8	352.815	8	1676.16	6	352.815	4	1676.16	6	352.815	8	1676.16	0	352.815	2	1676.16	2	352.815	4	1676.16	2	352.815	4	1676.16	8	352.815	-2	1676.16	-2	352.815	0	1676.16	4	352.815	2	1676.16	0	352.815	2	1676.16	4	352.815	2	1676.16	8
1676.01	12	352.616	10	1676.01	8	352.616	16	1676.01	8	352.616	14	1676.01	-8	352.616	0	1676.01	6	352.616	0	1676.01	0	352.616	-8	1676.01	0	352.616	10	1676.01	-4	352.616	-4	1676.01	0	352.616	6	1676.01	-4	352.616	-2	1676.01	0	352.616	-2	1676.01	-2	352.616	8	1676.01	10
1675.85	0	352.42	-2	1675.85	6	352.42	10	1675.85	6	352.42	4	1675.85	0	352.42	-10	1675.85	2	352.42	2	1675.85	4	352.42	6	1675.85	4	352.42	2	1675.85	-4	352.42	-4	1675.85	-4	352.42	4	1675.85	0	352.42	6	1675.85	-2	352.42	4	1675.85	6	352.42	0	1675.85	4
1675.7	10	352.222	-4	1675.7	6	352.222	8	1675.7	6	352.222	10	1675.7	6	352.222	0	1675.7	6	352.222	-2	1675.7	0	352.222	16	1675.7	0	352.222	4	1675.7	8	352.222	10	1675.7	0	352.222	0	1675.7	-4	352.222	-2	1675.7	4	352.222	6	1675.7	0	352.222	2	1675.7	4
1675.54	8	352.025	4	1675.54	8	352.025	-4	1675.54	6	352.025	2	1675.54	-4	352.025	0	1675.54	-6	352.025	8	1675.54	-6	352.025	6	1675.54	4	352.025	-2	1675.54	0	352.025	10	1675.54	0	352.025	2	1675.54	0	352.025	4	1675.54	-2	352.025	2	1675.54	4	352.025	0	1675.54	2
1675.39	4	351.827	0	1675.39	-2	351.827	8	1675.39	6	351.827	2	1675.39	10	351.827	-4	1675.39	0	351.827	6	1675.39	6	351.827	2	1675.39	4	351.827	4	1675.39	-2	351.827	-2	1675.39	8	351.827	10	1675.39	8	351.827	0	1675.39	0	351.827	6	1675.39	-2	351.827	0	1675.39	4
1675.23	12	351.63	2	1675.23	6	351.63	-2	1675.23	12	351.63	4	1675.23	-2	351.63	8	1675.23	0	351.63	4	1675.23	-2	351.63	8	1675.23	6	351.63	0	1675.23	8	351.63	-6	1675.23	-2	351.63	-4	1675.23	6	351.63	-8	1675.23	4	351.63	-2	1675.23	10	351.63	4	1675.23	4
1675.08	6	351.432	4	1675.08	6	351.432	10	1675.08	6	351.432	8	1675.08	-4	351.432	2	1675.08	2	351.432	-2	1675.08	4	351.432	6	1675.08	-2	351.432	-4	1675.08	0	351.432	2	1675.08	-4	351.432	-6	1675.08	0	351.432	16	1675.08	-6	351.432	8	1675.08	8	351.432	6	1675.08	4
1674.93	-4	351.235	6	1674.93	2	351.235	0	1674.93	10	351.235	8	1674.93	4	351.235	-12	1674.93	0	351.235	8	1674.93	4	351.235	-8	1674.93	0	351.235	4	1674.93	2	351.235	2	1674.93	2	351.235	14	1674.93	-6	351.235	-10	1674.93	0	351.235	-6	1674.93	0	351.235	-4	1674.93	8
1674.77	6	351.037	2	1674.77	16	351.037	6	1674.77	12	351.037	0	1674.77	-2	351.037	4	1674.77	2	351.037	2	1674.77	-2	351.037	4	1674.77	8	351.037	2	1674.77	6	351.037	6	1674.77	-2	351.037	0	1674.77	10	351.037	2	1674.77	4	351.037	6	1674.77	2	351.037	0	1674.77	6
1674.62	2	350.84	0	1674.62	10	350.84	2	1674.62	4	350.84	8	1674.62	4	350.84	-8	1674.62	-4	350.84	2	1674.62	6	350.84	2	1674.62	4	350.84	8	1674.62	4	350.84	0	1674.62	4	350.84	4	1674.62	4	350.84	4	1674.62	4	350.84	12	1674.62	2	350.84	4	1674.62	0
1674.46	6	350.642	6	1674.46	6	350.642	-6	1674.46	8	350.642	6	1674.46	6	350.642	6	1674.46	0	350.642	6	1674.46	0	350.642	16	1674.46	0	350.642	0	1674.46	0	350.642	8	1674.46	10	350.642	8	1674.46	2	350.642	2	1674.46	12	350.642	2	1674.46	2	350.642	6	1674.46	0
1674.31	4	350.445	6	1674.31	8	350.445	0	1674.31	6	350.445	2	1674.31	-6	350.445	2	1674.31	-6	350.445	12	1674.31	2	350.445	2	1674.31	2	350.445	4	1674.31	0	350.445	6	1674.31	0	350.445	2	1674.31	4	350.445	8	1674.31	-10	350.445	2	1674.31	-2	350.445	-2	1674.31	-6
1674.15	0	350.247	0	1674.15	8	350.247	4	1674.15	8	350.247	6	1674.15	6	350.247	4	1674.15	12	350.247	2	1674.15	-2	350.247	4	1674.15	2	350.247	6	1674.15	8	350.247	2	1674.15	0	350.247	6	1674.15	6	350.247	8	1674.15	-4	350.247	0	1674.15	6	350.247	0	1674.15	-6
1674	4	350.05	6	1674	4	350.05	6	1674	-8	350.05	6	1674	-8	350.05	0	1674	8	350.05	0	1674	-2	350.05	2	1674	0	350.05	6	1674	-4	350.05	6	1674	4	350.05	-6	1674	4	350.05	6	1674	0	350.05	6	1674	6	350.05	10	1674	-4
1673.85	-2	349.852	6	1673.85	6	349.852	12	1673.85	0	349.852	2	1673.85	-2	349.852	4	1673.85	0	349.852	4	1673.85	-4	349.852	-2	1673.85	4	349.852	12	1673.85	2	349.852	-6	1673.85	0	349.852	0	1673.85	-6	349.852	-2	1673.85	2	349.852	0	1673.85	8	349.852	10	1673.85	8
1673.69	8	349.656	6	1673.69	2	349.656	10	1673.69	6	349.656	12	1673.69	-2	349.656	-2	1673.69	2	349.656	-2	1673.69	2	349.656	2	1673.69	8	349.656	14	1673.69	4	349.656	8	1673.69	6	349.656	6	1673.69	2	349.656	2	1673.69	-2	349.656	2	1673.69	2	349.656	-2	1673.69	14
1673.54	4	349.457	8	1673.54	0	349.457	6	1673.54	8	349.457	6	1673.54	0	349.457	8	1673.54	-2	349.457	4	1673.54	0	349.457	2	1673.54	6	349.457	2	1673.54	0	349.457	4	1673.54	2	349.457	0	1673.54	12	349.457	6	1673.54	2	349.457	4	1673.54	-2	349.457	10	1673.54	2
1673.38	0	349.261	2	1673.38	-4	349.261	12	1673.38	0	349.261	2	1673.38	6	349.261	2	1673.38	2	349.261	-10	1673.38	2	349.261	-4	1673.38	4	349.261	6	1673.38	2	349.261	4	1673.38	2	349.261	0	1673.38	0	349.261	6	1673.38	4	349.261	6	1673.38	2	349.261	-6	1673.38	-2
1673.23	6	349.062	6	1673.23	16	349.062	0	1673.23	14	349.062	10	1673.23	2	349.062	-2	1673.23	2	349.062	2	1673.23	-2	349.062	-6	1673.23	-2	349.062	0	1673.23	2	349.062	6	1673.23	6	349.062	8	1673.23	2	349.062	2	1673.23	6	349.062	-8	1673.23	2	349.062	0	1673.23	6
1673.07	-8	348.866	6	1673.07	4	348.866	4	1673.07	6	348.866	8	1673.07	4	348.866	2	1673.07	2	348.866	0	1673.07	4	348.866	4	1673.07	0	348.866	10	1673.07	-2	348.866	0	1673.07	2	348.866	-4	1673.07	2	348.866	2	1673.07	0	348.866	6	1673.07	2	348.866	12	1673.07	-2
1672.92	2	348.667	4	1672.92	6	348.667	4	1672.92	4	348.667	12	1672.92	6	348.667	-2	1672.92	4	348.667	-2	1672.92	4	348.667	2	1672.92	2	348.667	2	1672.92	10	348.667	2	1672.92	10	348.667	2	1672.92	4	348.667	-2	1672.92	4	348.667	12	1672.92	0	348.667	4	1672.92	0
1672.76	8	348.471	2	1672.76	6	348.471	2	1672.76	10	348.471	2	1672.76	8	348.471	6	1672.76	0	348.471	2	1672.76	2	348.471	-2	1672.76	0	348.471	0	1672.76	-14	348.471	2	1672.76	6	348.471	-2	1672.76	2	348.471	2	1672.76	-4	348.471	0	1672.76	-2	348.471	2	1672.76	4
1672.61	-4	348.272	2	1672.61	-4	348.272	2	1672.61	6	348.272	0	1672.61	4	348.272	-2	1672.61	-4	348.272	8	1672.61	2	348.272	-4	1672.61	0	348.272	4	1672.61	-2	348.272	6	1672.61	8	348.272	6	1672.61	4	348.272	6	1672.61	4	348.272	8	1672.61	2	348.272	2	1672.61	0
1672.45	8	348.076	4	1672.45	4	348.076	6	1672.45	-4	348.076	4	1672.45	2	348.076	4	1672.45	6	348.076	-2	1672.45	10	348.076	10	1672.45	8	348.076	2	1672.45	0	348.076	0	1672.45	-2	348.076	4	1672.45	4	348.076	-2	1672.45	2	348.076	10	1672.45	0	348.076	4	1672.45	6
1672.3	4	347.877	-8	1672.3	6	347.877	2	1672.3	8	347.877	8	1672.3	6	347.877	10	1672.3	8	347.877	2	1672.3	-6	347.877	-16	1672.3	-4	347.877	6	1672.3	2	347.877	0	1672.3	-2	347.877	0	1672.3	2	347.877	0	1672.3	4	347.877	6	1672.3	0	347.877	8	1672.3	0
1672.15	-6	347.68	10	1672.15	4	347.68	2	1672.15	0	347.68	8	1672.15	0	347.68	10	1672.15	4	347.68	0	1672.15	10	347.68	2	1672.15	10	347.68	8	1672.15	-2	347.68	0	1672.15	2	347.68	0	1672.15	-6	347.68	4	1672.15	8	347.68	4	1672.15	2	347.68	-2	1672.15	4
1671.99	6	347.482	14	1671.99	6	347.482	20	1671.99	12	347.482	14	1671.99	2	347.482	8	1671.99	2	347.482	4	1671.99	12	347.482	6	1671.99	6	347.482	16	1671.99	8	347.482	10	1671.99	-6	347.482	6	1671.99	4	347.482	8	1671.99	2	347.482	4	1671.99	0	347.482	10	1671.99	8
1671.84	-2	347.285	0	1671.84	0	347.285	2	1671.84	2	347.285	-6	1671.84	-6	347.285	2	1671.84	6	347.285	8	1671.84	-10	347.285	6	1671.84	8	347.285	0	1671.84	-4	347.285	8	1671.84	4	347.285	6	1671.84	4	347.285	2	1671.84	0	347.285	6	1671.84	6	347.285	-6	1671.84	2
1671.68	2	347.087	8	1671.68	-2	347.087	4	1671.68	0	347.087	8	1671.68	4	347.087	6	1671.68	2	347.087	-6	1671.68	-2	347.087	-2	1671.68	4	347.087	14	1671.68	12	347.087	8	1671.68	4	347.087	2	1671.68	2	347.087	10	1671.68	2	347.087	4	1671.68	-4	347.087	10	1671.68	4
1671.53	8	346.89	2	1671.53	2	346.89	2	1671.53	-8	346.89	18	1671.53	-2	346.89	0	1671.53	-2	346.89	6	1671.53	0	346.89	6	1671.53	16	346.89	0	1671.53	4	346.89	-4	1671.53	8	346.89	-4	1671.53	0	346.89	2	1671.53	-2	346.89	-2	1671.53	8	346.89	8	1671.53	10
1671.37	-8	346.692	10	1671.37	2	346.692	2	1671.37	8	346.692	10	1671.37	8	346.692	4	1671.37	-2	346.692	4	1671.37	0	346.692	4	1671.37	10	346.692	16	1671.37	0	346.692	6	1671.37	-2	346.692	4	1671.37	0	346.692	6	1671.37	2	346.692	6	1671.37	-2	346.692	10	1671.37	0
1671.22	2	346.495	0	1671.22	-4	346.495	8	1671.22	0	346.495	12	1671.22	2	346.495	2	1671.22	2	346.495	0	1671.22	2	346.495	2	1671.22	6	346.495	-4	1671.22	2	346.495	4	1671.22	2	346.495	-6	1671.22	2	346.495	8	1671.22	0	346.495	6	1671.22	4	346.495	4	1671.22	6
1671.06	2	346.297	-10	1671.06	12	346.297	2	1671.06	0	346.297	12	1671.06	-2	346.297	14	1671.06	6	346.297	0	1671.06	-2	346.297	12	1671.06	2	346.297	4	1671.06	6	346.297	4	1671.06	-2	346.297	2	1671.06	-2	346.297	4	1671.06	8	346.297	6	1671.06	0	346.297	0	1671.06	8
1670.91	2	346.099	2	1670.91	2	346.099	6	1670.91	14	346.099	8	1670.91	0	346.099	-6	1670.91	2	346.099	4	1670.91	-2	346.099	8	1670.91	12	346.099	12	1670.91	2	346.099	-4	1670.91	-2	346.099	6	1670.91	4	346.099	6	1670.91	0	346.099	4	1670.91	4	346.099	2	1670.91	4
1670.76	8	345.902	2	1670.76	6	345.902	0	1670.76	10	345.902	8	1670.76	8	345.902	4	1670.76	2	345.902	6	1670.76	6	345.902	0	1670.76	4	345.902	8	1670.76	-2	345.902	2	1670.76	2	345.902	8	1670.76	2	345.902	4	1670.76	4	345.902	2	1670.76	6	345.902	6	1670.76	2
1670.6	2	345.703	4	1670.6	0	345.703	4	1670.6	2	345.703	0	1670.6	-2	345.703	0	1670.6	4	345.703	0	1670.6	0	345.703	6	1670.6	8	345.703	0	1670.6	2	345.703	2	1670.6	-2	345.703	2	1670.6	0	345.703	-2	1670.6	2	345.703	4	1670.6	-4	345.703	0	1670.6	-4
1670.45	4	345.507	6	1670.45	2	345.507	8	1670.45	12	345.507	6	1670.45	6	345.507	-2	1670.45	2	345.507	6	1670.45	2	345.507	10	1670.45	8	345.507	-4	1670.45	-4	345.507	-4	1670.45	6	345.507	10	1670.45	4	345.507	-4	1670.45	-2	345.507	10	1670.45	10	345.507	6	1670.45	6
1670.29	10	345.308	6	1670.29	8	345.308	6	1670.29	8	345.308	4	1670.29	2	345.308	2	1670.29	-8	345.308	-4	1670.29	6	345.308	-2	1670.29	0	345.308	-2	1670.29	-2	345.308	4	1670.29	6	345.308	-4	1670.29	0	345.308	2	1670.29	8	345.308	8	1670.29	2	345.308	6	1670.29	6
1670.14	4	345.111	4	1670.14	14	345.111	0	1670.14	8	345.111	4	1670.14	14	345.111	-12	1670.14	6	345.111	6	1670.14	-6	345.111	6	1670.14	4	345.111	2	1670.14	-8	345.111	4	1670.14	0	345.111	8	1670.14	-8	345.111	4	1670.14	0	345.111	4	1670.14	4	345.111	10	1670.14	-4
1669.98	0	344.913	6	1669.98	0	344.913	8	1669.98	4	344.913	6	1669.98	-2	344.913	6	1669.98	-2	344.913	0	1669.98	0	344.913	2	1669.98	4	344.913	6	1669.98	-6	344.913	4	1669.98	0	344.913	-2	1669.98	8	344.913	6	1669.98	0	344.913	4	1669.98	6	344.913	10	1669.98	8
1669.83	6	344.716	4	1669.83	6	344.716	12	1669.83	12	344.716	6	1669.83	-4	344.716	6	1669.83	4	344.716	2	1669.83	4	344.716	-6	1669.83	6	344.716	2	1669.83	6	344.716	0	1669.83	4	344.716	4	1669.83	-2	344.716	2	1669.83	0	344.716	2	1669.83	10	344.716	0	1669.83	0
1669.67	0	344.518	4	1669.67	-4	344.518	-4	1669.67	0	344.518	8	1669.67	2	344.518	-4	1669.67	-4	344.518	6	1669.67	0	344.518	6	1669.67	4	344.518	0	1669.67	6	344.518	4	1669.67	-2	344.518	-2	1669.67	8	344.518	-2	1669.67	-6	344.518	8	1669.67	2	344.518	8	1669.67	8
1669.52	2	344.319	-2	1669.52	6	344.319	-12	1669.52	6	344.319	14	1669.52	8	344.319	2	1669.52	10	344.319	4	1669.52	8	344.319	12	1669.52	18	344.319	2	1669.52	-6	344.319	4	1669.52	4	344.319	6	1669.52	-2	344.319	4	1669.52	6	344.319	2	1669.52	8	344.319	8	1669.52	0
1669.36	4	344.123	4	1669.36	2	344.123	4	1669.36	16	344.123	12	1669.36	4	344.123	8	1669.36	-24	344.123	-2	1669.36	4	344.123	8	1669.36	2	344.123	8	1669.36	-4	344.123	-6	1669.36	2	344.123	8	1669.36	6	344.123	4	1669.36	0	344.123	0	1669.36	-4	344.123	2	1669.36	6
1669.21	6	343.924	0	1669.21	2	343.924	4	1669.21	0	343.924	4	1669.21	4	343.924	0	1669.21	0	343.924	0	1669.21	8	343.924	2	1669.21	4	343.924	8	1669.21	-6	343.924	2	1669.21	6	343.924	6	1669.21	-6	343.924	4	1669.21	2	343.924	6	1669.21	8	343.924	-6	1669.21	6
1669.06	8	343.727	-4	1669.06	6	343.727	6	1669.06	4	343.727	8	1669.06	4	343.727	8	1669.06	2	343.727	-2	1669.06	4	343.727	2	1669.06	-6	343.727	2	1669.06	8	343.727	8	1669.06	10	343.727	0	1669.06	4	343.727	2	1669.06	-4	343.727	-2	1669.06	4	343.727	6	1669.06	6
1668.9	10	343.529	4	1668.9	2	343.529	8	1668.9	2	343.529	2	1668.9	2	343.529	-6	1668.9	0	343.529	8	1668.9	0	343.529	2	1668.9	0	343.529	-6	1668.9	4	343.529	0	1668.9	4	343.529	4	1668.9	0	343.529	12	1668.9	-4	343.529	2	1668.9	10	343.529	6	1668.9	2
1668.75	0	343.331	-8	1668.75	-4	343.331	4	1668.75	0	343.331	0	1668.75	-2	343.331	0	1668.75	6	343.331	4	1668.75	-4	343.331	0	1668.75	8	343.331	6	1668.75	0	343.331	-6	1668.75	4	343.331	8	1668.75	6	343.331	8	1668.75	0	343.331	4	1668.75	2	343.331	4	1668.75	-6
1668.59	12	343.134	4	1668.59	2	343.134	2	1668.59	-6	343.134	20	1668.59	8	343.134	4	1668.59	0	343.134	4	1668.59	6	343.134	0	1668.59	8	343.134	0	1668.59	-4	343.134	10	1668.59	6	343.134	-2	1668.59	-6	343.134	2	1668.59	8	343.134	-2	1668.59	4	343.134	8	1668.59	8
1668.44	-2	342.935	2	1668.44	-2	342.935	6	1668.44	0	342.935	-2	1668.44	0	342.935	0	1668.44	2	342.935	-2	1668.44	2	342.935	0	1668.44	2	342.935	4	1668.44	2	342.935	8	1668.44	-2	342.935	4	1668.44	4	342.935	6	1668.44	-2	342.935	12	1668.44	4	342.935	-2	1668.44	2
1668.28	2	342.738	0	1668.28	8	342.738	6	1668.28	4	342.738	10	1668.28	6	342.738	0	1668.28	4	342.738	2	1668.28	12	342.738	2	1668.28	4	342.738	-2	1668.28	2	342.738	2	1668.28	-2	342.738	-6	1668.28	2	342.738	0	1668.28	6	342.738	8	1668.28	2	342.738	2	1668.28	0
1668.13	10	342.54	8	1668.13	4	342.54	2	1668.13	16	342.54	12	1668.13	0	342.54	2	1668.13	6	342.54	6	1668.13	8	342.54	4	1668.13	4	342.54	10	1668.13	-2	342.54	8	1668.13	8	342.54	4	1668.13	6	342.54	0	1668.13	-4	342.54	6	1668.13	4	342.54	8	1668.13	2
1667.97	-6	342.343	2	1667.97	8	342.343	2	1667.97	2	342.343	0	1667.97	2	342.343	4	1667.97	-2	342.343	6	1667.97	4	342.343	2	1667.97	8	342.343	6	1667.97	0	342.343	0	1667.97	2	342.343	4	1667.97	4	342.343	4	1667.97	-2	342.343	4	1667.97	2	342.343	4	1667.97	0
1667.82	2	342.145	4	1667.82	4	342.145	14	1667.82	8	342.145	8	1667.82	0	342.145	0	1667.82	4	342.145	-8	1667.82	10	342.145	0	1667.82	12	342.145	-2	1667.82	-2	342.145	2	1667.82	0	342.145	2	1667.82	-2	342.145	4	1667.82	2	342.145	2	1667.82	4	342.145	10	1667.82	4
1667.66	2	341.946	6	1667.66	10	341.946	2	1667.66	6	341.946	2	1667.66	0	341.946	-2	1667.66	0	341.946	6	1667.66	0	341.946	0	1667.66	18	341.946	2	1667.66	0	341.946	6	1667.66	4	341.946	0	1667.66	-16	341.946	4	1667.66	-4	341.946	-4	1667.66	2	341.946	4	1667.66	6
1667.51	2	341.749	4	1667.51	-2	341.749	8	1667.51	-2	341.749	4	1667.51	6	341.749	8	1667.51	2	341.749	-4	1667.51	8	341.749	4	1667.51	0	341.749	10	1667.51	6	341.749	10	1667.51	4	341.749	0	1667.51	-2	341.749	4	1667.51	6	341.749	10	1667.51	-2	341.749	0	1667.51	0
1667.35	18	341.551	16	1667.35	10	341.551	12	1667.35	-2	341.551	14	1667.35	10	341.551	2	1667.35	4	341.551	4	1667.35	2	341.551	2	1667.35	2	341.551	10	1667.35	-4	341.551	2	1667.35	4	341.551	-6	1667.35	10	341.551	6	1667.35	4	341.551	10	1667.35	4	341.551	4	1667.35	2
1667.2	2	341.352	2	1667.2	6	341.352	6	1667.2	10	341.352	4	1667.2	0	341.352	-6	1667.2	8	341.352	-4	1667.2	6	341.352	0	1667.2	-2	341.352	4	1667.2	8	341.352	0	1667.2	4	341.352	6	1667.2	-4	341.352	4	1667.2	4	341.352	-6	1667.2	6	341.352	-8	1667.2	4
1667.05	8	341.155	8	1667.05	2	341.155	6	1667.05	2	341.155	10	1667.05	6	341.155	-4	1667.05	2	341.155	4	1667.05	-16	341.155	0	1667.05	4	341.155	4	1667.05	0	341.155	4	1667.05	-2	341.155	2	1667.05	4	341.155	8	1667.05	-2	341.155	10	1667.05	6	341.155	-2	1667.05	-2
1666.89	6	340.957	0	1666.89	10	340.957	8	1666.89	6	340.957	-2	1666.89	-6	340.957	0	1666.89	4	340.957	6	1666.89	6	340.957	-2	1666.89	-2	340.957	-2	1666.89	0	340.957	2	1666.89	-4	340.957	8	1666.89	2	340.957	-8	1666.89	0	340.957	-2	1666.89	-4	340.957	4	1666.89	4
1666.74	8	340.76	8	1666.74	-6	340.76	2	1666.74	10	340.76	-2	1666.74	-2	340.76	-6	1666.74	-4	340.76	2	1666.74	0	340.76	6	1666.74	2	340.76	8	1666.74	2	340.76	0	1666.74	6	340.76	-4	1666.74	2	340.76	4	1666.74	4	340.76	2	1666.74	0	340.76	2	1666.74	8
1666.58	8	340.562	4	1666.58	14	340.562	8	1666.58	10	340.562	0	1666.58	-2	340.562	6	1666.58	-6	340.562	2	1666.58	-6	340.562	2	1666.58	4	340.562	10	1666.58	2	340.562	2	1666.58	4	340.562	0	1666.58	-2	340.562	0	1666.58	-8	340.562	0	1666.58	6	340.562	0	1666.58	8
1666.43	6	340.363	10	1666.43	4	340.363	8	1666.43	6	340.363	4	1666.43	0	340.363	0	1666.43	6	340.363	-6	1666.43	-10	340.363	4	1666.43	6	340.363	4	1666.43	6	340.363	-2	1666.43	6	340.363	2	1666.43	2	340.363	8	1666.43	-2	340.363	6	1666.43	0	340.363	-2	1666.43	-4
1666.27	8	340.166	-2	1666.27	4	340.166	2	1666.27	2	340.166	0	1666.27	4	340.166	0	1666.27	6	340.166	2	1666.27	6	340.166	8	1666.27	4	340.166	-2	1666.27	-6	340.166	2	1666.27	2	340.166	0	1666.27	-6	340.166	-4	1666.27	4	340.166	0	1666.27	-2	340.166	2	1666.27	8
1666.12	4	339.968	-6	1666.12	6	339.968	12	1666.12	10	339.968	12	1666.12	4	339.968	0	1666.12	0	339.968	6	1666.12	-2	339.968	14	1666.12	0	339.968	0	1666.12	0	339.968	6	1666.12	10	339.968	-2	1666.12	10	339.968	2	1666.12	0	339.968	-2	1666.12	2	339.968	6	1666.12	2
1665.96	-2	339.771	-8	1665.96	8	339.771	10	1665.96	-2	339.771	4	1665.96	4	339.771	2	1665.96	-8	339.771	2	1665.96	-8	339.771	-4	1665.96	2	339.771	-2	1665.96	4	339.771	6	1665.96	4	339.771	-4	1665.96	0	339.771	4	1665.96	4	339.771	2	1665.96	2	339.771	4	1665.96	4
1665.81	2	339.572	10	1665.81	4	339.572	8	1665.81	4	339.572	18	1665.81	6	339.572	2	1665.81	6	339.572	8	1665.81	4	339.572	2	1665.81	0	339.572	10	1665.81	-4	339.572	2	1665.81	4	339.572	-2	1665.81	0	339.572	0	1665.81	0	339.572	4	1665.81	0	339.572	8	1665.81	0
1665.65	8	339.374	6	1665.65	4	339.374	10	1665.65	0	339.374	10	1665.65	4	339.374	2	1665.65	4	339.374	8	1665.65	8	339.374	0	1665.65	10	339.374	0	1665.65	-6	339.374	2	1665.65	4	339.374	0	1665.65	2	339.374	6	1665.65	4	339.374	-4	1665.65	4	339.374	6	1665.65	0
1665.5	6	339.177	4	1665.5	0	339.177	6	1665.5	4	339.177	0	1665.5	-4	339.177	-2	1665.5	-6	339.177	6	1665.5	8	339.177	6	1665.5	2	339.177	0	1665.5	0	339.177	6	1665.5	-4	339.177	10	1665.5	4	339.177	-4	1665.5	-16	339.177	12	1665.5	2	339.177	2	1665.5	0
1665.34	4	338.978	6	1665.34	0	338.978	6	1665.34	4	338.978	10	1665.34	8	338.978	-2	1665.34	4	338.978	2	1665.34	6	338.978	2	1665.34	2	338.978	2	1665.34	2	338.978	4	1665.34	2	338.978	4	1665.34	2	338.978	2	1665.34	10	338.978	-4	1665.34	-6	338.978	2	1665.34	0
1665.19	-12	338.78	20	1665.19	10	338.78	8	1665.19	4	338.78	-2	1665.19	-2	338.78	6	1665.19	0	338.78	10	1665.19	12	338.78	-2	1665.19	-2	338.78	10	1665.19	-2	338.78	0	1665.19	4	338.78	4	1665.19	-2	338.78	10	1665.19	2	338.78	0	1665.19	4	338.78	2	1665.19	12
1665.03	14	338.583	4	1665.03	-6	338.583	12	1665.03	-6	338.583	12	1665.03	6	338.583	4	1665.03	8	338.583	6	1665.03	-2	338.583	2	1665.03	8	338.583	2	1665.03	-2	338.583	8	1665.03	8	338.583	4	1665.03	4	338.583	-2	1665.03	0	338.583	8	1665.03	-4	338.583	4	1665.03	2
1664.88	2	338.384	0	1664.88	8	338.384	-2	1664.88	10	338.384	0	1664.88	12	338.384	2	1664.88	4	338.384	2	1664.88	10	338.384	10	1664.88	2	338.384	14	1664.88	8	338.384	8	1664.88	0	338.384	4	1664.88	0	338.384	6	1664.88	4	338.384	6	1664.88	2	338.384	4	1664.88	0
1664.72	-4	338.186	2	1664.72	4	338.186	0	1664.72	6	338.186	0	1664.72	-18	338.186	8	1664.72	6	338.186	6	1664.72	0	338.186	2	1664.72	-6	338.186	8	1664.72	0	338.186	2	1664.72	8	338.186	2	1664.72	10	338.186	4	1664.72	8	338.186	2	1664.72	-2	338.186	4	1664.72	-2
1664.57	6	337.989	-6	1664.57	0	337.989	0	1664.57	0	337.989	10	1664.57	-2	337.989	-4	1664.57	0	337.989	2	1664.57	10	337.989	14	1664.57	10	337.989	12	1664.57	0	337.989	6	1664.57	4	337.989	-2	1664.57	0	337.989	4	1664.57	6	337.989	6	1664.57	-2	337.989	-4	1664.57	10
1664.41	8	337.79	10	1664.41	2	337.79	0	1664.41	6	337.79	6	1664.41	6	337.79	4	1664.41	4	337.79	2	1664.41	4	337.79	12	1664.41	4	337.79	8	1664.41	4	337.79	-10	1664.41	4	337.79	4	1664.41	-2	337.79	-2	1664.41	-4	337.79	-4	1664.41	2	337.79	6	1664.41	0
1664.26	8	337.592	-2	1664.26	-2	337.592	6	1664.26	10	337.592	8	1664.26	4	337.592	2	1664.26	10	337.592	12	1664.26	10	337.592	10	1664.26	6	337.592	6	1664.26	4	337.592	6	1664.26	0	337.592	8	1664.26	2	337.592	6	1664.26	-2	337.592	6	1664.26	4	337.592	8	1664.26	6
1664.1	0	337.395	6	1664.1	0	337.395	6	1664.1	2	337.395	8	1664.1	-10	337.395	0	1664.1	2	337.395	10	1664.1	0	337.395	2	1664.1	0	337.395	8	1664.1	2	337.395	6	1664.1	6	337.395	-2	1664.1	4	337.395	8	1664.1	8	337.395	-4	1664.1	-6	337.395	4	1664.1	6
1663.95	-6	337.196	6	1663.95	10	337.196	0	1663.95	4	337.196	6	1663.95	6	337.196	0	1663.95	6	337.196	-10	1663.95	-2	337.196	6	1663.95	-6	337.196	12	1663.95	2	337.196	8	1663.95	6	337.196	4	1663.95	2	337.196	2	1663.95	6	337.196	6	1663.95	6	337.196	6	1663.95	8
1663.8	4	336.998	2	1663.8	6	336.998	14	1663.8	10	336.998	16	1663.8	4	336.998	4	1663.8	2	336.998	2	1663.8	6	336.998	2	1663.8	0	336.998	10	1663.8	10	336.998	-2	1663.8	0	336.998	-4	1663.8	0	336.998	8	1663.8	0	336.998	2	1663.8	-2	336.998	6	1663.8	-4
1663.64	4	336.8	2	1663.64	4	336.8	6	1663.64	2	336.8	10	1663.64	6	336.8	2	1663.64	6	336.8	6	1663.64	10	336.8	12	1663.64	4	336.8	8	1663.64	-8	336.8	6	1663.64	-12	336.8	4	1663.64	0	336.8	8	1663.64	2	336.8	2	1663.64	6	336.8	-2	1663.64	2
1663.49	10	336.602	2	1663.49	2	336.602	0	1663.49	6	336.602	6	1663.49	2	336.602	2	1663.49	4	336.602	8	1663.49	-4	336.602	2	1663.49	2	336.602	-2	1663.49	6	336.602	2	1663.49	4	336.602	0	1663.49	-4	336.602	0	1663.49	-6	336.602	-2	1663.49	4	336.602	10	1663.49	4
1663.33	6	336.403	0	1663.33	6	336.403	10	1663.33	-4	336.403	10	1663.33	8	336.403	4	1663.33	6	336.403	4	1663.33	10	336.403	4	1663.33	6	336.403	6	1663.33	2	336.403	8	1663.33	-4	336.403	10	1663.33	0	336.403	-4	1663.33	0	336.403	-2	1663.33	2	336.403	0	1663.33	8
1663.18	-8	336.206	4	1663.18	8	336.206	6	1663.18	-6	336.206	10	1663.18	4	336.206	8	1663.18	0	336.206	-2	1663.18	-6	336.206	8	1663.18	2	336.206	2	1663.18	2	336.206	4	1663.18	0	336.206	4	1663.18	-6	336.206	6	1663.18	12	336.206	4	1663.18	4	336.206	2	1663.18	6
1663.02	2	336.008	0	1663.02	2	336.008	10	1663.02	4	336.008	6	1663.02	2	336.008	-2	1663.02	0	336.008	12	1663.02	-4	336.008	10	1663.02	0	336.008	2	1663.02	-6	336.008	4	1663.02	2	336.008	2	1663.02	4	336.008	-4	1663.02	2	336.008	2	1663.02	4	336.008	-2	1663.02	6
1662.87	10	335.809	4	1662.87	4	335.809	6	1662.87	4	335.809	12	1662.87	10	335.809	2	1662.87	2	335.809	-2	1662.87	12	335.809	8	1662.87	0	335.809	8	1662.87	4	335.809	2	1662.87	0	335.809	-2	1662.87	-6	335.809	4	1662.87	2	335.809	2	1662.87	-4	335.809	4	1662.87	4
1662.71	4	335.612	2	1662.71	6	335.612	8	1662.71	10	335.612	6	1662.71	2	335.612	6	1662.71	-2	335.612	8	1662.71	4	335.612	2	1662.71	0	335.612	6	1662.71	2	335.612	4	1662.71	0	335.612	0	1662.71	6	335.612	10	1662.71	-2	335.612	-2	1662.71	2	335.612	-2	1662.71	2
1662.56	2	335.413	4	1662.56	-2	335.413	0	1662.56	0	335.413	10	1662.56	6	335.413	8	1662.56	2	335.413	2	1662.56	0	335.413	8	1662.56	2	335.413	0	1662.56	4	335.413	-2	1662.56	8	335.413	4	1662.56	6	335.413	2	1662.56	0	335.413	10	1662.56	8	335.413	10	1662.56	-2
1662.4	6	335.215	10	1662.4	8	335.215	6	1662.4	10	335.215	16	1662.4	8	335.215	6	1662.4	2	335.215	6	1662.4	8	335.215	6	1662.4	2	335.215	-2	1662.4	4	335.215	6	1662.4	-2	335.215	12	1662.4	-4	335.215	2	1662.4	12	335.215	8	1662.4	6	335.215	8	1662.4	8
1662.25	-6	335.018	-4	1662.25	2	335.018	8	1662.25	0	335.018	12	1662.25	0	335.018	2	1662.25	6	335.018	4	1662.25	-4	335.018	8	1662.25	2	335.018	10	1662.25	2	335.018	0	1662.25	0	335.018	2	1662.25	10	335.018	0	1662.25	-4	335.018	2	1662.25	0	335.018	2	1662.25	0
1662.09	12	334.819	10	1662.09	8	334.819	10	1662.09	4	334.819	20	1662.09	0	334.819	0	1662.09	6	334.819	-2	1662.09	4	334.819	14	1662.09	8	334.819	12	1662.09	-6	334.819	6	1662.09	0	334.819	4	1662.09	8	334.819	0	1662.09	-4	334.819	12	1662.09	2	334.819	6	1662.09	-2
1661.94	0	334.621	4	1661.94	10	334.621	8	1661.94	-8	334.621	8	1661.94	8	334.621	10	1661.94	6	334.621	14	1661.94	0	334.621	6	1661.94	2	334.621	0	1661.94	2	334.621	6	1661.94	-12	334.621	0	1661.94	-4	334.621	2	1661.94	4	334.621	4	1661.94	-4	334.621	12	1661.94	0
1661.78	2	334.423	6	1661.78	2	334.423	2	1661.78	8	334.423	8	1661.78	-4	334.423	6	1661.78	-4	334.423	4	1661.78	2	334.423	4	1661.78	6	334.423	0	1661.78	-2	334.423	6	1661.78	0	334.423	-2	1661.78	8	334.423	6	1661.78	10	334.423	10	1661.78	6	334.423	8	1661.78	6
1661.63	8	334.225	14	1661.63	0	334.225	14	1661.63	2	334.225	8	1661.63	6	334.225	4	1661.63	4	334.225	2	1661.63	-2	334.225	0	1661.63	0	334.225	6	1661.63	-2	334.225	6	1661.63	4	334.225	10	1661.63	-4	334.225	2	1661.63	-16	334.225	-2	1661.63	2	334.225	6	1661.63	-6
1661.47	6	334.026	10	1661.47	2	334.026	-16	1661.47	2	334.026	12	1661.47	0	334.026	-2	1661.47	4	334.026	8	1661.47	-6	334.026	10	1661.47	6	334.026	8	1661.47	2	334.026	10	1661.47	0	334.026	0	1661.47	4	334.026	0	1661.47	8	334.026	2	1661.47	4	334.026	10	1661.47	0
1661.32	10	333.828	-4	1661.32	4	333.828	8	1661.32	4	333.828	8	1661.32	0	333.828	0	1661.32	2	333.828	6	1661.32	2	333.828	4	1661.32	2	333.828	-2	1661.32	6	333.828	6	1661.32	-4	333.828	6	1661.32	0	333.828	0	1661.32	-2	333.828	6	1661.32	2	333.828	6	1661.32	2
1661.16	4	333.63	0	1661.16	6	333.63	14	1661.16	-4	333.63	2	1661.16	8	333.63	4	1661.16	2	333.63	-2	1661.16	10	333.63	12	1661.16	4	333.63	6	1661.16	4	333.63	2	1661.16	6	333.63	2	1661.16	0	333.63	6	1661.16	4	333.63	4	1661.16	6	333.63	6	1661.16	10
1661.01	6	333.432	10	1661.01	10	333.432	10	1661.01	0	333.432	14	1661.01	2	333.432	6	1661.01	-4	333.432	6	1661.01	4	333.432	10	1661.01	4	333.432	8	1661.01	2	333.432	0	1661.01	4	333.432	0	1661.01	-14	333.432	6	1661.01	-2	333.432	6	1661.01	4	333.432	8	1661.01	-4
1660.85	2	333.233	-4	1660.85	0	333.233	10	1660.85	-2	333.233	6	1660.85	4	333.233	4	1660.85	6	333.233	6	1660.85	8	333.233	10	1660.85	4	333.233	16	1660.85	8	333.233	14	1660.85	6	333.233	2	1660.85	10	333.233	6	1660.85	14	333.233	4	1660.85	-2	333.233	8	1660.85	2
1660.7	14	333.036	14	1660.7	10	333.036	10	1660.7	8	333.036	18	1660.7	-6	333.036	2	1660.7	2	333.036	12	1660.7	10	333.036	10	1660.7	0	333.036	6	1660.7	-4	333.036	-10	1660.7	2	333.036	4	1660.7	2	333.036	14	1660.7	4	333.036	6	1660.7	0	333.036	14	1660.7	8
1660.54	4	332.837	4	1660.54	6	332.837	8	1660.54	12	332.837	6	1660.54	-2	332.837	0	1660.54	10	332.837	8	1660.54	4	332.837	12	1660.54	8	332.837	4	1660.54	6	332.837	6	1660.54	2	332.837	4	1660.54	6	332.837	18	1660.54	-12	332.837	8	1660.54	2	332.837	6	1660.54	2
1660.39	-4	332.639	6	1660.39	4	332.639	8	1660.39	-2	332.639	6	1660.39	10	332.639	-2	1660.39	-2	332.639	4	1660.39	0	332.639	6	1660.39	0	332.639	6	1660.39	2	332.639	8	1660.39	0	332.639	8	1660.39	0	332.639	6	1660.39	4	332.639	6	1660.39	-4	332.639	18	1660.39	6
1660.23	6	332.44	10	1660.23	4	332.44	-2	1660.23	2	332.44	6	1660.23	0	332.44	6	1660.23	2	332.44	6	1660.23	8	332.44	-2	1660.23	-2	332.44	8	1660.23	8	332.44	4	1660.23	2	332.44	10	1660.23	2	332.44	-2	1660.23	4	332.44	8	1660.23	2	332.44	8	1660.23	0
1660.08	-2	332.243	-4	1660.08	6	332.243	6	1660.08	6	332.243	8	1660.08	4	332.243	6	1660.08	2	332.243	2	1660.08	2	332.243	14	1660.08	4	332.243	8	1660.08	4	332.243	8	1660.08	8	332.243	4	1660.08	6	332.243	10	1660.08	-8	332.243	10	1660.08	4	332.243	10	1660.08	6
1659.92	14	332.044	2	1659.92	2	332.044	2	1659.92	8	332.044	12	1659.92	-6	332.044	2	1659.92	-2	332.044	4	1659.92	4	332.044	0	1659.92	6	332.044	10	1659.92	8	332.044	6	1659.92	2	332.044	6	1659.92	-4	332.044	10	1659.92	4	332.044	2	1659.92	0	332.044	6	1659.92	10
1659.77	2	331.846	2	1659.77	12	331.846	0	1659.77	2	331.846	4	1659.77	-2	331.846	2	1659.77	6	331.846	6	1659.77	14	331.846	-8	1659.77	2	331.846	4	1659.77	0	331.846	2	1659.77	4	331.846	-4	1659.77	2	331.846	2	1659.77	-6	331.846	0	1659.77	4	331.846	10	1659.77	8
1659.61	4	331.647	0	1659.61	-8	331.647	6	1659.61	8	331.647	8	1659.61	4	331.647	0	1659.61	6	331.647	4	1659.61	8	331.647	10	1659.61	4	331.647	4	1659.61	4	331.647	8	1659.61	6	331.647	8	1659.61	4	331.647	4	1659.61	2	331.647	12	1659.61	2	331.647	2	1659.61	6
1659.46	4	331.45	0	1659.46	2	331.45	2	1659.46	2	331.45	14	1659.46	-2	331.45	10	1659.46	0	331.45	4	1659.46	2	331.45	-2	1659.46	0	331.45	10	1659.46	-2	331.45	4	1659.46	2	331.45	8	1659.46	2	331.45	0	1659.46	-4	331.45	0	1659.46	8	331.45	12	1659.46	8
1659.3	2	331.251	4	1659.3	2	331.251	4	1659.3	-6	331.251	6	1659.3	2	331.251	-2	1659.3	0	331.251	6	1659.3	4	331.251	10	1659.3	8	331.251	4	1659.3	0	331.251	14	1659.3	14	331.251	2	1659.3	0	331.251	14	1659.3	0	331.251	6	1659.3	10	331.251	12	1659.3	6
1659.15	14	331.052	4	1659.15	12	331.052	14	1659.15	18	331.052	6	1659.15	10	331.052	4	1659.15	6	331.052	2	1659.15	4	331.052	4	1659.15	8	331.052	8	1659.15	-4	331.052	6	1659.15	4	331.052	-10	1659.15	4	331.052	0	1659.15	8	331.052	4	1659.15	-2	331.052	8	1659.15	0
1658.99	2	330.855	10	1658.99	4	330.855	8	1658.99	14	330.855	8	1658.99	6	330.855	0	1658.99	10	330.855	20	1658.99	2	330.855	4	1658.99	-6	330.855	12	1658.99	8	330.855	2	1658.99	0	330.855	8	1658.99	4	330.855	2	1658.99	8	330.855	4	1658.99	8	330.855	14	1658.99	4
1658.84	-6	330.656	8	1658.84	-2	330.656	0	1658.84	-2	330.656	8	1658.84	0	330.656	-4	1658.84	0	330.656	2	1658.84	6	330.656	-2	1658.84	4	330.656	6	1658.84	-2	330.656	2	1658.84	2	330.656	8	1658.84	4	330.656	10	1658.84	2	330.656	12	1658.84	8	330.656	4	1658.84	8
1658.68	10	330.458	4	1658.68	2	330.458	2	1658.68	8	330.458	2	1658.68	12	330.458	4	1658.68	4	330.458	-6	1658.68	-8	330.458	6	1658.68	2	330.458	2	1658.68	4	330.458	0	1658.68	-2	330.458	2	1658.68	4	330.458	0	1658.68	8	330.458	2	1658.68	4	330.458	12	1658.68	10
1658.53	12	330.259	8	1658.53	4	330.259	12	1658.53	12	330.259	-6	1658.53	0	330.259	0	1658.53	6	330.259	8	1658.53	-8	330.259	2	1658.53	8	330.259	8	1658.53	-2	330.259	4	1658.53	12	330.259	4	1658.53	0	330.259	0	1658.53	-6	330.259	2	1658.53	4	330.259	-6	1658.53	0
1658.37	8	330.062	8	1658.37	8	330.062	8	1658.37	6	330.062	2	1658.37	4	330.062	2	1658.37	2	330.062	8	1658.37	8	330.062	6	1658.37	-6	330.062	8	1658.37	4	330.062	6	1658.37	6	330.062	-2	1658.37	0	330.062	0	1658.37	2	330.062	4	1658.37	2	330.062	4	1658.37	2
1658.22	-8	329.863	6	1658.22	10	329.863	10	1658.22	14	329.863	14	1658.22	0	329.863	2	1658.22	-2	329.863	10	1658.22	0	329.863	4	1658.22	-4	329.863	10	1658.22	-4	329.863	4	1658.22	2	329.863	-2	1658.22	0	329.863	6	1658.22	-2	329.863	10	1658.22	0	329.863	6	1658.22	10
1658.06	-2	329.664	4	1658.06	10	329.664	-2	1658.06	-4	329.664	12	1658.06	2	329.664	12	1658.06	10	329.664	6	1658.06	8	329.664	-2	1658.06	6	329.664	2	1658.06	6	329.664	0	1658.06	4	329.664	8	1658.06	-2	329.664	4	1658.06	0	329.664	6	1658.06	2	329.664	2	1658.06	-2
1657.91	8	329.466	2	1657.91	2	329.466	6	1657.91	0	329.466	4	1657.91	-2	329.466	-6	1657.91	0	329.466	-2	1657.91	-2	329.466	-2	1657.91	8	329.466	6	1657.91	-4	329.466	-4	1657.91	2	329.466	-2	1657.91	0	329.466	2	1657.91	0	329.466	2	1657.91	-4	329.466	-2	1657.91	0
1657.75	4	329.267	-2	1657.75	4	329.267	6	1657.75	6	329.267	8	1657.75	-2	329.267	-2	1657.75	-2	329.267	4	1657.75	0	329.267	-2	1657.75	6	329.267	10	1657.75	0	329.267	4	1657.75	4	329.267	0	1657.75	-4	329.267	-2	1657.75	0	329.267	6	1657.75	8	329.267	6	1657.75	4
1657.6	2	329.07	4	1657.6	16	329.07	4	1657.6	2	329.07	6	1657.6	4	329.07	-2	1657.6	2	329.07	2	1657.6	6	329.07	4	1657.6	-4	329.07	0	1657.6	4	329.07	2	1657.6	0	329.07	0	1657.6	-8	329.07	2	1657.6	0	329.07	8	1657.6	0	329.07	0	1657.6	-8
1657.44	4	328.871	6	1657.44	-2	328.871	12	1657.44	10	328.871	10	1657.44	2	328.871	6	1657.44	2	328.871	4	1657.44	2	328.871	2	1657.44	6	328.871	-2	1657.44	6	328.871	2	1657.44	0	328.871	-8	1657.44	10	328.871	8	1657.44	4	328.871	2	1657.44	6	328.871	10	1657.44	-2
1657.29	8	328.672	6	1657.29	4	328.672	10	1657.29	-2	328.672	6	1657.29	-2	328.672	10	1657.29	2	328.672	10	1657.29	4	328.672	8	1657.29	4	328.672	-10	1657.29	4	328.672	2	1657.29	4	328.672	4	1657.29	-6	328.672	6	1657.29	-4	328.672	2	1657.29	-8	328.672	-2	1657.29	-2
1657.13	0	328.473	-2	1657.13	8	328.473	8	1657.13	4	328.473	4	1657.13	10	328.473	-2	1657.13	6	328.473	-6	1657.13	10	328.473	8	1657.13	4	328.473	0	1657.13	-6	328.473	0	1657.13	4	328.473	6	1657.13	2	328.473	-6	1657.13	4	328.473	8	1657.13	-4	328.473	8	1657.13	-2
1656.98	4	328.276	0	1656.98	4	328.276	-6	1656.98	6	328.276	10	1656.98	4	328.276	4	1656.98	-4	328.276	-2	1656.98	10	328.276	0	1656.98	-4	328.276	0	1656.98	8	328.276	2	1656.98	4	328.276	-8	1656.98	-4	328.276	2	1656.98	4	328.276	0	1656.98	-6	328.276	4	1656.98	8
1656.82	6	328.077	12	1656.82	12	328.077	0	1656.82	2	328.077	16	1656.82	2	328.077	2	1656.82	6	328.077	4	1656.82	6	328.077	2	1656.82	10	328.077	12	1656.82	4	328.077	-6	1656.82	0	328.077	-2	1656.82	0	328.077	0	1656.82	4	328.077	14	1656.82	4	328.077	10	1656.82	2
1656.67	10	327.879	4	1656.67	0	327.879	10	1656.67	14	327.879	12	1656.67	4	327.879	0	1656.67	10	327.879	-2	1656.67	6	327.879	-4	1656.67	8	327.879	-2	1656.67	4	327.879	2	1656.67	0	327.879	0	1656.67	0	327.879	0	1656.67	8	327.879	4	1656.67	2	327.879	-4	1656.67	2
1656.51	10	327.68	4	1656.51	-6	327.68	4	1656.51	6	327.68	2	1656.51	8	327.68	2	1656.51	-2	327.68	-8	1656.51	6	327.68	0	1656.51	2	327.68	8	1656.51	0	327.68	4	1656.51	2	327.68	2	1656.51	-2	327.68	4	1656.51	-4	327.68	-6	1656.51	4	327.68	10	1656.51	6
1656.36	8	327.482	4	1656.36	12	327.482	2	1656.36	10	327.482	4	1656.36	0	327.482	0	1656.36	4	327.482	8	1656.36	-6	327.482	2	1656.36	4	327.482	10	1656.36	-4	327.482	0	1656.36	4	327.482	4	1656.36	-2	327.482	-14	1656.36	2	327.482	6	1656.36	-2	327.482	2	1656.36	8
1656.2	8	327.284	8	1656.2	4	327.284	2	1656.2	10	327.284	8	1656.2	2	327.284	8	1656.2	4	327.284	4	1656.2	2	327.284	2	1656.2	-4	327.284	2	1656.2	0	327.284	2	1656.2	0	327.284	6	1656.2	4	327.284	6	1656.2	2	327.284	10	1656.2	0	327.284	4	1656.2	6
1656.05	-2	327.085	12	1656.05	8	327.085	6	1656.05	4	327.085	2	1656.05	-2	327.085	4	1656.05	4	327.085	4	1656.05	6	327.085	-10	1656.05	0	327.085	6	1656.05	4	327.085	8	1656.05	-4	327.085	0	1656.05	0	327.085	-2	1656.05	-2	327.085	0	1656.05	6	327.085	-2	1656.05	-6
1655.89	8	326.886	4	1655.89	6	326.886	0	1655.89	4	326.886	20	1655.89	6	326.886	0	1655.89	2	326.886	4	1655.89	-2	326.886	4	1655.89	6	326.886	2	1655.89	4	326.886	-6	1655.89	8	326.886	4	1655.89	4	326.886	8	1655.89	-2	326.886	10	1655.89	4	326.886	4	1655.89	-10
1655.74	0	326.687	6	1655.74	0	326.687	6	1655.74	4	326.687	8	1655.74	-2	326.687	2	1655.74	4	326.687	-4	1655.74	2	326.687	8	1655.74	4	326.687	4	1655.74	-2	326.687	-6	1655.74	-8	326.687	8	1655.74	0	326.687	2	1655.74	0	326.687	0	1655.74	4	326.687	2	1655.74	10
1655.58	-14	326.49	0	1655.58	-6	326.49	2	1655.58	6	326.49	4	1655.58	-2	326.49	0	1655.58	-2	326.49	-8	1655.58	-2	326.49	4	1655.58	4	326.49	4	1655.58	0	326.49	4	1655.58	4	326.49	0	1655.58	0	326.49	2	1655.58	2	326.49	10	1655.58	8	326.49	4	1655.58	2
1655.43	8	326.291	4	1655.43	10	326.291	4	1655.43	8	326.291	8	1655.43	6	326.291	4	1655.43	-4	326.291	8	1655.43	4	326.291	2	1655.43	4	326.291	8	1655.43	4	326.291	6	1655.43	2	326.291	2	1655.43	-6	326.291	0	1655.43	2	326.291	-2	1655.43	-4	326.291	-6	1655.43	6
1655.27	10	326.092	6	1655.27	4	326.092	14	1655.27	6	326.092	6	1655.27	-8	326.092	6	1655.27	0	326.092	0	1655.27	6	326.092	4	1655.27	10	326.092	10	1655.27	2	326.092	-2	1655.27	-2	326.092	4	1655.27	4	326.092	10	1655.27	8	326.092	2	1655.27	4	326.092	6	1655.27	10
1655.11	-2	325.893	-2	1655.11	0	325.893	0	1655.11	2	325.893	2	1655.11	-2	325.893	4	1655.11	12	325.893	2	1655.11	-4	325.893	-2	1655.11	-2	325.893	10	1655.11	6	325.893	2	1655.11	0	325.893	0	1655.11	-4	325.893	2	1655.11	-2	325.893	4	1655.11	4	325.893	8	1655.11	0
1654.96	2	325.695	8	1654.96	4	325.695	10	1654.96	10	325.695	2	1654.96	6	325.695	0	1654.96	0	325.695	0	1654.96	4	325.695	2	1654.96	6	325.695	4	1654.96	8	325.695	4	1654.96	12	325.695	0	1654.96	0	325.695	0	1654.96	6	325.695	2	1654.96	2	325.695	6	1654.96	6
1654.8	6	325.497	4	1654.8	2	325.497	-10	1654.8	4	325.497	4	1654.8	-6	325.497	10	1654.8	-4	325.497	0	1654.8	0	325.497	-2	1654.8	6	325.497	8	1654.8	-6	325.497	4	1654.8	0	325.497	8	1654.8	0	325.497	0	1654.8	0	325.497	4	1654.8	2	325.497	8	1654.8	-2
1654.65	0	325.298	-2	1654.65	6	325.298	8	1654.65	6	325.298	-4	1654.65	0	325.298	-4	1654.65	-8	325.298	8	1654.65	-2	325.298	2	1654.65	6	325.298	6	1654.65	0	325.298	2	1654.65	0	325.298	2	1654.65	10	325.298	2	1654.65	2	325.298	8	1654.65	4	325.298	2	1654.65	2
1654.49	-12	325.1	2	1654.49	-4	325.1	-2	1654.49	0	325.1	6	1654.49	0	325.1	-2	1654.49	6	325.1	2	1654.49	6	325.1	2	1654.49	2	325.1	-6	1654.49	2	325.1	-4	1654.49	4	325.1	8	1654.49	0	325.1	2	1654.49	8	325.1	-2	1654.49	2	325.1	4	1654.49	4
1654.34	-2	324.901	6	1654.34	8	324.901	12	1654.34	6	324.901	8	1654.34	-10	324.901	4	1654.34	10	324.901	2	1654.34	2	324.901	8	1654.34	4	324.901	6	1654.34	4	324.901	10	1654.34	0	324.901	6	1654.34	6	324.901	4	1654.34	-4	324.901	0	1654.34	2	324.901	0	1654.34	6
1654.18	6	324.702	0	1654.18	2	324.702	8	1654.18	4	324.702	2	1654.18	0	324.702	6	1654.18	8	324.702	2	1654.18	2	324.702	2	1654.18	2	324.702	-4	1654.18	-4	324.702	-6	1654.18	6	324.702	4	1654.18	2	324.702	2	1654.18	4	324.702	6	1654.18	4	324.702	6	1654.18	4
1654.03	8	324.503	10	1654.03	8	324.503	12	1654.03	6	324.503	10	1654.03	6	324.503	6	1654.03	2	324.503	2	1654.03	2	324.503	8	1654.03	4	324.503	2	1654.03	4	324.503	6	1654.03	6	324.503	-2	1654.03	-2	324.503	4	1654.03	10	324.503	8	1654.03	2	324.503	6	1654.03	10
1653.87	6	324.306	-2	1653.87	6	324.306	10	1653.87	-8	324.306	4	1653.87	-4	324.306	-2	1653.87	6	324.306	8	1653.87	-6	324.306	2	1653.87	-2	324.306	2	1653.87	2	324.306	2	1653.87	-2	324.306	0	1653.87	-4	324.306	0	1653.87	2	324.306	4	1653.87	4	324.306	10	1653.87	0
1653.72	4	324.107	6	1653.72	8	324.107	2	1653.72	-2	324.107	4	1653.72	8	324.107	2	1653.72	6	324.107	0	1653.72	4	324.107	2	1653.72	0	324.107	-6	1653.72	2	324.107	6	1653.72	6	324.107	6	1653.72	6	324.107	6	1653.72	-6	324.107	0	1653.72	2	324.107	2	1653.72	4
1653.56	4	323.908	-16	1653.56	0	323.908	6	1653.56	2	323.908	4	1653.56	-2	323.908	-6	1653.56	0	323.908	10	1653.56	4	323.908	-2	1653.56	2	323.908	6	1653.56	4	323.908	2	1653.56	2	323.908	-4	1653.56	4	323.908	2	1653.56	-8	323.908	2	1653.56	2	323.908	4	1653.56	-2
1653.41	0	323.709	6	1653.41	6	323.709	0	1653.41	12	323.709	18	1653.41	8	323.709	-4	1653.41	0	323.709	2	1653.41	-2	323.709	0	1653.41	14	323.709	0	1653.41	6	323.709	8	1653.41	0	323.709	-2	1653.41	-4	323.709	2	1653.41	6	323.709	6	1653.41	4	323.709	6	1653.41	4
1653.25	4	323.51	6	1653.25	6	323.51	2	1653.25	-4	323.51	12	1653.25	0	323.51	0	1653.25	6	323.51	4	1653.25	0	323.51	6	1653.25	-2	323.51	2	1653.25	0	323.51	-2	1653.25	2	323.51	-4	1653.25	4	323.51	0	1653.25	0	323.51	2	1653.25	0	323.51	2	1653.25	6
1653.1	4	323.311	4	1653.1	12	323.311	4	1653.1	10	323.311	6	1653.1	0	323.311	10	1653.1	4	323.311	8	1653.1	-2	323.311	6	1653.1	2	323.311	12	1653.1	2	323.311	0	1653.1	-2	323.311	2	1653.1	10	323.311	4	1653.1	-6	323.311	-4	1653.1	6	323.311	4	1653.1	2
1652.94	4	323.114	-4	1652.94	-6	323.114	10	1652.94	6	323.114	6	1652.94	2	323.114	-4	1652.94	0	323.114	-4	1652.94	2	323.114	6	1652.94	10	323.114	6	1652.94	2	323.114	-8	1652.94	0	323.114	2	1652.94	2	323.114	6	1652.94	-4	323.114	6	1652.94	4	323.114	8	1652.94	6
1652.79	12	322.915	-2	1652.79	14	322.915	2	1652.79	2	322.915	10	1652.79	0	322.915	-2	1652.79	10	322.915	6	1652.79	4	322.915	4	1652.79	0	322.915	0	1652.79	2	322.915	4	1652.79	0	322.915	-2	1652.79	0	322.915	8	1652.79	10	322.915	2	1652.79	4	322.915	-2	1652.79	2
1652.63	4	322.716	-2	1652.63	6	322.716	2	1652.63	2	322.716	6	1652.63	6	322.716	0	1652.63	6	322.716	-8	1652.63	6	322.716	6	1652.63	2	322.716	0	1652.63	-6	322.716	-4	1652.63	10	322.716	-4	1652.63	2	322.716	-2	1652.63	4	322.716	10	1652.63	0	322.716	6	1652.63	-2
1652.48	4	322.517	2	1652.48	-4	322.517	2	1652.48	8	322.517	8	1652.48	-2	322.517	-2	1652.48	-4	322.517	2	1652.48	4	322.517	8	1652.48	4	322.517	8	1652.48	0	322.517	-2	1652.48	-2	322.517	-4	1652.48	-2	322.517	8	1652.48	6	322.517	-2	1652.48	2	322.517	8	1652.48	6
1652.32	4	322.318	-2	1652.32	4	322.318	-2	1652.32	8	322.318	2	1652.32	-4	322.318	6	1652.32	0	322.318	2	1652.32	4	322.318	4	1652.32	2	322.318	4	1652.32	-10	322.318	-2	1652.32	4	322.318	14	1652.32	0	322.318	2	1652.32	2	322.318	0	1652.32	6	322.318	4	1652.32	-2
1652.17	4	322.119	2	1652.17	-4	322.119	-4	1652.17	0	322.119	2	1652.17	-2	322.119	0	1652.17	4	322.119	6	1652.17	2	322.119	-18	1652.17	6	322.119	8	1652.17	2	322.119	6	1652.17	2	322.119	8	1652.17	-4	322.119	6	1652.17	2	322.119	6	1652.17	2	322.119	8	1652.17	2
1652.01	4	321.922	2	1652.01	0	321.922	4	1652.01	0	321.922	8	1652.01	-4	321.922	0	1652.01	4	321.922	4	1652.01	4	321.922	0	1652.01	4	321.922	4	1652.01	8	321.922	-6	1652.01	6	321.922	4	1652.01	10	321.922	-4	1652.01	-2	321.922	0	1652.01	0	321.922	4	1652.01	2
1651.85	4	321.723	6	1651.85	4	321.723	-4	1651.85	10	321.723	6	1651.85	6	321.723	0	1651.85	2	321.723	8	1651.85	0	321.723	6	1651.85	0	321.723	12	1651.85	2	321.723	-2	1651.85	-4	321.723	6	1651.85	2	321.723	6	1651.85	0	321.723	4	1651.85	4	321.723	-4	1651.85	8
1651.7	-6	321.524	2	1651.7	0	321.524	4	1651.7	4	321.524	6	1651.7	-2	321.524	4	1651.7	-4	321.524	-4	1651.7	-2	321.524	0	1651.7	6	321.524	2	1651.7	4	321.524	-10	1651.7	4	321.524	-10	1651.7	0	321.524	-2	1651.7	4	321.524	4	1651.7	0	321.524	-2	1651.7	0
1651.54	12	321.325	-2	1651.54	4	321.325	2	1651.54	6	321.325	20	1651.54	10	321.325	-4	1651.54	0	321.325	6	1651.54	-2	321.325	10	1651.54	0	321.325	6	1651.54	-4	321.325	6	1651.54	2	321.325	4	1651.54	2	321.325	4	1651.54	4	321.325	2	1651.54	-2	321.325	8	1651.54	2
1651.39	8	321.126	8	1651.39	12	321.126	10	1651.39	-6	321.126	-2	1651.39	-2	321.126	-2	1651.39	2	321.126	16	1651.39	2	321.126	8	1651.39	0	321.126	10	1651.39	4	321.126	0	1651.39	4	321.126	4	1651.39	2	321.126	6	1651.39	-4	321.126	2	1651.39	0	321.126	0	1651.39	2
1651.23	8	320.927	6	1651.23	4	320.927	8	1651.23	2	320.927	0	1651.23	4	320.927	-10	1651.23	-2	320.927	-8	1651.23	-4	320.927	2	1651.23	12	320.927	6	1651.23	2	320.927	0	1651.23	2	320.927	-8	1651.23	4	320.927	2	1651.23	4	320.927	10	1651.23	4	320.927	12	1651.23	12
1651.08	-2	320.728	-2	1651.08	6	320.728	8	1651.08	0	320.728	2	1651.08	-8	320.728	6	1651.08	4	320.728	6	1651.08	2	320.728	-4	1651.08	2	320.728	-2	1651.08	0	320.728	2	1651.08	2	320.728	10	1651.08	2	320.728	-2	1651.08	6	320.728	2	1651.08	-4	320.728	6	1651.08	2
1650.92	0	320.529	2	1650.92	8	320.529	2	1650.92	8	320.529	10	1650.92	2	320.529	-2	1650.92	2	320.529	2	1650.92	2	320.529	2	1650.92	2	320.529	8	1650.92	2	320.529	2	1650.92	-6	320.529	0	1650.92	0	320.529	4	1650.92	-6	320.529	2	1650.92	10	320.529	2	1650.92	4
1650.77	0	320.332	10	1650.77	-2	320.332	6	1650.77	4	320.332	6	1650.77	4	320.332	2	1650.77	8	320.332	4	1650.77	-6	320.332	-2	1650.77	2	320.332	4	1650.77	2	320.332	6	1650.77	4	320.332	-4	1650.77	0	320.332	-2	1650.77	12	320.332	-2	1650.77	-2	320.332	6	1650.77	6
1650.61	4	320.133	-4	1650.61	6	320.133	-2	1650.61	0	320.133	-2	1650.61	8	320.133	0	1650.61	2	320.133	4	1650.61	8	320.133	-2	1650.61	2	320.133	0	1650.61	0	320.133	6	1650.61	-4	320.133	-2	1650.61	8	320.133	0	1650.61	2	320.133	0	1650.61	8	320.133	2	1650.61	4
1650.46	10	319.934	4	1650.46	4	319.934	-2	1650.46	10	319.934	10	1650.46	6	319.934	0	1650.46	0	319.934	0	1650.46	2	319.934	2	1650.46	-4	319.934	0	1650.46	6	319.934	6	1650.46	8	319.934	8	1650.46	2	319.934	6	1650.46	-4	319.934	-2	1650.46	6	319.934	-6	1650.46	4
1650.3	8	319.735	0	1650.3	4	319.735	6	1650.3	8	319.735	8	1650.3	8	319.735	10	1650.3	-4	319.735	4	1650.3	-4	319.735	10	1650.3	6	319.735	4	1650.3	-4	319.735	10	1650.3	6	319.735	2	1650.3	6	319.735	2	1650.3	-2	319.735	6	1650.3	-10	319.735	-2	1650.3	2
1650.15	0	319.536	2	1650.15	0	319.536	4	1650.15	-4	319.536	-4	1650.15	0	319.536	2	1650.15	8	319.536	6	1650.15	2	319.536	0	1650.15	2	319.536	2	1650.15	-6	319.536	-2	1650.15	0	319.536	2	1650.15	-4	319.536	0	1650.15	-4	319.536	0	1650.15	4	319.536	-2	1650.15	4
1649.99	8	319.337	6	1649.99	-2	319.337	4	1649.99	16	319.337	8	1649.99	2	319.337	-8	1649.99	-4	319.337	8	1649.99	2	319.337	2	1649.99	0	319.337	10	1649.99	2	319.337	-2	1649.99	-6	319.337	-2	1649.99	6	319.337	-6	1649.99	6	319.337	8	1649.99	4	319.337	-4	1649.99	2
1649.83	2	319.138	-4	1649.83	0	319.138	6	1649.83	8	319.138	12	1649.83	-2	319.138	4	1649.83	2	319.138	4	1649.83	8	319.138	2	1649.83	4	319.138	4	1649.83	-2	319.138	6	1649.83	-2	319.138	4	1649.83	-10	319.138	-2	1649.83	-4	319.138	2	1649.83	2	319.138	8	1649.83	2
1649.68	6	318.939	-2	1649.68	10	318.939	2	1649.68	8	318.939	-8	1649.68	4	318.939	0	1649.68	4	318.939	-2	1649.68	0	318.939	2	1649.68	2	318.939	2	1649.68	-2	318.939	8	1649.68	4	318.939	6	1649.68	8	318.939	0	1649.68	6	318.939	2	1649.68	-2	318.939	10	1649.68	4
1649.52	6	318.74	8	1649.52	4	318.74	4	1649.52	4	318.74	4	1649.52	8	318.74	4	1649.52	12	318.74	0	1649.52	-2	318.74	2	1649.52	6	318.74	2	1649.52	-2	318.74	-6	1649.52	-6	318.74	-2	1649.52	2	318.74	0	1649.52	6	318.74	2	1649.52	2	318.74	2	1649.52	-4
1649.37	-4	318.542	4	1649.37	12	318.542	2	1649.37	6	318.542	0	1649.37	4	318.542	2	1649.37	0	318.542	10	1649.37	6	318.542	10	1649.37	2	318.542	0	1649.37	2	318.542	10	1649.37	4	318.542	0	1649.37	4	318.542	8	1649.37	-2	318.542	6	1649.37	2	318.542	2	1649.37	-4
1649.21	0	318.343	2	1649.21	0	318.343	6	1649.21	0	318.343	4	1649.21	8	318.343	0	1649.21	2	318.343	-4	1649.21	-2	318.343	4	1649.21	0	318.343	6	1649.21	12	318.343	-2	1649.21	4	318.343	8	1649.21	6	318.343	8	1649.21	0	318.343	0	1649.21	-6	318.343	2	1649.21	-6
1649.06	8	318.144	0	1649.06	10	318.144	4	1649.06	-4	318.144	6	1649.06	4	318.144	-4	1649.06	0	318.144	6	1649.06	6	318.144	-2	1649.06	4	318.144	0	1649.06	-2	318.144	4	1649.06	2	318.144	2	1649.06	-2	318.144	-2	1649.06	4	318.144	-6	1649.06	8	318.144	6	1649.06	4
1648.9	0	317.945	-2	1648.9	8	317.945	10	1648.9	10	317.945	4	1648.9	0	317.945	-6	1648.9	0	317.945	8	1648.9	0	317.945	14	1648.9	4	317.945	2	1648.9	-8	317.945	6	1648.9	2	317.945	-2	1648.9	2	317.945	6	1648.9	6	317.945	0	1648.9	2	317.945	10	1648.9	0
1648.75	2	317.746	6	1648.75	4	317.746	6	1648.75	4	317.746	8	1648.75	6	317.746	-4	1648.75	2	317.746	-4	1648.75	2	317.746	6	1648.75	8	317.746	10	1648.75	4	317.746	6	1648.75	2	317.746	-2	1648.75	6	317.746	-2	1648.75	2	317.746	-4	1648.75	2	317.746	6	1648.75	6
1648.59	4	317.547	-8	1648.59	8	317.547	-2	1648.59	0	317.547	8	1648.59	0	317.547	2	1648.59	-4	317.547	2	1648.59	0	317.547	4	1648.59	2	317.547	-12	1648.59	-4	317.547	2	1648.59	-6	317.547	0	1648.59	4	317.547	4	1648.59	8	317.547	0	1648.59	-2	317.547	-28	1648.59	14
1648.44	4	317.348	4	1648.44	6	317.348	14	1648.44	2	317.348	16	1648.44	6	317.348	6	1648.44	-4	317.348	-4	1648.44	4	317.348	-4	1648.44	8	317.348	10	1648.44	6	317.348	0	1648.44	2	317.348	2	1648.44	-4	317.348	-2	1648.44	8	317.348	6	1648.44	2	317.348	10	1648.44	6
1648.28	8	317.149	8	1648.28	2	317.149	4	1648.28	6	317.149	6	1648.28	-2	317.149	-2	1648.28	-12	317.149	4	1648.28	-2	317.149	2	1648.28	0	317.149	2	1648.28	8	317.149	6	1648.28	-4	317.149	0	1648.28	2	317.149	0	1648.28	12	317.149	2	1648.28	0	317.149	4	1648.28	-2
1648.12	-2	316.95	10	1648.12	6	316.95	10	1648.12	8	316.95	0	1648.12	4	316.95	6	1648.12	6	316.95	4	1648.12	-2	316.95	-4	1648.12	-2	316.95	0	1648.12	0	316.95	2	1648.12	8	316.95	8	1648.12	8	316.95	6	1648.12	2	316.95	8	1648.12	0	316.95	-4	1648.12	8
1647.97	4	316.751	-16	1647.97	-2	316.751	16	1647.97	8	316.751	12	1647.97	0	316.751	0	1647.97	10	316.751	-2	1647.97	8	316.751	8	1647.97	-2	316.751	8	1647.97	4	316.751	-2	1647.97	-8	316.751	2	1647.97	4	316.751	0	1647.97	6	316.751	2	1647.97	8	316.751	4	1647.97	-12
1647.81	2	316.552	-2	1647.81	12	316.552	8	1647.81	8	316.552	8	1647.81	8	316.552	6	1647.81	4	316.552	4	1647.81	6	316.552	2	1647.81	0	316.552	-2	1647.81	10	316.552	2	1647.81	6	316.552	6	1647.81	2	316.552	2	1647.81	4	316.552	8	1647.81	8	316.552	6	1647.81	6
1647.66	4	316.354	-2	1647.66	10	316.354	0	1647.66	6	316.354	6	1647.66	-4	316.354	-8	1647.66	6	316.354	0	1647.66	2	316.354	14	1647.66	-2	316.354	-2	1647.66	4	316.354	2	1647.66	-4	316.354	-2	1647.66	0	316.354	4	1647.66	2	316.354	12	1647.66	2	316.354	2	1647.66	-6
1647.5	0	316.155	0	1647.5	-8	316.155	6	1647.5	8	316.155	16	1647.5	4	316.155	0	1647.5	-2	316.155	-8	1647.5	-4	316.155	-4	1647.5	10	316.155	10	1647.5	2	316.155	0	1647.5	4	316.155	8	1647.5	8	316.155	2	1647.5	6	316.155	12	1647.5	0	316.155	8	1647.5	-4
1647.35	4	315.956	2	1647.35	4	315.956	6	1647.35	10	315.956	-2	1647.35	6	315.956	-2	1647.35	8	315.956	6	1647.35	-4	315.956	2	1647.35	2	315.956	-4	1647.35	2	315.956	2	1647.35	-4	315.956	4	1647.35	8	315.956	-4	1647.35	4	315.956	2	1647.35	2	315.956	2	1647.35	4
1647.19	2	315.757	8	1647.19	4	315.757	8	1647.19	6	315.757	2	1647.19	6	315.757	0	1647.19	-2	315.757	8	1647.19	-2	315.757	6	1647.19	8	315.757	6	1647.19	2	315.757	10	1647.19	-2	315.757	-2	1647.19	2	315.757	4	1647.19	2	315.757	4	1647.19	12	315.757	-4	1647.19	-2
1647.04	2	315.558	4	1647.04	10	315.558	-2	1647.04	2	315.558	14	1647.04	12	315.558	2	1647.04	2	315.558	0	1647.04	-6	315.558	2	1647.04	8	315.558	4	1647.04	-2	315.558	2	1647.04	2	315.558	0	1647.04	4	315.558	2	1647.04	0	315.558	-4	1647.04	-4	315.558	2	1647.04	4
1646.88	6	315.359	4	1646.88	8	315.359	4	1646.88	12	315.359	8	1646.88	-2	315.359	2	1646.88	-4	315.359	2	1646.88	10	315.359	6	1646.88	8	315.359	10	1646.88	2	315.359	0	1646.88	0	315.359	-6	1646.88	-2	315.359	2	1646.88	-4	315.359	-2	1646.88	10	315.359	2	1646.88	4
1646.72	6	315.16	10	1646.72	0	315.16	14	1646.72	10	315.16	10	1646.72	2	315.16	2	1646.72	-2	315.16	0	1646.72	-2	315.16	4	1646.72	2	315.16	0	1646.72	4	315.16	2	1646.72	-2	315.16	8	1646.72	4	315.16	-4	1646.72	2	315.16	10	1646.72	4	315.16	-6	1646.72	4
1646.57	6	314.961	8	1646.57	12	314.961	2	1646.57	6	314.961	14	1646.57	2	314.961	4	1646.57	-2	314.961	4	1646.57	14	314.961	0	1646.57	-2	314.961	10	1646.57	-4	314.961	4	1646.57	4	314.961	6	1646.57	0	314.961	2	1646.57	8	314.961	2	1646.57	0	314.961	6	1646.57	0
1646.41	0	314.762	10	1646.41	4	314.762	10	1646.41	-2	314.762	0	1646.41	4	314.762	0	1646.41	2	314.762	6	1646.41	6	314.762	0	1646.41	6	314.762	12	1646.41	6	314.762	0	1646.41	4	314.762	2	1646.41	-10	314.762	8	1646.41	4	314.762	-2	1646.41	-2	314.762	-2	1646.41	-4
1646.26	4	314.563	-2	1646.26	-2	314.563	4	1646.26	8	314.563	6	1646.26	2	314.563	8	1646.26	4	314.563	0	1646.26	2	314.563	4	1646.26	4	314.563	-2	1646.26	-2	314.563	-2	1646.26	2	314.563	2	1646.26	-2	314.563	-10	1646.26	4	314.563	4	1646.26	-2	314.563	4	1646.26	-2
1646.1	10	314.363	12	1646.1	0	314.363	14	1646.1	12	314.363	2	1646.1	-2	314.363	4	1646.1	-4	314.363	10	1646.1	6	314.363	8	1646.1	8	314.363	4	1646.1	2	314.363	-4	1646.1	0	314.363	6	1646.1	6	314.363	8	1646.1	4	314.363	0	1646.1	2	314.363	10	1646.1	4
1645.95	8	314.164	-4	1645.95	2	314.164	0	1645.95	8	314.164	10	1645.95	6	314.164	-4	1645.95	8	314.164	6	1645.95	2	314.164	4	1645.95	10	314.164	10	1645.95	-4	314.164	0	1645.95	4	314.164	4	1645.95	0	314.164	0	1645.95	-2	314.164	4	1645.95	8	314.164	2	1645.95	8
1645.79	4	313.965	10	1645.79	-8	313.965	4	1645.79	6	313.965	2	1645.79	10	313.965	2	1645.79	-2	313.965	2	1645.79	2	313.965	8	1645.79	2	313.965	0	1645.79	4	313.965	-4	1645.79	4	313.965	-4	1645.79	-2	313.965	0	1645.79	-6	313.965	-6	1645.79	-12	313.965	6	1645.79	0
1645.64	4	313.766	-22	1645.64	8	313.766	16	1645.64	2	313.766	4	1645.64	8	313.766	6	1645.64	8	313.766	10	1645.64	2	313.766	-6	1645.64	4	313.766	16	1645.64	6	313.766	4	1645.64	0	313.766	0	1645.64	6	313.766	-2	1645.64	-4	313.766	6	1645.64	6	313.766	12	1645.64	-6
1645.48	0	313.567	4	1645.48	2	313.567	4	1645.48	12	313.567	2	1645.48	-2	313.567	-8	1645.48	8	313.567	-4	1645.48	0	313.567	8	1645.48	-8	313.567	6	1645.48	-4	313.567	10	1645.48	10	313.567	6	1645.48	4	313.567	0	1645.48	4	313.567	12	1645.48	4	313.567	-4	1645.48	-2
1645.32	12	313.368	2	1645.32	8	313.368	6	1645.32	-2	313.368	4	1645.32	0	313.368	0	1645.32	0	313.368	-4	1645.32	12	313.368	10	1645.32	-2	313.368	2	1645.32	6	313.368	4	1645.32	4	313.368	2	1645.32	-2	313.368	-6	1645.32	-2	313.368	-2	1645.32	4	313.368	10	1645.32	8
1645.17	-6	313.169	-2	1645.17	4	313.169	6	1645.17	-2	313.169	2	1645.17	-2	313.169	2	1645.17	2	313.169	-2	1645.17	2	313.169	0	1645.17	0	313.169	6	1645.17	6	313.169	0	1645.17	2	313.169	-4	1645.17	8	313.169	-2	1645.17	-4	313.169	4	1645.17	2	313.169	2	1645.17	-2
1645.01	2	312.97	8	1645.01	2	312.97	14	1645.01	4	312.97	4	1645.01	2	312.97	2	1645.01	4	312.97	0	1645.01	6	312.97	6	1645.01	6	312.97	0	1645.01	6	312.97	4	1645.01	4	312.97	-2	1645.01	0	312.97	-4	1645.01	4	312.97	4	1645.01	4	312.97	6	1645.01	2
1644.86	6	312.77	-2	1644.86	4	312.77	14	1644.86	6	312.77	-2	1644.86	0	312.77	-8	1644.86	8	312.77	6	1644.86	0	312.77	4	1644.86	8	312.77	2	1644.86	-2	312.77	8	1644.86	-2	312.77	-6	1644.86	6	312.77	0	1644.86	-2	312.77	2	1644.86	4	312.77	14	1644.86	2
1644.7	4	312.573	4	1644.7	8	312.573	6	1644.7	16	312.573	10	1644.7	6	312.573	0	1644.7	4	312.573	10	1644.7	10	312.573	10	1644.7	4	312.573	2	1644.7	8	312.573	-6	1644.7	0	312.573	4	1644.7	6	312.573	-4	1644.7	2	312.573	4	1644.7	8	312.573	-8	1644.7	-2
1644.55	8	312.374	0	1644.55	2	312.374	6	1644.55	4	312.374	-2	1644.55	-2	312.374	4	1644.55	2	312.374	0	1644.55	-4	312.374	-10	1644.55	-2	312.374	0	1644.55	-6	312.374	2	1644.55	-2	312.374	-2	1644.55	0	312.374	4	1644.55	-2	312.374	-2	1644.55	0	312.374	2	1644.55	2
1644.39	6	312.174	-2	1644.39	14	312.174	10	1644.39	2	312.174	4	1644.39	-4	312.174	4	1644.39	2	312.174	12	1644.39	2	312.174	-2	1644.39	6	312.174	10	1644.39	2	312.174	2	1644.39	0	312.174	6	1644.39	4	312.174	2	1644.39	2	312.174	6	1644.39	-6	312.174	8	1644.39	4
1644.23	0	311.975	4	1644.23	12	311.975	2	1644.23	12	311.975	6	1644.23	4	311.975	0	1644.23	0	311.975	8	1644.23	6	311.975	6	1644.23	4	311.975	0	1644.23	4	311.975	4	1644.23	0	311.975	2	1644.23	-2	311.975	2	1644.23	-4	311.975	10	1644.23	6	311.975	0	1644.23	2
1644.08	8	311.776	8	1644.08	6	311.776	8	1644.08	8	311.776	4	1644.08	4	311.776	14	1644.08	2	311.776	4	1644.08	4	311.776	2	1644.08	-4	311.776	0	1644.08	0	311.776	-4	1644.08	8	311.776	2	1644.08	2	311.776	6	1644.08	2	311.776	2	1644.08	-4	311.776	4	1644.08	-2
1643.92	8	311.577	-2	1643.92	2	311.577	8	1643.92	2	311.577	8	1643.92	8	311.577	4	1643.92	0	311.577	8	1643.92	2	311.577	0	1643.92	6	311.577	16	1643.92	2	311.577	4	1643.92	4	311.577	2	1643.92	2	311.577	0	1643.92	2	311.577	-4	1643.92	6	311.577	4	1643.92	6
1643.77	14	311.378	14	1643.77	10	311.378	8	1643.77	16	311.378	18	1643.77	0	311.378	6	1643.77	8	311.378	6	1643.77	0	311.378	4	1643.77	6	311.378	10	1643.77	0	311.378	-12	1643.77	8	311.378	-2	1643.77	6	311.378	0	1643.77	4	311.378	6	1643.77	-4	311.378	6	1643.77	0
1643.61	10	311.178	4	1643.61	8	311.178	2	1643.61	-8	311.178	8	1643.61	4	311.178	10	1643.61	0	311.178	6	1643.61	0	311.178	8	1643.61	8	311.178	4	1643.61	0	311.178	-2	1643.61	4	311.178	8	1643.61	0	311.178	6	1643.61	0	311.178	4	1643.61	-4	311.178	4	1643.61	-2
1643.46	2	310.979	4	1643.46	-2	310.979	4	1643.46	12	310.979	12	1643.46	0	310.979	4	1643.46	12	310.979	6	1643.46	10	310.979	8	1643.46	6	310.979	8	1643.46	-8	310.979	-6	1643.46	2	310.979	4	1643.46	-2	310.979	4	1643.46	6	310.979	8	1643.46	4	310.979	-8	1643.46	6
1643.3	0	310.78	2	1643.3	4	310.78	6	1643.3	0	310.78	6	1643.3	2	310.78	4	1643.3	0	310.78	6	1643.3	-2	310.78	-2	1643.3	2	310.78	6	1643.3	-4	310.78	4	1643.3	0	310.78	0	1643.3	4	310.78	8	1643.3	0	310.78	4	1643.3	-4	310.78	6	1643.3	0
1643.15	-2	310.581	6	1643.15	4	310.581	8	1643.15	8	310.581	2	1643.15	4	310.581	-2	1643.15	6	310.581	2	1643.15	-4	310.581	2	1643.15	-8	310.581	-4	1643.15	10	310.581	4	1643.15	4	310.581	-2	1643.15	14	310.581	-2	1643.15	2	310.581	-4	1643.15	6	310.581	8	1643.15	2
1642.99	2	310.382	4	1642.99	-4	310.382	4	1642.99	2	310.382	4	1642.99	2	310.382	2	1642.99	0	310.382	8	1642.99	-2	310.382	6	1642.99	8	310.382	4	1642.99	0	310.382	0	1642.99	2	310.382	4	1642.99	0	310.382	6	1642.99	-8	310.382	8	1642.99	2	310.382	2	1642.99	4
1642.83	8	310.182	2	1642.83	10	310.182	0	1642.83	6	310.182	2	1642.83	-4	310.182	10	1642.83	4	310.182	2	1642.83	8	310.182	6	1642.83	10	310.182	2	1642.83	-4	310.182	8	1642.83	-2	310.182	12	1642.83	2	310.182	6	1642.83	6	310.182	6	1642.83	8	310.182	16	1642.83	2
1642.68	6	309.983	8	1642.68	2	309.983	4	1642.68	8	309.983	-4	1642.68	6	309.983	2	1642.68	-4	309.983	2	1642.68	-4	309.983	2	1642.68	0	309.983	4	1642.68	0	309.983	4	1642.68	-4	309.983	-16	1642.68	0	309.983	4	1642.68	0	309.983	2	1642.68	6	309.983	6	1642.68	0
1642.52	4	309.784	2	1642.52	-2	309.784	6	1642.52	6	309.784	14	1642.52	2	309.784	-4	1642.52	4	309.784	0	1642.52	0	309.784	-2	1642.52	2	309.784	2	1642.52	0	309.784	-4	1642.52	-2	309.784	4	1642.52	10	309.784	6	1642.52	0	309.784	8	1642.52	4	309.784	6	1642.52	4
1642.37	6	309.585	6	1642.37	4	309.585	12	1642.37	2	309.585	0	1642.37	0	309.585	4	1642.37	8	309.585	0	1642.37	-2	309.585	4	1642.37	8	309.585	10	1642.37	-2	309.585	8	1642.37	4	309.585	6	1642.37	-2	309.585	0	1642.37	2	309.585	0	1642.37	-4	309.585	8	1642.37	4
1642.21	10	309.385	0	1642.21	12	309.385	6	1642.21	6	309.385	10	1642.21	0	309.385	2	1642.21	-4	309.385	6	1642.21	-2	309.385	2	1642.21	0	309.385	4	1642.21	-8	309.385	4	1642.21	-2	309.385	2	1642.21	-4	309.385	4	1642.21	2	309.385	6	1642.21	8	309.385	-2	1642.21	0
1642.06	10	309.186	4	1642.06	-8	309.186	-2	1642.06	2	309.186	10	1642.06	2	309.186	4	1642.06	-10	309.186	4	1642.06	0	309.186	6	1642.06	6	309.186	0	1642.06	-2	309.186	0	1642.06	4	309.186	0	1642.06	-6	309.186	10	1642.06	4	309.186	4	1642.06	-4	309.186	6	1642.06	8
1641.9	8	308.987	10	1641.9	10	308.987	2	1641.9	2	308.987	6	1641.9	2	308.987	4	1641.9	6	308.987	6	1641.9	0	308.987	10	1641.9	6	308.987	4	1641.9	0	308.987	0	1641.9	8	308.987	2	1641.9	2	308.987	2	1641.9	8	308.987	2	1641.9	6	308.987	2	1641.9	2
1641.74	2	308.788	4	1641.74	2	308.788	8	1641.74	6	308.788	8	1641.74	2	308.788	6	1641.74	0	308.788	-4	1641.74	-2	308.788	6	1641.74	10	308.788	4	1641.74	-2	308.788	-2	1641.74	2	308.788	-8	1641.74	0	308.788	4	1641.74	2	308.788	8	1641.74	4	308.788	8	1641.74	6
1641.59	6	308.588	16	1641.59	4	308.588	12	1641.59	0	308.588	8	1641.59	-2	308.588	10	1641.59	0	308.588	2	1641.59	4	308.588	2	1641.59	-4	308.588	-4	1641.59	4	308.588	2	1641.59	-4	308.588	-4	1641.59	2	308.588	6	1641.59	4	308.588	6	1641.59	10	308.588	2	1641.59	-4
1641.43	-2	308.389	4	1641.43	4	308.389	8	1641.43	6	308.389	4	1641.43	-2	308.389	4	1641.43	-2	308.389	2	1641.43	-4	308.389	-2	1641.43	8	308.389	0	1641.43	2	308.389	4	1641.43	2	308.389	4	1641.43	4	308.389	0	1641.43	2	308.389	2	1641.43	0	308.389	8	1641.43	0
1641.28	4	308.19	2	1641.28	2	308.19	8	1641.28	0	308.19	6	1641.28	6	308.19	4	1641.28	2	308.19	-4	1641.28	-2	308.19	4	1641.28	8	308.19	6	1641.28	0	308.19	8	1641.28	0	308.19	6	1641.28	2	308.19	2	1641.28	-4	308.19	2	1641.28	4	308.19	6	1641.28	8
1641.12	6	307.989	4	1641.12	0	307.989	-2	1641.12	6	307.989	2	1641.12	8	307.989	2	1641.12	2	307.989	2	1641.12	-6	307.989	4	1641.12	0	307.989	8	1641.12	-4	307.989	-2	1641.12	-10	307.989	-2	1641.12	0	307.989	2	1641.12	10	307.989	-2	1641.12	2	307.989	4	1641.12	0
1640.96	4	307.79	10	1640.96	18	307.79	18	1640.96	10	307.79	20	1640.96	-14	307.79	4	1640.96	10	307.79	6	1640.96	6	307.79	4	1640.96	4	307.79	12	1640.96	10	307.79	0	1640.96	-2	307.79	8	1640.96	6	307.79	12	1640.96	-2	307.79	2	1640.96	2	307.79	6	1640.96	4
1640.81	-2	307.591	6	1640.81	4	307.591	-6	1640.81	8	307.591	6	1640.81	4	307.591	-6	1640.81	-2	307.591	-4	1640.81	4	307.591	4	1640.81	-2	307.591	6	1640.81	-4	307.591	0	1640.81	0	307.591	6	1640.81	-4	307.591	0	1640.81	4	307.591	2	1640.81	-2	307.591	8	1640.81	-2
1640.65	4	307.391	4	1640.65	6	307.391	2	1640.65	8	307.391	-4	1640.65	-2	307.391	8	1640.65	4	307.391	10	1640.65	0	307.391	6	1640.65	12	307.391	2	1640.65	0	307.391	0	1640.65	4	307.391	-6	1640.65	6	307.391	-2	1640.65	2	307.391	2	1640.65	6	307.391	8	1640.65	0
1640.5	-2	307.192	0	1640.5	4	307.192	-4	1640.5	8	307.192	-4	1640.5	4	307.192	-2	1640.5	10	307.192	4	1640.5	-4	307.192	4	1640.5	10	307.192	2	1640.5	4	307.192	0	1640.5	6	307.192	2	1640.5	2	307.192	2	1640.5	-4	307.192	10	1640.5	4	307.192	0	1640.5	0
1640.34	10	306.993	4	1640.34	4	306.993	8	1640.34	10	306.993	14	1640.34	4	306.993	0	1640.34	-4	306.993	-4	1640.34	8	306.993	4	1640.34	2	306.993	12	1640.34	-8	306.993	0	1640.34	-2	306.993	8	1640.34	8	306.993	4	1640.34	2	306.993	4	1640.34	10	306.993	6	1640.34	0
1640.18	0	306.793	4	1640.18	2	306.793	8	1640.18	-6	306.793	2	1640.18	-6	306.793	4	1640.18	10	306.793	2	1640.18	0	306.793	2	1640.18	8	306.793	2	1640.18	8	306.793	2	1640.18	0	306.793	-6	1640.18	2	306.793	8	1640.18	2	306.793	6	1640.18	0	306.793	4	1640.18	-2
1640.03	2	306.594	4	1640.03	2	306.594	0	1640.03	10	306.594	4	1640.03	10	306.594	8	1640.03	0	306.594	6	1640.03	6	306.594	8	1640.03	6	306.594	12	1640.03	-4	306.594	-2	1640.03	4	306.594	-4	1640.03	2	306.594	-2	1640.03	6	306.594	0	1640.03	14	306.594	10	1640.03	6
1639.87	12	306.395	0	1639.87	2	306.395	6	1639.87	2	306.395	6	1639.87	-18	306.395	-2	1639.87	4	306.395	-4	1639.87	4	306.395	-2	1639.87	4	306.395	10	1639.87	-2	306.395	2	1639.87	-4	306.395	-2	1639.87	-2	306.395	0	1639.87	4	306.395	-2	1639.87	8	306.395	4	1639.87	0
1639.72	0	306.195	6	1639.72	2	306.195	8	1639.72	12	306.195	2	1639.72	4	306.195	2	1639.72	8	306.195	4	1639.72	4	306.195	6	1639.72	-2	306.195	8	1639.72	2	306.195	6	1639.72	8	306.195	4	1639.72	6	306.195	6	1639.72	-2	306.195	-6	1639.72	6	306.195	8	1639.72	0
1639.56	6	305.996	2	1639.56	8	305.996	4	1639.56	4	305.996	10	1639.56	6	305.996	4	1639.56	2	305.996	6	1639.56	2	305.996	4	1639.56	0	305.996	0	1639.56	-4	305.996	2	1639.56	-6	305.996	2	1639.56	8	305.996	-2	1639.56	-10	305.996	2	1639.56	-16	305.996	4	1639.56	10
1639.41	4	305.797	8	1639.41	0	305.797	6	1639.41	10	305.797	10	1639.41	-4	305.797	-2	1639.41	-4	305.797	8	1639.41	-2	305.797	2	1639.41	8	305.797	2	1639.41	-4	305.797	4	1639.41	10	305.797	4	1639.41	6	305.797	8	1639.41	2	305.797	8	1639.41	0	305.797	4	1639.41	0
1639.25	0	305.597	0	1639.25	6	305.597	4	1639.25	8	305.597	8	1639.25	-2	305.597	4	1639.25	2	305.597	-4	1639.25	0	305.597	-4	1639.25	0	305.597	10	1639.25	-4	305.597	2	1639.25	-12	305.597	2	1639.25	2	305.597	4	1639.25	-4	305.597	6	1639.25	4	305.597	2	1639.25	2
1639.09	0	305.398	4	1639.09	8	305.398	-4	1639.09	-2	305.398	4	1639.09	8	305.398	0	1639.09	0	305.398	4	1639.09	2	305.398	6	1639.09	6	305.398	4	1639.09	4	305.398	0	1639.09	-4	305.398	2	1639.09	0	305.398	-8	1639.09	12	305.398	-2	1639.09	2	305.398	6	1639.09	6
1638.94	4	305.199	12	1638.94	14	305.199	0	1638.94	10	305.199	12	1638.94	2	305.199	6	1638.94	-4	305.199	6	1638.94	6	305.199	-4	1638.94	4	305.199	-4	1638.94	4	305.199	8	1638.94	12	305.199	6	1638.94	10	305.199	6	1638.94	2	305.199	-6	1638.94	2	305.199	8	1638.94	0
1638.78	8	304.999	4	1638.78	6	304.999	4	1638.78	8	304.999	6	1638.78	4	304.999	2	1638.78	4	304.999	4	1638.78	-2	304.999	10	1638.78	10	304.999	4	1638.78	2	304.999	2	1638.78	4	304.999	6	1638.78	0	304.999	-2	1638.78	8	304.999	10	1638.78	8	304.999	6	1638.78	8
1638.63	6	304.8	4	1638.63	8	304.8	8	1638.63	-6	304.8	12	1638.63	4	304.8	6	1638.63	-2	304.8	-6	1638.63	6	304.8	6	1638.63	2	304.8	-8	1638.63	-4	304.8	2	1638.63	2	304.8	4	1638.63	2	304.8	2	1638.63	0	304.8	-4	1638.63	-4	304.8	4	1638.63	4
1638.47	8	304.601	0	1638.47	0	304.601	8	1638.47	14	304.601	6	1638.47	6	304.601	2	1638.47	4	304.601	2	1638.47	-6	304.601	10	1638.47	0	304.601	4	1638.47	-6	304.601	2	1638.47	2	304.601	0	1638.47	-6	304.601	8	1638.47	2	304.601	4	1638.47	6	304.601	0	1638.47	0
1638.32	6	304.401	16	1638.32	10	304.401	-4	1638.32	6	304.401	6	1638.32	8	304.401	8	1638.32	-2	304.401	2	1638.32	2	304.401	-4	1638.32	4	304.401	10	1638.32	-8	304.401	2	1638.32	2	304.401	-2	1638.32	0	304.401	-4	1638.32	2	304.401	2	1638.32	-4	304.401	2	1638.32	6
1638.16	4	304.2	2	1638.16	8	304.2	6	1638.16	0	304.2	8	1638.16	-10	304.2	6	1638.16	2	304.2	10	1638.16	4	304.2	6	1638.16	2	304.2	6	1638.16	2	304.2	10	1638.16	4	304.2	10	1638.16	6	304.2	4	1638.16	2	304.2	2	1638.16	0	304.2	2	1638.16	4
1638	2	304.001	10	1638	6	304.001	12	1638	2	304.001	0	1638	6	304.001	6	1638	2	304.001	-8	1638	2	304.001	-2	1638	4	304.001	2	1638	6	304.001	-2	1638	2	304.001	-2	1638	2	304.001	6	1638	-2	304.001	2	1638	12	304.001	-6	1638	2
1637.85	10	303.802	-4	1637.85	2	303.802	10	1637.85	8	303.802	4	1637.85	8	303.802	-2	1637.85	2	303.802	8	1637.85	8	303.802	8	1637.85	6	303.802	4	1637.85	2	303.802	2	1637.85	8	303.802	2	1637.85	8	303.802	4	1637.85	0	303.802	6	1637.85	4	303.802	0	1637.85	-2
1637.69	2	303.602	6	1637.69	6	303.602	6	1637.69	10	303.602	6	1637.69	0	303.602	6	1637.69	2	303.602	4	1637.69	0	303.602	8	1637.69	0	303.602	0	1637.69	2	303.602	4	1637.69	-8	303.602	4	1637.69	-2	303.602	6	1637.69	-2	303.602	2	1637.69	6	303.602	8	1637.69	2
1637.54	4	303.403	6	1637.54	6	303.403	10	1637.54	0	303.403	2	1637.54	8	303.403	-6	1637.54	-2	303.403	6	1637.54	6	303.403	4	1637.54	2	303.403	0	1637.54	4	303.403	-4	1637.54	4	303.403	4	1637.54	8	303.403	2	1637.54	2	303.403	4	1637.54	6	303.403	6	1637.54	2
1637.38	4	303.203	10	1637.38	0	303.203	14	1637.38	10	303.203	16	1637.38	-10	303.203	8	1637.38	0	303.203	6	1637.38	-10	303.203	2	1637.38	0	303.203	6	1637.38	8	303.203	4	1637.38	6	303.203	-6	1637.38	4	303.203	4	1637.38	10	303.203	6	1637.38	4	303.203	4	1637.38	4
1637.22	-2	303.004	6	1637.22	8	303.004	2	1637.22	8	303.004	-6	1637.22	-8	303.004	-2	1637.22	-2	303.004	10	1637.22	8	303.004	2	1637.22	-10	303.004	8	1637.22	0	303.004	8	1637.22	-10	303.004	4	1637.22	4	303.004	8	1637.22	2	303.004	16	1637.22	0	303.004	8	1637.22	4
1637.07	2	302.805	-6	1637.07	-2	302.805	2	1637.07	10	302.805	12	1637.07	4	302.805	4	1637.07	-4	302.805	0	1637.07	2	302.805	0	1637.07	6	302.805	0	1637.07	-2	302.805	4	1637.07	2	302.805	6	1637.07	-2	302.805	10	1637.07	0	302.805	10	1637.07	2	302.805	8	1637.07	4
1636.91	6	302.605	10	1636.91	10	302.605	2	1636.91	14	302.605	10	1636.91	6	302.605	4	1636.91	2	302.605	8	1636.91	2	302.605	6	1636.91	-4	302.605	4	1636.91	6	302.605	0	1636.91	0	302.605	8	1636.91	6	302.605	0	1636.91	6	302.605	4	1636.91	0	302.605	2	1636.91	6
1636.76	4	302.406	-2	1636.76	4	302.406	8	1636.76	-4	302.406	6	1636.76	-6	302.406	2	1636.76	-2	302.406	6	1636.76	-2	302.406	2	1636.76	4	302.406	6	1636.76	0	302.406	-2	1636.76	4	302.406	-6	1636.76	-2	302.406	8	1636.76	2	302.406	-6	1636.76	-2	302.406	-6	1636.76	-8
1636.6	0	302.206	2	1636.6	2	302.206	0	1636.6	0	302.206	10	1636.6	10	302.206	10	1636.6	0	302.206	0	1636.6	2	302.206	16	1636.6	4	302.206	8	1636.6	-4	302.206	4	1636.6	6	302.206	2	1636.6	-2	302.206	2	1636.6	-2	302.206	4	1636.6	-8	302.206	-2	1636.6	-2
1636.44	-4	302.005	4	1636.44	8	302.005	2	1636.44	10	302.005	4	1636.44	4	302.005	6	1636.44	2	302.005	4	1636.44	2	302.005	0	1636.44	2	302.005	2	1636.44	0	302.005	0	1636.44	-10	302.005	6	1636.44	-18	302.005	-4	1636.44	0	302.005	4	1636.44	4	302.005	4	1636.44	10
1636.29	6	301.806	6	1636.29	6	301.806	14	1636.29	8	301.806	8	1636.29	-2	301.806	8	1636.29	-4	301.806	-4	1636.29	0	301.806	6	1636.29	4	301.806	12	1636.29	6	301.806	6	1636.29	10	301.806	4	1636.29	10	301.806	8	1636.29	0	301.806	8	1636.29	2	301.806	4	1636.29	2
1636.13	4	301.607	4	1636.13	-2	301.607	-4	1636.13	0	301.607	6	1636.13	4	301.607	6	1636.13	2	301.607	-6	1636.13	-2	301.607	4	1636.13	0	301.607	6	1636.13	-2	301.607	2	1636.13	6	301.607	0	1636.13	-2	301.607	0	1636.13	0	301.607	0	1636.13	-2	301.607	6	1636.13	6
1635.97	2	301.407	4	1635.97	2	301.407	4	1635.97	12	301.407	-8	1635.97	6	301.407	4	1635.97	6	301.407	8	1635.97	-10	301.407	0	1635.97	4	301.407	8	1635.97	0	301.407	2	1635.97	2	301.407	0	1635.97	0	301.407	4	1635.97	-2	301.407	8	1635.97	-6	301.407	2	1635.97	-2
1635.82	4	301.208	4	1635.82	-2	301.208	10	1635.82	6	301.208	8	1635.82	4	301.208	-2	1635.82	-4	301.208	10	1635.82	-4	301.208	4	1635.82	2	301.208	-2	1635.82	2	301.208	10	1635.82	2	301.208	-8	1635.82	4	301.208	4	1635.82	8	301.208	6	1635.82	4	301.208	2	1635.82	4
1635.66	10	301.008	8	1635.66	8	301.008	8	1635.66	6	301.008	10	1635.66	0	301.008	-2	1635.66	4	301.008	6	1635.66	8	301.008	0	1635.66	4	301.008	-2	1635.66	-2	301.008	-2	1635.66	2	301.008	-12	1635.66	2	301.008	0	1635.66	4	301.008	6	1635.66	4	301.008	0	1635.66	4
1635.51	0	300.809	2	1635.51	8	300.809	6	1635.51	12	300.809	4	1635.51	-2	300.809	0	1635.51	-2	300.809	-4	1635.51	2	300.809	0	1635.51	2	300.809	0	1635.51	2	300.809	-2	1635.51	2	300.809	0	1635.51	2	300.809	4	1635.51	-2	300.809	6	1635.51	6	300.809	4	1635.51	2
1635.35	12	300.609	2	1635.35	0	300.609	6	1635.35	0	300.609	14	1635.35	10	300.609	0	1635.35	2	300.609	6	1635.35	8	300.609	6	1635.35	14	300.609	2	1635.35	6	300.609	6	1635.35	8	300.609	-4	1635.35	4	300.609	0	1635.35	4	300.609	4	1635.35	4	300.609	10	1635.35	2
1635.19	2	300.41	-2	1635.19	10	300.41	8	1635.19	4	300.41	6	1635.19	-4	300.41	-6	1635.19	4	300.41	12	1635.19	-4	300.41	8	1635.19	4	300.41	0	1635.19	-2	300.41	2	1635.19	6	300.41	-2	1635.19	2	300.41	4	1635.19	4	300.41	2	1635.19	0	300.41	6	1635.19	-4
1635.04	14	300.209	-4	1635.04	2	300.209	14	1635.04	8	300.209	12	1635.04	10	300.209	4	1635.04	4	300.209	2	1635.04	4	300.209	2	1635.04	2	300.209	2	1635.04	6	300.209	0	1635.04	2	300.209	2	1635.04	4	300.209	4	1635.04	8	300.209	6	1635.04	4	300.209	-4	1635.04	4
1634.88	0	300.009	2	1634.88	8	300.009	6	1634.88	0	300.009	10	1634.88	8	300.009	8	1634.88	10	300.009	0	1634.88	-6	300.009	-4	1634.88	10	300.009	-2	1634.88	-10	300.009	-2	1634.88	-6	300.009	2	1634.88	-10	300.009	0	1634.88	2	300.009	-4	1634.88	2	300.009	-2	1634.88	4
1634.73	2	299.81	6	1634.73	4	299.81	0	1634.73	8	299.81	12	1634.73	2	299.81	6	1634.73	4	299.81	4	1634.73	6	299.81	0	1634.73	2	299.81	4	1634.73	2	299.81	2	1634.73	2	299.81	8	1634.73	0	299.81	6	1634.73	0	299.81	6	1634.73	4	299.81	4	1634.73	-6
1634.57	8	299.61	4	1634.57	6	299.61	4	1634.57	2	299.61	-2	1634.57	-2	299.61	4	1634.57	0	299.61	-2	1634.57	2	299.61	4	1634.57	6	299.61	8	1634.57	8	299.61	-2	1634.57	-2	299.61	-10	1634.57	2	299.61	-6	1634.57	2	299.61	0	1634.57	-6	299.61	2	1634.57	-2
1634.41	8	299.411	6	1634.41	0	299.411	4	1634.41	4	299.411	14	1634.41	2	299.411	2	1634.41	-6	299.411	8	1634.41	0	299.411	2	1634.41	4	299.411	2	1634.41	4	299.411	4	1634.41	-6	299.411	-2	1634.41	-6	299.411	6	1634.41	-2	299.411	-4	1634.41	6	299.411	8	1634.41	10
1634.26	8	299.211	0	1634.26	4	299.211	6	1634.26	6	299.211	2	1634.26	2	299.211	-2	1634.26	-2	299.211	-2	1634.26	0	299.211	-6	1634.26	-4	299.211	10	1634.26	0	299.211	8	1634.26	-2	299.211	-2	1634.26	2	299.211	0	1634.26	0	299.211	-4	1634.26	0	299.211	0	1634.26	-6
1634.1	4	299.012	0	1634.1	6	299.012	6	1634.1	14	299.012	12	1634.1	-2	299.012	-2	1634.1	4	299.012	2	1634.1	6	299.012	6	1634.1	4	299.012	6	1634.1	0	299.012	2	1634.1	2	299.012	8	1634.1	2	299.012	8	1634.1	-4	299.012	14	1634.1	2	299.012	12	1634.1	12
1633.95	-4	298.811	6	1633.95	8	298.811	2	1633.95	6	298.811	4	1633.95	8	298.811	4	1633.95	2	298.811	2	1633.95	8	298.811	2	1633.95	-8	298.811	2	1633.95	-4	298.811	4	1633.95	0	298.811	-6	1633.95	0	298.811	2	1633.95	2	298.811	-22	1633.95	0	298.811	0	1633.95	0
1633.79	4	298.611	4	1633.79	10	298.611	10	1633.79	8	298.611	-4	1633.79	8	298.611	6	1633.79	6	298.611	4	1633.79	4	298.611	2	1633.79	0	298.611	10	1633.79	0	298.611	-4	1633.79	2	298.611	2	1633.79	0	298.611	-4	1633.79	4	298.611	-2	1633.79	2	298.611	8	1633.79	2
1633.63	6	298.412	4	1633.63	-4	298.412	0	1633.63	0	298.412	10	1633.63	4	298.412	-2	1633.63	6	298.412	2	1633.63	4	298.412	6	1633.63	0	298.412	6	1633.63	2	298.412	4	1633.63	8	298.412	-4	1633.63	2	298.412	2	1633.63	2	298.412	0	1633.63	-8	298.412	-2	1633.63	4
1633.48	8	298.212	8	1633.48	12	298.212	18	1633.48	12	298.212	6	1633.48	-4	298.212	12	1633.48	0	298.212	10	1633.48	0	298.212	2	1633.48	8	298.212	8	1633.48	4	298.212	6	1633.48	2	298.212	10	1633.48	8	298.212	-2	1633.48	8	298.212	6	1633.48	12	298.212	2	1633.48	10
1633.32	-6	298.013	0	1633.32	2	298.013	8	1633.32	8	298.013	6	1633.32	4	298.013	2	1633.32	6	298.013	0	1633.32	6	298.013	6	1633.32	6	298.013	4	1633.32	2	298.013	-8	1633.32	-6	298.013	4	1633.32	0	298.013	6	1633.32	2	298.013	8	1633.32	4	298.013	8	1633.32	0
1633.17	-4	297.813	4	1633.17	10	297.813	0	1633.17	8	297.813	4	1633.17	-4	297.813	6	1633.17	0	297.813	0	1633.17	8	297.813	0	1633.17	6	297.813	2	1633.17	-4	297.813	0	1633.17	-4	297.813	8	1633.17	2	297.813	6	1633.17	6	297.813	-4	1633.17	2	297.813	10	1633.17	8
1633.01	0	297.614	0	1633.01	2	297.614	8	1633.01	12	297.614	6	1633.01	4	297.614	2	1633.01	-20	297.614	4	1633.01	-8	297.614	0	1633.01	6	297.614	0	1633.01	2	297.614	-2	1633.01	4	297.614	2	1633.01	-4	297.614	6	1633.01	2	297.614	0	1633.01	12	297.614	2	1633.01	0
1632.85	-2	297.413	10	1632.85	8	297.413	12	1632.85	12	297.413	12	1632.85	0	297.413	4	1632.85	8	297.413	2	1632.85	8	297.413	4	1632.85	0	297.413	4	1632.85	0	297.413	2	1632.85	-4	297.413	-4	1632.85	4	297.413	-4	1632.85	4	297.413	8	1632.85	-2	297.413	-2	1632.85	8
1632.7	4	297.213	8	1632.7	6	297.213	-2	1632.7	2	297.213	10	1632.7	4	297.213	6	1632.7	6	297.213	0	1632.7	0	297.213	10	1632.7	-8	297.213	12	1632.7	2	297.213	0	1632.7	4	297.213	8	1632.7	10	297.213	0	1632.7	10	297.213	4	1632.7	4	297.213	0	1632.7	2
1632.54	2	297.014	6	1632.54	4	297.014	-4	1632.54	6	297.014	14	1632.54	2	297.014	-6	1632.54	4	297.014	8	1632.54	-2	297.014	4	1632.54	0	297.014	6	1632.54	-4	297.014	2	1632.54	2	297.014	4	1632.54	-4	297.014	8	1632.54	10	297.014	6	1632.54	-2	297.014	6	1632.54	2
1632.39	6	296.814	0	1632.39	6	296.814	6	1632.39	6	296.814	6	1632.39	-6	296.814	-4	1632.39	-2	296.814	0	1632.39	-2	296.814	0	1632.39	2	296.814	8	1632.39	-2	296.814	-8	1632.39	-4	296.814	4	1632.39	2	296.814	2	1632.39	4	296.814	2	1632.39	0	296.814	12	1632.39	4
1632.23	-2	296.614	6	1632.23	12	296.614	4	1632.23	6	296.614	-2	1632.23	-4	296.614	-2	1632.23	2	296.614	-2	1632.23	2	296.614	-2	1632.23	2	296.614	6	1632.23	-4	296.614	8	1632.23	2	296.614	2	1632.23	6	296.614	2	1632.23	-6	296.614	0	1632.23	0	296.614	2	1632.23	4
1632.07	-8	296.415	6	1632.07	10	296.415	2	1632.07	4	296.415	8	1632.07	-2	296.415	4	1632.07	4	296.415	0	1632.07	4	296.415	4	1632.07	-2	296.415	4	1632.07	-8	296.415	2	1632.07	-4	296.415	0	1632.07	4	296.415	4	1632.07	0	296.415	4	1632.07	4	296.415	2	1632.07	-2
1631.92	4	296.214	2	1631.92	8	296.214	2	1631.92	-2	296.214	12	1631.92	8	296.214	6	1631.92	0	296.214	6	1631.92	8	296.214	6	1631.92	10	296.214	2	1631.92	2	296.214	2	1631.92	4	296.214	-2	1631.92	6	296.214	8	1631.92	6	296.214	0	1631.92	6	296.214	10	1631.92	6
1631.76	-2	296.014	2	1631.76	4	296.014	2	1631.76	-6	296.014	0	1631.76	0	296.014	2	1631.76	8	296.014	0	1631.76	-8	296.014	6	1631.76	8	296.014	6	1631.76	0	296.014	-2	1631.76	-8	296.014	2	1631.76	-4	296.014	2	1631.76	-4	296.014	0	1631.76	-4	296.014	0	1631.76	-6
1631.6	0	295.815	4	1631.6	10	295.815	14	1631.6	0	295.815	8	1631.6	6	295.815	-4	1631.6	-2	295.815	4	1631.6	8	295.815	2	1631.6	8	295.815	0	1631.6	2	295.815	6	1631.6	4	295.815	4	1631.6	12	295.815	0	1631.6	-2	295.815	0	1631.6	0	295.815	8	1631.6	8
1631.45	2	295.615	0	1631.45	6	295.615	-6	1631.45	10	295.615	14	1631.45	0	295.615	8	1631.45	4	295.615	4	1631.45	8	295.615	8	1631.45	6	295.615	0	1631.45	4	295.615	4	1631.45	-2	295.615	-2	1631.45	8	295.615	2	1631.45	0	295.615	4	1631.45	6	295.615	-2	1631.45	0
1631.29	10	295.415	2	1631.29	-4	295.415	8	1631.29	12	295.415	12	1631.29	4	295.415	-2	1631.29	10	295.415	12	1631.29	-4	295.415	-2	1631.29	6	295.415	0	1631.29	0	295.415	-6	1631.29	6	295.415	4	1631.29	6	295.415	0	1631.29	0	295.415	6	1631.29	0	295.415	0	1631.29	2
1631.14	8	295.216	4	1631.14	-2	295.216	-4	1631.14	10	295.216	8	1631.14	2	295.216	4	1631.14	0	295.216	-10	1631.14	6	295.216	8	1631.14	10	295.216	-2	1631.14	10	295.216	4	1631.14	4	295.216	0	1631.14	0	295.216	6	1631.14	0	295.216	-4	1631.14	8	295.216	2	1631.14	12
1630.98	8	295.015	-6	1630.98	8	295.015	14	1630.98	8	295.015	8	1630.98	8	295.015	0	1630.98	8	295.015	4	1630.98	2	295.015	8	1630.98	10	295.015	-8	1630.98	4	295.015	8	1630.98	4	295.015	0	1630.98	4	295.015	14	1630.98	4	295.015	4	1630.98	4	295.015	2	1630.98	-4
1630.82	2	294.815	0	1630.82	-2	294.815	8	1630.82	2	294.815	-2	1630.82	-4	294.815	0	1630.82	-8	294.815	2	1630.82	2	294.815	4	1630.82	8	294.815	0	1630.82	-2	294.815	8	1630.82	2	294.815	-4	1630.82	0	294.815	-2	1630.82	4	294.815	8	1630.82	2	294.815	4	1630.82	0
1630.67	0	294.615	2	1630.67	8	294.615	2	1630.67	8	294.615	22	1630.67	10	294.615	10	1630.67	-2	294.615	6	1630.67	6	294.615	6	1630.67	2	294.615	10	1630.67	0	294.615	4	1630.67	8	294.615	4	1630.67	2	294.615	6	1630.67	4	294.615	0	1630.67	-4	294.615	-2	1630.67	6
1630.51	4	294.416	2	1630.51	4	294.416	4	1630.51	10	294.416	2	1630.51	2	294.416	8	1630.51	2	294.416	6	1630.51	6	294.416	0	1630.51	8	294.416	4	1630.51	8	294.416	6	1630.51	0	294.416	2	1630.51	4	294.416	2	1630.51	0	294.416	4	1630.51	8	294.416	6	1630.51	4
1630.35	-2	294.216	0	1630.35	-6	294.216	12	1630.35	4	294.216	8	1630.35	8	294.216	6	1630.35	0	294.216	-4	1630.35	0	294.216	-2	1630.35	2	294.216	-2	1630.35	4	294.216	0	1630.35	2	294.216	10	1630.35	6	294.216	8	1630.35	0	294.216	6	1630.35	4	294.216	-2	1630.35	10
1630.2	6	294.015	10	1630.2	4	294.015	-6	1630.2	6	294.015	8	1630.2	-14	294.015	0	1630.2	-4	294.015	4	1630.2	6	294.015	6	1630.2	-4	294.015	2	1630.2	0	294.015	-6	1630.2	-2	294.015	2	1630.2	-2	294.015	2	1630.2	0	294.015	-6	1630.2	0	294.015	4	1630.2	6
1630.04	0	293.815	4	1630.04	2	293.815	8	1630.04	2	293.815	12	1630.04	6	293.815	0	1630.04	0	293.815	0	1630.04	6	293.815	2	1630.04	2	293.815	6	1630.04	-4	293.815	6	1630.04	6	293.815	4	1630.04	4	293.815	-2	1630.04	6	293.815	8	1630.04	8	293.815	-2	1630.04	10
1629.89	0	293.616	-8	1629.89	0	293.616	0	1629.89	6	293.616	2	1629.89	-2	293.616	8	1629.89	2	293.616	2	1629.89	-2	293.616	2	1629.89	0	293.616	-12	1629.89	-6	293.616	6	1629.89	0	293.616	2	1629.89	6	293.616	0	1629.89	4	293.616	4	1629.89	0	293.616	6	1629.89	8
1629.73	-2	293.416	14	1629.73	-2	293.416	-2	1629.73	8	293.416	2	1629.73	2	293.416	6	1629.73	6	293.416	4	1629.73	8	293.416	4	1629.73	12	293.416	10	1629.73	-8	293.416	2	1629.73	6	293.416	6	1629.73	8	293.416	2	1629.73	6	293.416	6	1629.73	-2	293.416	2	1629.73	6
1629.57	14	293.217	0	1629.57	0	293.217	6	1629.57	10	293.217	10	1629.57	6	293.217	-4	1629.57	6	293.217	6	1629.57	-4	293.217	16	1629.57	4	293.217	8	1629.57	10	293.217	8	1629.57	2	293.217	0	1629.57	6	293.217	10	1629.57	8	293.217	6	1629.57	8	293.217	6	1629.57	-8
1629.42	12	293.015	4	1629.42	6	293.015	0	1629.42	6	293.015	12	1629.42	4	293.015	-6	1629.42	-6	293.015	-6	1629.42	6	293.015	2	1629.42	6	293.015	8	1629.42	2	293.015	2	1629.42	-4	293.015	4	1629.42	-2	293.015	0	1629.42	2	293.015	4	1629.42	-4	293.015	8	1629.42	6
1629.26	6	292.816	-2	1629.26	-4	292.816	8	1629.26	0	292.816	8	1629.26	2	292.816	4	1629.26	6	292.816	6	1629.26	6	292.816	-2	1629.26	-2	292.816	4	1629.26	8	292.816	2	1629.26	-2	292.816	-4	1629.26	4	292.816	4	1629.26	-4	292.816	2	1629.26	2	292.816	-4	1629.26	4
1629.1	10	292.616	6	1629.1	4	292.616	8	1629.1	2	292.616	4	1629.1	10	292.616	-2	1629.1	2	292.616	2	1629.1	2	292.616	8	1629.1	10	292.616	4	1629.1	10	292.616	2	1629.1	4	292.616	4	1629.1	-2	292.616	2	1629.1	-2	292.616	10	1629.1	-2	292.616	4	1629.1	-2
1628.95	4	292.416	0	1628.95	8	292.416	0	1628.95	2	292.416	2	1628.95	-6	292.416	-2	1628.95	2	292.416	-2	1628.95	-2	292.416	10	1628.95	6	292.416	-4	1628.95	2	292.416	-4	1628.95	6	292.416	4	1628.95	4	292.416	2	1628.95	8	292.416	2	1628.95	8	292.416	6	1628.95	-4
1628.79	2	292.215	-2	1628.79	8	292.215	6	1628.79	12	292.215	8	1628.79	12	292.215	2	1628.79	-4	292.215	4	1628.79	4	292.215	4	1628.79	2	292.215	10	1628.79	-4	292.215	0	1628.79	4	292.215	6	1628.79	8	292.215	2	1628.79	2	292.215	2	1628.79	4	292.215	8	1628.79	-2
1628.64	10	292.016	-8	1628.64	4	292.016	10	1628.64	2	292.016	8	1628.64	6	292.016	2	1628.64	6	292.016	6	1628.64	8	292.016	2	1628.64	0	292.016	-2	1628.64	0	292.016	0	1628.64	0	292.016	-4	1628.64	-4	292.016	6	1628.64	6	292.016	8	1628.64	-2	292.016	-2	1628.64	6
1628.48	8	291.816	12	1628.48	4	291.816	14	1628.48	10	291.816	10	1628.48	-2	291.816	2	1628.48	-4	291.816	0	1628.48	12	291.816	8	1628.48	2	291.816	0	1628.48	4	291.816	4	1628.48	6	291.816	-2	1628.48	-4	291.816	-6	1628.48	-2	291.816	-4	1628.48	4	291.816	6	1628.48	6
1628.32	6	291.616	6	1628.32	4	291.616	16	1628.32	0	291.616	2	1628.32	-6	291.616	0	1628.32	6	291.616	2	1628.32	8	291.616	10	1628.32	2	291.616	6	1628.32	8	291.616	4	1628.32	4	291.616	2	1628.32	-6	291.616	2	1628.32	4	291.616	4	1628.32	0	291.616	4	1628.32	14
1628.17	0	291.415	8	1628.17	2	291.415	4	1628.17	6	291.415	-2	1628.17	0	291.415	2	1628.17	8	291.415	2	1628.17	8	291.415	0	1628.17	2	291.415	-10	1628.17	2	291.415	-8	1628.17	-4	291.415	2	1628.17	2	291.415	0	1628.17	6	291.415	2	1628.17	-6	291.415	10	1628.17	6
1628.01	0	291.215	0	1628.01	8	291.215	14	1628.01	2	291.215	8	1628.01	0	291.215	-8	1628.01	6	291.215	8	1628.01	-4	291.215	8	1628.01	-2	291.215	2	1628.01	0	291.215	6	1628.01	4	291.215	4	1628.01	-12	291.215	4	1628.01	0	291.215	4	1628.01	18	291.215	4	1628.01	8
1627.85	4	291.016	-2	1627.85	10	291.016	14	1627.85	14	291.016	12	1627.85	6	291.016	2	1627.85	4	291.016	2	1627.85	2	291.016	12	1627.85	4	291.016	8	1627.85	2	291.016	0	1627.85	2	291.016	2	1627.85	2	291.016	-2	1627.85	4	291.016	6	1627.85	4	291.016	6	1627.85	8
1627.7	2	290.816	0	1627.7	12	290.816	0	1627.7	-2	290.816	6	1627.7	0	290.816	6	1627.7	2	290.816	-2	1627.7	-2	290.816	-2	1627.7	8	290.816	6	1627.7	4	290.816	8	1627.7	4	290.816	2	1627.7	-8	290.816	2	1627.7	2	290.816	12	1627.7	4	290.816	4	1627.7	12
1627.54	-2	290.616	2	1627.54	4	290.616	2	1627.54	-20	290.616	12	1627.54	2	290.616	-2	1627.54	12	290.616	2	1627.54	6	290.616	0	1627.54	4	290.616	-2	1627.54	8	290.616	2	1627.54	2	290.616	0	1627.54	0	290.616	10	1627.54	-2	290.616	8	1627.54	8	290.616	4	1627.54	-12
1627.38	6	290.415	0	1627.38	2	290.415	4	1627.38	6	290.415	8	1627.38	4	290.415	-6	1627.38	-2	290.415	4	1627.38	0	290.415	2	1627.38	8	290.415	0	1627.38	-2	290.415	-6	1627.38	2	290.415	-18	1627.38	0	290.415	2	1627.38	-2	290.415	8	1627.38	2	290.415	0	1627.38	6
1627.23	6	290.215	4	1627.23	2	290.215	8	1627.23	6	290.215	0	1627.23	4	290.215	8	1627.23	12	290.215	2	1627.23	0	290.215	12	1627.23	0	290.215	4	1627.23	0	290.215	6	1627.23	6	290.215	16	1627.23	4	290.215	0	1627.23	8	290.215	0	1627.23	2	290.215	6	1627.23	8
1627.07	10	290.015	14	1627.07	10	290.015	8	1627.07	4	290.015	12	1627.07	4	290.015	0	1627.07	2	290.015	2	1627.07	2	290.015	8	1627.07	18	290.015	6	1627.07	2	290.015	-6	1627.07	-4	290.015	6	1627.07	2	290.015	-2	1627.07	2	290.015	4	1627.07	4	290.015	0	1627.07	-2
1626.91	6	289.816	2	1626.91	4	289.816	8	1626.91	4	289.816	10	1626.91	0	289.816	6	1626.91	6	289.816	2	1626.91	4	289.816	4	1626.91	-8	289.816	0	1626.91	4	289.816	0	1626.91	6	289.816	6	1626.91	2	289.816	8	1626.91	12	289.816	4	1626.91	10	289.816	4	1626.91	-2
1626.76	-2	289.614	4	1626.76	6	289.614	2	1626.76	6	289.614	14	1626.76	6	289.614	0	1626.76	8	289.614	8	1626.76	2	289.614	4	1626.76	8	289.614	8	1626.76	6	289.614	-2	1626.76	0	289.614	-2	1626.76	-6	289.614	2	1626.76	0	289.614	2	1626.76	0	289.614	2	1626.76	6
1626.6	10	289.415	6	1626.6	-2	289.415	14	1626.6	0	289.415	6	1626.6	2	289.415	2	1626.6	2	289.415	4	1626.6	4	289.415	2	1626.6	6	289.415	12	1626.6	8	289.415	-2	1626.6	4	289.415	8	1626.6	0	289.415	2	1626.6	6	289.415	6	1626.6	14	289.415	4	1626.6	4
1626.45	10	289.215	4	1626.45	2	289.215	12	1626.45	-2	289.215	12	1626.45	-2	289.215	2	1626.45	-2	289.215	4	1626.45	6	289.215	8	1626.45	8	289.215	-2	1626.45	0	289.215	4	1626.45	-2	289.215	0	1626.45	4	289.215	10	1626.45	8	289.215	2	1626.45	6	289.215	4	1626.45	-12
1626.29	8	289.014	-2	1626.29	10	289.014	6	1626.29	8	289.014	6	1626.29	2	289.014	10	1626.29	-4	289.014	4	1626.29	14	289.014	-8	1626.29	2	289.014	8	1626.29	4	289.014	-2	1626.29	2	289.014	-2	1626.29	10	289.014	10	1626.29	-6	289.014	0	1626.29	6	289.014	0	1626.29	14
1626.13	-2	288.814	2	1626.13	6	288.814	6	1626.13	6	288.814	12	1626.13	2	288.814	-4	1626.13	-10	288.814	-6	1626.13	4	288.814	2	1626.13	4	288.814	6	1626.13	-2	288.814	2	1626.13	2	288.814	2	1626.13	4	288.814	4	1626.13	-2	288.814	0	1626.13	0	288.814	12	1626.13	6
1625.98	-10	288.614	14	1625.98	6	288.614	6	1625.98	4	288.614	2	1625.98	-6	288.614	10	1625.98	18	288.614	6	1625.98	-4	288.614	12	1625.98	4	288.614	-2	1625.98	4	288.614	-2	1625.98	-2	288.614	0	1625.98	8	288.614	2	1625.98	-6	288.614	-2	1625.98	2	288.614	10	1625.98	4
1625.82	4	288.414	0	1625.82	2	288.414	6	1625.82	10	288.414	0	1625.82	-2	288.414	-6	1625.82	6	288.414	0	1625.82	6	288.414	-8	1625.82	-2	288.414	-2	1625.82	6	288.414	4	1625.82	0	288.414	6	1625.82	-2	288.414	4	1625.82	8	288.414	-4	1625.82	0	288.414	-6	1625.82	-4
1625.66	6	288.213	8	1625.66	4	288.213	4	1625.66	8	288.213	0	1625.66	-2	288.213	6	1625.66	0	288.213	4	1625.66	10	288.213	12	1625.66	-2	288.213	4	1625.66	4	288.213	2	1625.66	-2	288.213	0	1625.66	4	288.213	6	1625.66	2	288.213	-2	1625.66	0	288.213	8	1625.66	2
1625.51	-2	288.013	8	1625.51	-6	288.013	8	1625.51	10	288.013	2	1625.51	-2	288.013	0	1625.51	2	288.013	4	1625.51	2	288.013	4	1625.51	0	288.013	4	1625.51	4	288.013	0	1625.51	-2	288.013	4	1625.51	-2	288.013	2	1625.51	2	288.013	-8	1625.51	0	288.013	6	1625.51	0
1625.35	2	287.813	8	1625.35	4	287.813	-2	1625.35	8	287.813	8	1625.35	0	287.813	8	1625.35	4	287.813	-2	1625.35	0	287.813	6	1625.35	2	287.813	6	1625.35	12	287.813	-8	1625.35	4	287.813	2	1625.35	4	287.813	0	1625.35	8	287.813	12	1625.35	12	287.813	4	1625.35	8
1625.19	2	287.614	-4	1625.19	6	287.614	0	1625.19	6	287.614	2	1625.19	8	287.614	4	1625.19	-2	287.614	4	1625.19	4	287.614	8	1625.19	2	287.614	2	1625.19	-8	287.614	0	1625.19	2	287.614	0	1625.19	-2	287.614	6	1625.19	4	287.614	2	1625.19	-8	287.614	6	1625.19	4
1625.04	10	287.412	-4	1625.04	14	287.412	2	1625.04	4	287.412	4	1625.04	-2	287.412	4	1625.04	-4	287.412	2	1625.04	2	287.412	0	1625.04	4	287.412	10	1625.04	6	287.412	4	1625.04	4	287.412	-4	1625.04	2	287.412	8	1625.04	4	287.412	8	1625.04	8	287.412	2	1625.04	4
1624.88	8	287.213	6	1624.88	6	287.213	2	1624.88	12	287.213	14	1624.88	6	287.213	0	1624.88	6	287.213	-4	1624.88	8	287.213	-4	1624.88	4	287.213	2	1624.88	0	287.213	0	1624.88	-4	287.213	2	1624.88	4	287.213	0	1624.88	2	287.213	4	1624.88	0	287.213	-6	1624.88	0
1624.73	0	287.013	8	1624.73	0	287.013	8	1624.73	6	287.013	-12	1624.73	2	287.013	6	1624.73	8	287.013	6	1624.73	8	287.013	4	1624.73	2	287.013	6	1624.73	6	287.013	4	1624.73	0	287.013	4	1624.73	2	287.013	4	1624.73	2	287.013	0	1624.73	4	287.013	10	1624.73	6
1624.57	-2	286.811	2	1624.57	6	286.811	2	1624.57	4	286.811	16	1624.57	2	286.811	4	1624.57	4	286.811	-8	1624.57	0	286.811	6	1624.57	-2	286.811	16	1624.57	4	286.811	-2	1624.57	4	286.811	-2	1624.57	2	286.811	0	1624.57	4	286.811	18	1624.57	-2	286.811	2	1624.57	10
1624.41	0	286.612	8	1624.41	0	286.612	2	1624.41	2	286.612	6	1624.41	8	286.612	6	1624.41	0	286.612	6	1624.41	6	286.612	2	1624.41	4	286.612	4	1624.41	-2	286.612	8	1624.41	-4	286.612	6	1624.41	4	286.612	4	1624.41	8	286.612	-6	1624.41	2	286.612	2	1624.41	2
1624.26	8	286.412	0	1624.26	8	286.412	-2	1624.26	4	286.412	12	1624.26	-2	286.412	2	1624.26	6	286.412	4	1624.26	4	286.412	4	1624.26	8	286.412	-4	1624.26	0	286.412	0	1624.26	0	286.412	4	1624.26	-4	286.412	2	1624.26	6	286.412	0	1624.26	0	286.412	8	1624.26	10
1624.1	8	286.212	8	1624.1	2	286.212	8	1624.1	-6	286.212	4	1624.1	4	286.212	0	1624.1	2	286.212	4	1624.1	4	286.212	8	1624.1	4	286.212	2	1624.1	4	286.212	-2	1624.1	10	286.212	4	1624.1	6	286.212	6	1624.1	12	286.212	-4	1624.1	4	286.212	4	1624.1	12
1623.94	4	286.011	0	1623.94	4	286.011	4	1623.94	4	286.011	6	1623.94	-4	286.011	2	1623.94	2	286.011	8	1623.94	0	286.011	12	1623.94	6	286.011	4	1623.94	2	286.011	-2	1623.94	0	286.011	2	1623.94	2	286.011	2	1623.94	6	286.011	-6	1623.94	-6	286.011	8	1623.94	12
1623.79	-2	285.811	8	1623.79	14	285.811	2	1623.79	8	285.811	4	1623.79	10	285.811	4	1623.79	4	285.811	2	1623.79	4	285.811	4	1623.79	12	285.811	4	1623.79	2	285.811	-2	1623.79	0	285.811	8	1623.79	-2	285.811	0	1623.79	10	285.811	12	1623.79	6	285.811	2	1623.79	0
1623.63	8	285.611	-6	1623.63	0	285.611	26	1623.63	0	285.611	12	1623.63	-4	285.611	2	1623.63	2	285.611	2	1623.63	8	285.611	6	1623.63	6	285.611	4	1623.63	0	285.611	0	1623.63	-2	285.611	-2	1623.63	4	285.611	4	1623.63	10	285.611	-4	1623.63	4	285.611	0	1623.63	-2
1623.47	-2	285.41	6	1623.47	6	285.41	-4	1623.47	-2	285.41	4	1623.47	0	285.41	2	1623.47	0	285.41	6	1623.47	2	285.41	4	1623.47	12	285.41	6	1623.47	0	285.41	-2	1623.47	6	285.41	6	1623.47	2	285.41	-2	1623.47	10	285.41	2	1623.47	6	285.41	2	1623.47	8
1623.32	0	285.21	6	1623.32	2	285.21	-4	1623.32	2	285.21	4	1623.32	-4	285.21	4	1623.32	8	285.21	2	1623.32	-6	285.21	-2	1623.32	6	285.21	0	1623.32	6	285.21	6	1623.32	2	285.21	-4	1623.32	0	285.21	0	1623.32	4	285.21	2	1623.32	10	285.21	-4	1623.32	-8
1623.16	10	285.01	4	1623.16	4	285.01	8	1623.16	4	285.01	6	1623.16	6	285.01	0	1623.16	0	285.01	4	1623.16	2	285.01	-2	1623.16	-4	285.01	2	1623.16	-2	285.01	0	1623.16	0	285.01	4	1623.16	0	285.01	-8	1623.16	8	285.01	4	1623.16	2	285.01	8	1623.16	8
1623	4	284.809	0	1623	12	284.809	-2	1623	4	284.809	2	1623	-2	284.809	0	1623	-4	284.809	6	1623	6	284.809	4	1623	0	284.809	6	1623	-10	284.809	4	1623	-8	284.809	4	1623	-6	284.809	0	1623	-2	284.809	-2	1623	6	284.809	4	1623	4
1622.85	4	284.609	2	1622.85	-8	284.609	10	1622.85	6	284.609	0	1622.85	2	284.609	-10	1622.85	0	284.609	-2	1622.85	2	284.609	6	1622.85	6	284.609	6	1622.85	6	284.609	6	1622.85	-2	284.609	6	1622.85	8	284.609	-2	1622.85	-6	284.609	8	1622.85	2	284.609	2	1622.85	2
1622.69	-2	284.409	8	1622.69	0	284.409	4	1622.69	6	284.409	6	1622.69	-2	284.409	4	1622.69	4	284.409	-2	1622.69	6	284.409	8	1622.69	-2	284.409	12	1622.69	4	284.409	2	1622.69	6	284.409	-4	1622.69	0	284.409	8	1622.69	14	284.409	2	1622.69	0	284.409	0	1622.69	4
1622.53	-2	284.207	6	1622.53	6	284.207	-8	1622.53	12	284.207	4	1622.53	0	284.207	0	1622.53	2	284.207	0	1622.53	0	284.207	2	1622.53	2	284.207	6	1622.53	4	284.207	4	1622.53	0	284.207	-4	1622.53	2	284.207	2	1622.53	12	284.207	2	1622.53	2	284.207	6	1622.53	-2
1622.38	2	284.008	4	1622.38	6	284.008	16	1622.38	6	284.008	8	1622.38	4	284.008	2	1622.38	0	284.008	-4	1622.38	0	284.008	0	1622.38	0	284.008	4	1622.38	6	284.008	-10	1622.38	6	284.008	6	1622.38	2	284.008	-4	1622.38	0	284.008	0	1622.38	2	284.008	2	1622.38	4
1622.22	4	283.808	4	1622.22	4	283.808	6	1622.22	8	283.808	-2	1622.22	-2	283.808	10	1622.22	4	283.808	2	1622.22	8	283.808	-2	1622.22	0	283.808	2	1622.22	2	283.808	-2	1622.22	-8	283.808	2	1622.22	-2	283.808	6	1622.22	2	283.808	-4	1622.22	8	283.808	4	1622.22	2
1622.06	10	283.606	-2	1622.06	2	283.606	10	1622.06	4	283.606	8	1622.06	4	283.606	2	1622.06	6	283.606	4	1622.06	2	283.606	6	1622.06	6	283.606	2	1622.06	10	283.606	-10	1622.06	2	283.606	2	1622.06	4	283.606	0	1622.06	6	283.606	8	1622.06	8	283.606	4	1622.06	-2
1621.91	6	283.406	6	1621.91	2	283.406	-2	1621.91	10	283.406	4	1621.91	6	283.406	4	1621.91	0	283.406	4	1621.91	-2	283.406	6	1621.91	4	283.406	6	1621.91	4	283.406	2	1621.91	10	283.406	4	1621.91	8	283.406	10	1621.91	8	283.406	0	1621.91	4	283.406	6	1621.91	-2
1621.75	-4	283.206	4	1621.75	4	283.206	0	1621.75	-4	283.206	4	1621.75	-4	283.206	4	1621.75	6	283.206	4	1621.75	2	283.206	0	1621.75	-2	283.206	2	1621.75	2	283.206	-6	1621.75	-2	283.206	2	1621.75	0	283.206	4	1621.75	0	283.206	4	1621.75	2	283.206	8	1621.75	6
1621.59	-4	283.005	6	1621.59	4	283.005	2	1621.59	12	283.005	2	1621.59	2	283.005	-4	1621.59	8	283.005	8	1621.59	6	283.005	4	1621.59	6	283.005	0	1621.59	6	283.005	6	1621.59	8	283.005	4	1621.59	0	283.005	-4	1621.59	-2	283.005	2	1621.59	4	283.005	8	1621.59	6
1621.44	8	282.805	0	1621.44	10	282.805	-2	1621.44	16	282.805	4	1621.44	0	282.805	-10	1621.44	0	282.805	4	1621.44	-2	282.805	2	1621.44	-2	282.805	2	1621.44	-4	282.805	0	1621.44	2	282.805	2	1621.44	-6	282.805	2	1621.44	8	282.805	-6	1621.44	6	282.805	-6	1621.44	0
1621.28	4	282.605	-2	1621.28	14	282.605	2	1621.28	8	282.605	10	1621.28	0	282.605	0	1621.28	0	282.605	2	1621.28	6	282.605	0	1621.28	-2	282.605	4	1621.28	6	282.605	4	1621.28	4	282.605	8	1621.28	8	282.605	10	1621.28	12	282.605	10	1621.28	6	282.605	4	1621.28	6
1621.12	2	282.404	10	1621.12	-6	282.404	10	1621.12	6	282.404	14	1621.12	8	282.404	0	1621.12	14	282.404	2	1621.12	4	282.404	10	1621.12	4	282.404	6	1621.12	4	282.404	-4	1621.12	0	282.404	0	1621.12	8	282.404	2	1621.12	0	282.404	8	1621.12	6	282.404	6	1621.12	-4
1620.97	4	282.204	4	1620.97	4	282.204	8	1620.97	10	282.204	6	1620.97	2	282.204	4	1620.97	6	282.204	-8	1620.97	-4	282.204	6	1620.97	-2	282.204	8	1620.97	-8	282.204	6	1620.97	4	282.204	0	1620.97	4	282.204	8	1620.97	12	282.204	2	1620.97	0	282.204	2	1620.97	10
1620.81	0	282.004	0	1620.81	4	282.004	-4	1620.81	10	282.004	6	1620.81	0	282.004	2	1620.81	-4	282.004	2	1620.81	4	282.004	2	1620.81	8	282.004	4	1620.81	-8	282.004	6	1620.81	-2	282.004	-2	1620.81	-4	282.004	4	1620.81	4	282.004	-2	1620.81	4	282.004	4	1620.81	-4
1620.65	10	281.802	-8	1620.65	4	281.802	8	1620.65	8	281.802	4	1620.65	6	281.802	0	1620.65	2	281.802	2	1620.65	18	281.802	10	1620.65	12	281.802	10	1620.65	6	281.802	0	1620.65	4	281.802	-2	1620.65	6	281.802	2	1620.65	6	281.802	-2	1620.65	0	281.802	4	1620.65	6
1620.5	-4	281.602	6	1620.5	8	281.602	10	1620.5	12	281.602	6	1620.5	-6	281.602	-2	1620.5	2	281.602	-6	1620.5	2	281.602	4	1620.5	0	281.602	4	1620.5	-4	281.602	0	1620.5	-2	281.602	2	1620.5	0	281.602	2	1620.5	-2	281.602	0	1620.5	-6	281.602	0	1620.5	2
1620.34	0	281.403	6	1620.34	6	281.403	-6	1620.34	-2	281.403	8	1620.34	2	281.403	-4	1620.34	4	281.403	2	1620.34	6	281.403	0	1620.34	10	281.403	12	1620.34	4	281.403	-4	1620.34	6	281.403	4	1620.34	6	281.403	2	1620.34	4	281.403	2	1620.34	6	281.403	8	1620.34	6
1620.18	6	281.201	0	1620.18	0	281.201	2	1620.18	8	281.201	-2	1620.18	-4	281.201	8	1620.18	0	281.201	-2	1620.18	0	281.201	6	1620.18	2	281.201	0	1620.18	-2	281.201	-2	1620.18	2	281.201	4	1620.18	6	281.201	-2	1620.18	2	281.201	10	1620.18	-4	281.201	-2	1620.18	4
1620.03	-8	281.001	4	1620.03	8	281.001	8	1620.03	2	281.001	-10	1620.03	6	281.001	6	1620.03	6	281.001	16	1620.03	12	281.001	14	1620.03	-22	281.001	14	1620.03	0	281.001	8	1620.03	-6	281.001	6	1620.03	-2	281.001	0	1620.03	-2	281.001	0	1620.03	4	281.001	4	1620.03	8
1619.87	8	280.801	-4	1619.87	10	280.801	4	1619.87	4	280.801	10	1619.87	0	280.801	2	1619.87	-8	280.801	-2	1619.87	-4	280.801	-4	1619.87	2	280.801	-4	1619.87	0	280.801	-12	1619.87	0	280.801	-2	1619.87	2	280.801	0	1619.87	4	280.801	2	1619.87	0	280.801	-6	1619.87	2
1619.71	2	280.6	0	1619.71	6	280.6	8	1619.71	-10	280.6	8	1619.71	0	280.6	4	1619.71	4	280.6	8	1619.71	0	280.6	8	1619.71	6	280.6	12	1619.71	6	280.6	0	1619.71	2	280.6	10	1619.71	2	280.6	-2	1619.71	4	280.6	-4	1619.71	0	280.6	-2	1619.71	8
1619.56	-6	280.4	4	1619.56	10	280.4	6	1619.56	12	280.4	8	1619.56	-2	280.4	2	1619.56	6	280.4	-2	1619.56	8	280.4	-2	1619.56	2	280.4	-2	1619.56	2	280.4	2	1619.56	0	280.4	2	1619.56	6	280.4	4	1619.56	0	280.4	4	1619.56	6	280.4	12	1619.56	12
1619.4	6	280.198	0	1619.4	6	280.198	8	1619.4	4	280.198	6	1619.4	8	280.198	4	1619.4	2	280.198	4	1619.4	4	280.198	-2	1619.4	4	280.198	0	1619.4	6	280.198	4	1619.4	6	280.198	10	1619.4	-4	280.198	6	1619.4	6	280.198	4	1619.4	8	280.198	4	1619.4	8
1619.24	4	279.998	6	1619.24	-4	279.998	6	1619.24	10	279.998	16	1619.24	2	279.998	-4	1619.24	10	279.998	0	1619.24	12	279.998	2	1619.24	4	279.998	6	1619.24	-2	279.998	6	1619.24	-2	279.998	-16	1619.24	2	279.998	6	1619.24	-2	279.998	-4	1619.24	-4	279.998	2	1619.24	-2
1619.09	6	279.798	2	1619.09	8	279.798	4	1619.09	0	279.798	-4	1619.09	-2	279.798	2	1619.09	0	279.798	4	1619.09	4	279.798	-4	1619.09	14	279.798	-4	1619.09	2	279.798	-2	1619.09	2	279.798	10	1619.09	6	279.798	6	1619.09	4	279.798	6	1619.09	6	279.798	8	1619.09	6
1618.93	8	279.597	14	1618.93	6	279.597	4	1618.93	10	279.597	0	1618.93	4	279.597	6	1618.93	-2	279.597	-2	1618.93	6	279.597	-2	1618.93	2	279.597	6	1618.93	2	279.597	10	1618.93	4	279.597	4	1618.93	4	279.597	-2	1618.93	-2	279.597	-2	1618.93	-2	279.597	6	1618.93	0
1618.77	-2	279.397	4	1618.77	8	279.397	8	1618.77	2	279.397	4	1618.77	10	279.397	4	1618.77	6	279.397	10	1618.77	-2	279.397	-4	1618.77	0	279.397	8	1618.77	8	279.397	-14	1618.77	10	279.397	-6	1618.77	-22	279.397	6	1618.77	4	279.397	2	1618.77	8	279.397	0	1618.77	6
1618.62	6	279.197	4	1618.62	2	279.197	0	1618.62	2	279.197	10	1618.62	2	279.197	8	1618.62	0	279.197	-6	1618.62	-4	279.197	8	1618.62	2	279.197	2	1618.62	0	279.197	6	1618.62	2	279.197	8	1618.62	8	279.197	8	1618.62	6	279.197	0	1618.62	2	279.197	12	1618.62	-2
1618.46	6	278.995	8	1618.46	8	278.995	18	1618.46	2	278.995	18	1618.46	6	278.995	0	1618.46	12	278.995	-4	1618.46	14	278.995	8	1618.46	2	278.995	4	1618.46	2	278.995	-6	1618.46	6	278.995	4	1618.46	6	278.995	-2	1618.46	4	278.995	2	1618.46	8	278.995	6	1618.46	-26
1618.3	6	278.795	-2	1618.3	4	278.795	0	1618.3	8	278.795	6	1618.3	4	278.795	0	1618.3	4	278.795	2	1618.3	0	278.795	16	1618.3	6	278.795	2	1618.3	2	278.795	4	1618.3	8	278.795	0	1618.3	8	278.795	4	1618.3	0	278.795	4	1618.3	0	278.795	2	1618.3	8
1618.15	10	278.594	12	1618.15	-6	278.594	16	1618.15	18	278.594	2	1618.15	0	278.594	-10	1618.15	-8	278.594	4	1618.15	8	278.594	0	1618.15	2	278.594	8	1618.15	0	278.594	2	1618.15	4	278.594	-2	1618.15	6	278.594	-2	1618.15	6	278.594	8	1618.15	-8	278.594	4	1618.15	-2
1617.99	-2	278.394	-2	1617.99	0	278.394	2	1617.99	6	278.394	6	1617.99	0	278.394	2	1617.99	0	278.394	-6	1617.99	4	278.394	-6	1617.99	-2	278.394	4	1617.99	6	278.394	-4	1617.99	-2	278.394	2	1617.99	2	278.394	6	1617.99	4	278.394	4	1617.99	0	278.394	8	1617.99	4
1617.83	4	278.194	0	1617.83	6	278.194	10	1617.83	6	278.194	4	1617.83	-2	278.194	4	1617.83	0	278.194	6	1617.83	4	278.194	0	1617.83	6	278.194	6	1617.83	0	278.194	6	1617.83	10	278.194	6	1617.83	-2	278.194	8	1617.83	4	278.194	6	1617.83	8	278.194	4	1617.83	-8
1617.68	6	277.992	0	1617.68	0	277.992	2	1617.68	14	277.992	4	1617.68	0	277.992	0	1617.68	-6	277.992	0	1617.68	0	277.992	10	1617.68	6	277.992	8	1617.68	2	277.992	0	1617.68	6	277.992	-2	1617.68	6	277.992	-6	1617.68	8	277.992	4	1617.68	0	277.992	8	1617.68	0
1617.52	2	277.792	8	1617.52	12	277.792	8	1617.52	8	277.792	4	1617.52	6	277.792	6	1617.52	4	277.792	2	1617.52	6	277.792	8	1617.52	0	277.792	14	1617.52	0	277.792	-2	1617.52	6	277.792	4	1617.52	0	277.792	10	1617.52	-10	277.792	2	1617.52	2	277.792	4	1617.52	10
1617.36	6	277.59	4	1617.36	8	277.59	4	1617.36	4	277.59	6	1617.36	8	277.59	-2	1617.36	2	277.59	0	1617.36	4	277.59	4	1617.36	2	277.59	2	1617.36	2	277.59	2	1617.36	10	277.59	4	1617.36	-4	277.59	2	1617.36	2	277.59	10	1617.36	6	277.59	16	1617.36	10
1617.21	0	277.39	0	1617.21	14	277.39	4	1617.21	12	277.39	10	1617.21	8	277.39	8	1617.21	0	277.39	-6	1617.21	2	277.39	6	1617.21	4	277.39	6	1617.21	-4	277.39	6	1617.21	0	277.39	10	1617.21	-4	277.39	6	1617.21	8	277.39	4	1617.21	8	277.39	4	1617.21	8
1617.05	2	277.19	6	1617.05	0	277.19	2	1617.05	-2	277.19	4	1617.05	-2	277.19	2	1617.05	8	277.19	10	1617.05	4	277.19	2	1617.05	18	277.19	-6	1617.05	2	277.19	2	1617.05	10	277.19	-4	1617.05	-2	277.19	8	1617.05	4	277.19	0	1617.05	2	277.19	6	1617.05	2
1616.89	6	276.989	10	1616.89	8	276.989	10	1616.89	12	276.989	10	1616.89	0	276.989	4	1616.89	-2	276.989	4	1616.89	4	276.989	4	1616.89	6	276.989	2	1616.89	4	276.989	10	1616.89	6	276.989	8	1616.89	8	276.989	4	1616.89	4	276.989	0	1616.89	2	276.989	8	1616.89	4
1616.74	0	276.789	4	1616.74	8	276.789	6	1616.74	4	276.789	8	1616.74	2	276.789	8	1616.74	-12	276.789	10	1616.74	4	276.789	0	1616.74	10	276.789	4	1616.74	6	276.789	10	1616.74	-6	276.789	6	1616.74	2	276.789	0	1616.74	0	276.789	-6	1616.74	-2	276.789	10	1616.74	14
1616.58	4	276.587	0	1616.58	2	276.587	0	1616.58	22	276.587	14	1616.58	2	276.587	0	1616.58	4	276.587	-2	1616.58	6	276.587	6	1616.58	8	276.587	2	1616.58	-6	276.587	4	1616.58	8	276.587	4	1616.58	6	276.587	12	1616.58	18	276.587	12	1616.58	4	276.587	4	1616.58	-2
1616.42	6	276.387	-2	1616.42	0	276.387	4	1616.42	4	276.387	2	1616.42	-10	276.387	4	1616.42	2	276.387	4	1616.42	2	276.387	-2	1616.42	4	276.387	6	1616.42	2	276.387	4	1616.42	2	276.387	2	1616.42	4	276.387	-2	1616.42	8	276.387	8	1616.42	6	276.387	2	1616.42	14
1616.26	-2	276.187	2	1616.26	14	276.187	4	1616.26	6	276.187	-2	1616.26	8	276.187	4	1616.26	4	276.187	4	1616.26	-12	276.187	-6	1616.26	-2	276.187	8	1616.26	8	276.187	6	1616.26	-4	276.187	8	1616.26	4	276.187	6	1616.26	2	276.187	-4	1616.26	10	276.187	4	1616.26	4
1616.11	2	275.985	8	1616.11	0	275.985	8	1616.11	10	275.985	8	1616.11	-10	275.985	2	1616.11	6	275.985	-2	1616.11	-4	275.985	8	1616.11	4	275.985	4	1616.11	-6	275.985	-2	1616.11	6	275.985	-6	1616.11	8	275.985	-2	1616.11	-2	275.985	6	1616.11	4	275.985	6	1616.11	4
1615.95	-6	275.785	4	1615.95	0	275.785	8	1615.95	-2	275.785	10	1615.95	10	275.785	2	1615.95	6	275.785	2	1615.95	8	275.785	8	1615.95	6	275.785	4	1615.95	6	275.785	4	1615.95	-8	275.785	-2	1615.95	0	275.785	12	1615.95	12	275.785	2	1615.95	-2	275.785	14	1615.95	-4
1615.79	0	275.584	-4	1615.79	-2	275.584	4	1615.79	10	275.584	4	1615.79	2	275.584	-2	1615.79	0	275.584	2	1615.79	-2	275.584	-2	1615.79	4	275.584	4	1615.79	2	275.584	4	1615.79	8	275.584	8	1615.79	2	275.584	4	1615.79	-2	275.584	4	1615.79	10	275.584	2	1615.79	2
1615.64	18	275.384	0	1615.64	10	275.384	6	1615.64	12	275.384	14	1615.64	6	275.384	2	1615.64	6	275.384	-2	1615.64	10	275.384	2	1615.64	2	275.384	12	1615.64	8	275.384	8	1615.64	8	275.384	6	1615.64	12	275.384	4	1615.64	4	275.384	2	1615.64	6	275.384	6	1615.64	8
1615.48	-6	275.182	4	1615.48	0	275.182	-10	1615.48	8	275.182	2	1615.48	-2	275.182	0	1615.48	6	275.182	0	1615.48	2	275.182	4	1615.48	2	275.182	6	1615.48	-2	275.182	6	1615.48	0	275.182	0	1615.48	2	275.182	0	1615.48	6	275.182	8	1615.48	6	275.182	-16	1615.48	6
1615.32	0	274.982	6	1615.32	2	274.982	6	1615.32	16	274.982	8	1615.32	0	274.982	0	1615.32	4	274.982	0	1615.32	12	274.982	12	1615.32	6	274.982	6	1615.32	12	274.982	0	1615.32	4	274.982	10	1615.32	2	274.982	2	1615.32	-2	274.982	-6	1615.32	0	274.982	-2	1615.32	2
1615.17	4	274.782	2	1615.17	0	274.782	2	1615.17	0	274.782	4	1615.17	8	274.782	8	1615.17	0	274.782	4	1615.17	-8	274.782	2	1615.17	2	274.782	0	1615.17	8	274.782	4	1615.17	-2	274.782	6	1615.17	2	274.782	2	1615.17	4	274.782	4	1615.17	2	274.782	-6	1615.17	4
1615.01	-4	274.58	-2	1615.01	6	274.58	8	1615.01	10	274.58	6	1615.01	6	274.58	4	1615.01	-2	274.58	4	1615.01	0	274.58	4	1615.01	8	274.58	2	1615.01	4	274.58	8	1615.01	-8	274.58	6	1615.01	6	274.58	-6	1615.01	-4	274.58	6	1615.01	14	274.58	8	1615.01	10
1614.85	2	274.38	2	1614.85	0	274.38	10	1614.85	-2	274.38	10	1614.85	4	274.38	-4	1614.85	-4	274.38	14	1614.85	-4	274.38	2	1614.85	2	274.38	2	1614.85	0	274.38	4	1614.85	6	274.38	4	1614.85	2	274.38	4	1614.85	0	274.38	-2	1614.85	8	274.38	-2	1614.85	-4
1614.69	4	274.178	0	1614.69	6	274.178	8	1614.69	12	274.178	14	1614.69	8	274.178	12	1614.69	0	274.178	-4	1614.69	12	274.178	6	1614.69	2	274.178	0	1614.69	2	274.178	4	1614.69	0	274.178	2	1614.69	6	274.178	6	1614.69	2	274.178	0	1614.69	-2	274.178	4	1614.69	8
1614.54	-2	273.978	-6	1614.54	2	273.978	2	1614.54	6	273.978	-4	1614.54	-14	273.978	-4	1614.54	-2	273.978	-2	1614.54	2	273.978	6	1614.54	10	273.978	0	1614.54	6	273.978	-2	1614.54	-4	273.978	2	1614.54	4	273.978	6	1614.54	6	273.978	10	1614.54	4	273.978	0	1614.54	-2
1614.38	0	273.777	8	1614.38	2	273.777	-4	1614.38	2	273.777	8	1614.38	8	273.777	4	1614.38	-2	273.777	-2	1614.38	12	273.777	6	1614.38	2	273.777	6	1614.38	8	273.777	4	1614.38	4	273.777	6	1614.38	0	273.777	0	1614.38	10	273.777	6	1614.38	-4	273.777	2	1614.38	8
1614.22	12	273.576	6	1614.22	14	273.576	6	1614.22	10	273.576	20	1614.22	-2	273.576	8	1614.22	6	273.576	0	1614.22	8	273.576	8	1614.22	2	273.576	4	1614.22	2	273.576	0	1614.22	4	273.576	2	1614.22	2	273.576	8	1614.22	6	273.576	4	1614.22	-4	273.576	6	1614.22	0
1614.07	0	273.375	6	1614.07	14	273.375	12	1614.07	8	273.375	10	1614.07	0	273.375	-2	1614.07	2	273.375	-2	1614.07	6	273.375	14	1614.07	6	273.375	10	1614.07	14	273.375	0	1614.07	4	273.375	-4	1614.07	-4	273.375	8	1614.07	6	273.375	-2	1614.07	8	273.375	6	1614.07	4
1613.91	2	273.175	8	1613.91	2	273.175	0	1613.91	2	273.175	8	1613.91	2	273.175	4	1613.91	4	273.175	2	1613.91	4	273.175	-12	1613.91	12	273.175	-2	1613.91	0	273.175	-2	1613.91	0	273.175	2	1613.91	8	273.175	4	1613.91	6	273.175	-4	1613.91	4	273.175	2	1613.91	-4
1613.75	0	272.973	0	1613.75	4	272.973	10	1613.75	10	272.973	6	1613.75	0	272.973	0	1613.75	8	272.973	6	1613.75	-2	272.973	10	1613.75	8	272.973	6	1613.75	0	272.973	16	1613.75	12	272.973	4	1613.75	-2	272.973	4	1613.75	-4	272.973	0	1613.75	0	272.973	4	1613.75	12
1613.6	10	272.773	2	1613.6	-4	272.773	0	1613.6	2	272.773	-2	1613.6	4	272.773	2	1613.6	-2	272.773	-6	1613.6	4	272.773	-2	1613.6	8	272.773	2	1613.6	2	272.773	4	1613.6	-6	272.773	-4	1613.6	0	272.773	2	1613.6	6	272.773	0	1613.6	2	272.773	4	1613.6	8
1613.44	4	272.573	2	1613.44	2	272.573	6	1613.44	14	272.573	6	1613.44	0	272.573	8	1613.44	4	272.573	4	1613.44	4	272.573	6	1613.44	4	272.573	-2	1613.44	-2	272.573	2	1613.44	-2	272.573	8	1613.44	4	272.573	2	1613.44	10	272.573	-2	1613.44	6	272.573	-2	1613.44	10
1613.28	12	272.371	24	1613.28	22	272.371	22	1613.28	24	272.371	20	1613.28	10	272.371	2	1613.28	6	272.371	2	1613.28	8	272.371	12	1613.28	2	272.371	6	1613.28	8	272.371	10	1613.28	10	272.371	10	1613.28	6	272.371	8	1613.28	6	272.371	6	1613.28	4	272.371	8	1613.28	6
1613.13	-6	272.171	4	1613.13	2	272.171	4	1613.13	14	272.171	8	1613.13	6	272.171	6	1613.13	4	272.171	2	1613.13	4	272.171	6	1613.13	8	272.171	2	1613.13	-2	272.171	-4	1613.13	6	272.171	8	1613.13	6	272.171	6	1613.13	8	272.171	4	1613.13	4	272.171	12	1613.13	4
1612.97	0	271.969	6	1612.97	6	271.969	4	1612.97	0	271.969	12	1612.97	-6	271.969	10	1612.97	-6	271.969	6	1612.97	4	271.969	-6	1612.97	-6	271.969	8	1612.97	2	271.969	4	1612.97	6	271.969	6	1612.97	4	271.969	2	1612.97	2	271.969	10	1612.97	4	271.969	4	1612.97	2
1612.81	6	271.769	6	1612.81	8	271.769	10	1612.81	8	271.769	4	1612.81	2	271.769	-2	1612.81	10	271.769	4	1612.81	4	271.769	-2	1612.81	8	271.769	0	1612.81	6	271.769	-4	1612.81	2	271.769	-6	1612.81	-6	271.769	4	1612.81	10	271.769	2	1612.81	2	271.769	-2	1612.81	10
1612.66	14	271.567	0	1612.66	8	271.567	14	1612.66	12	271.567	16	1612.66	2	271.567	0	1612.66	-2	271.567	6	1612.66	4	271.567	-2	1612.66	2	271.567	6	1612.66	6	271.567	4	1612.66	8	271.567	-4	1612.66	4	271.567	2	1612.66	6	271.567	-2	1612.66	-8	271.567	6	1612.66	0
1612.5	4	271.367	12	1612.5	8	271.367	8	1612.5	8	271.367	4	1612.5	8	271.367	2	1612.5	10	271.367	8	1612.5	4	271.367	0	1612.5	8	271.367	4	1612.5	4	271.367	4	1612.5	2	271.367	2	1612.5	4	271.367	4	1612.5	0	271.367	2	1612.5	4	271.367	6	1612.5	6
1612.34	0	271.165	-10	1612.34	4	271.165	4	1612.34	12	271.165	6	1612.34	6	271.165	6	1612.34	6	271.165	2	1612.34	6	271.165	2	1612.34	4	271.165	6	1612.34	8	271.165	0	1612.34	2	271.165	4	1612.34	6	271.165	-2	1612.34	4	271.165	10	1612.34	6	271.165	-4	1612.34	8
1612.18	0	270.965	6	1612.18	-4	270.965	6	1612.18	-2	270.965	2	1612.18	2	270.965	6	1612.18	-2	270.965	0	1612.18	-8	270.965	8	1612.18	2	270.965	0	1612.18	6	270.965	8	1612.18	-2	270.965	-4	1612.18	-2	270.965	4	1612.18	10	270.965	8	1612.18	14	270.965	6	1612.18	10
1612.03	14	270.763	8	1612.03	4	270.763	0	1612.03	4	270.763	8	1612.03	0	270.763	0	1612.03	-2	270.763	4	1612.03	2	270.763	-2	1612.03	6	270.763	10	1612.03	10	270.763	-8	1612.03	4	270.763	-2	1612.03	-8	270.763	6	1612.03	8	270.763	-2	1612.03	2	270.763	-2	1612.03	6
1611.87	8	270.563	6	1611.87	2	270.563	2	1611.87	20	270.563	12	1611.87	6	270.563	2	1611.87	4	270.563	0	1611.87	0	270.563	4	1611.87	4	270.563	12	1611.87	4	270.563	4	1611.87	8	270.563	0	1611.87	4	270.563	4	1611.87	8	270.563	6	1611.87	2	270.563	2	1611.87	10
1611.71	4	270.361	4	1611.71	4	270.361	10	1611.71	-2	270.361	-2	1611.71	-4	270.361	2	1611.71	0	270.361	4	1611.71	2	270.361	6	1611.71	0	270.361	0	1611.71	2	270.361	-12	1611.71	-4	270.361	6	1611.71	4	270.361	4	1611.71	4	270.361	6	1611.71	2	270.361	8	1611.71	6
1611.56	0	270.161	2	1611.56	6	270.161	-2	1611.56	8	270.161	2	1611.56	-2	270.161	2	1611.56	8	270.161	4	1611.56	2	270.161	8	1611.56	4	270.161	2	1611.56	2	270.161	-2	1611.56	-6	270.161	4	1611.56	4	270.161	0	1611.56	-6	270.161	12	1611.56	8	270.161	14	1611.56	6
1611.4	2	269.959	8	1611.4	12	269.959	8	1611.4	8	269.959	12	1611.4	4	269.959	2	1611.4	4	269.959	0	1611.4	10	269.959	0	1611.4	4	269.959	4	1611.4	4	269.959	0	1611.4	10	269.959	2	1611.4	4	269.959	6	1611.4	4	269.959	10	1611.4	6	269.959	2	1611.4	0
1611.24	-2	269.759	12	1611.24	16	269.759	4	1611.24	6	269.759	0	1611.24	2	269.759	2	1611.24	0	269.759	4	1611.24	4	269.759	6	1611.24	6	269.759	2	1611.24	6	269.759	0	1611.24	8	269.759	0	1611.24	8	269.759	4	1611.24	2	269.759	-18	1611.24	0	269.759	16	1611.24	4
1611.08	0	269.557	4	1611.08	-6	269.557	4	1611.08	10	269.557	-2	1611.08	0	269.557	2	1611.08	2	269.557	-2	1611.08	-4	269.557	6	1611.08	-2	269.557	10	1611.08	2	269.557	-2	1611.08	2	269.557	0	1611.08	4	269.557	6	1611.08	6	269.557	10	1611.08	10	269.557	0	1611.08	4
1610.93	8	269.357	0	1610.93	-2	269.357	12	1610.93	12	269.357	18	1610.93	6	269.357	2	1610.93	8	269.357	4	1610.93	4	269.357	-2	1610.93	6	269.357	4	1610.93	6	269.357	-2	1610.93	6	269.357	0	1610.93	10	269.357	8	1610.93	8	269.357	0	1610.93	0	269.357	8	1610.93	4
1610.77	2	269.155	6	1610.77	12	269.155	6	1610.77	0	269.155	-2	1610.77	0	269.155	2	1610.77	0	269.155	2	1610.77	8	269.155	2	1610.77	8	269.155	2	1610.77	2	269.155	8	1610.77	4	269.155	6	1610.77	-4	269.155	-6	1610.77	-4	269.155	-2	1610.77	4	269.155	-2	1610.77	4
1610.61	6	268.955	6	1610.61	4	268.955	2	1610.61	10	268.955	14	1610.61	6	268.955	0	1610.61	4	268.955	6	1610.61	12	268.955	6	1610.61	6	268.955	10	1610.61	8	268.955	-4	1610.61	8	268.955	4	1610.61	4	268.955	2	1610.61	2	268.955	4	1610.61	6	268.955	6	1610.61	8
1610.46	6	268.753	4	1610.46	8	268.753	-4	1610.46	14	268.753	6	1610.46	-2	268.753	8	1610.46	0	268.753	0	1610.46	-4	268.753	-2	1610.46	2	268.753	-2	1610.46	2	268.753	0	1610.46	4	268.753	0	1610.46	6	268.753	4	1610.46	8	268.753	-6	1610.46	4	268.753	-2	1610.46	2
1610.3	2	268.553	-4	1610.3	-2	268.553	6	1610.3	2	268.553	12	1610.3	10	268.553	-2	1610.3	2	268.553	0	1610.3	4	268.553	4	1610.3	4	268.553	6	1610.3	2	268.553	4	1610.3	6	268.553	6	1610.3	2	268.553	6	1610.3	-4	268.553	0	1610.3	14	268.553	6	1610.3	10
1610.14	8	268.351	0	1610.14	18	268.351	-4	1610.14	0	268.351	4	1610.14	-6	268.351	4	1610.14	6	268.351	0	1610.14	0	268.351	2	1610.14	6	268.351	0	1610.14	8	268.351	-2	1610.14	0	268.351	-2	1610.14	-2	268.351	-2	1610.14	2	268.351	10	1610.14	-8	268.351	-4	1610.14	0
1609.98	16	268.151	16	1609.98	16	268.151	6	1609.98	22	268.151	8	1609.98	2	268.151	4	1609.98	4	268.151	6	1609.98	16	268.151	14	1609.98	12	268.151	4	1609.98	0	268.151	2	1609.98	2	268.151	10	1609.98	14	268.151	0	1609.98	8	268.151	12	1609.98	14	268.151	8	1609.98	8
1609.83	4	267.949	10	1609.83	6	267.949	4	1609.83	4	267.949	-12	1609.83	2	267.949	-2	1609.83	-4	267.949	-2	1609.83	0	267.949	10	1609.83	2	267.949	-2	1609.83	-2	267.949	2	1609.83	0	267.949	-4	1609.83	10	267.949	-6	1609.83	4	267.949	-2	1609.83	10	267.949	10	1609.83	0
1609.67	8	267.749	8	1609.67	12	267.749	4	1609.67	4	267.749	4	1609.67	6	267.749	6	1609.67	4	267.749	-2	1609.67	8	267.749	-2	1609.67	12	267.749	2	1609.67	4	267.749	10	1609.67	4	267.749	8	1609.67	4	267.749	4	1609.67	8	267.749	2	1609.67	6	267.749	12	1609.67	8
1609.51	-4	267.547	2	1609.51	2	267.547	10	1609.51	10	267.547	-2	1609.51	-8	267.547	6	1609.51	10	267.547	2	1609.51	6	267.547	4	1609.51	2	267.547	8	1609.51	-2	267.547	8	1609.51	4	267.547	4	1609.51	0	267.547	0	1609.51	-2	267.547	8	1609.51	4	267.547	0	1609.51	0
1609.36	8	267.347	2	1609.36	6	267.347	2	1609.36	8	267.347	2	1609.36	10	267.347	-4	1609.36	-2	267.347	4	1609.36	2	267.347	6	1609.36	12	267.347	2	1609.36	-2	267.347	6	1609.36	4	267.347	8	1609.36	4	267.347	6	1609.36	-2	267.347	-2	1609.36	10	267.347	6	1609.36	10
1609.2	0	267.145	10	1609.2	-2	267.145	6	1609.2	10	267.145	8	1609.2	2	267.145	2	1609.2	6	267.145	2	1609.2	-2	267.145	2	1609.2	14	267.145	0	1609.2	0	267.145	0	1609.2	4	267.145	2	1609.2	-4	267.145	8	1609.2	4	267.145	4	1609.2	-10	267.145	0	1609.2	10
1609.04	6	266.944	6	1609.04	6	266.944	4	1609.04	14	266.944	4	1609.04	2	266.944	0	1609.04	10	266.944	6	1609.04	8	266.944	6	1609.04	10	266.944	6	1609.04	4	266.944	2	1609.04	-6	266.944	0	1609.04	6	266.944	2	1609.04	4	266.944	2	1609.04	6	266.944	2	1609.04	10
1608.88	8	266.743	16	1608.88	8	266.743	10	1608.88	10	266.743	12	1608.88	-2	266.743	4	1608.88	10	266.743	2	1608.88	4	266.743	6	1608.88	14	266.743	2	1608.88	-8	266.743	2	1608.88	2	266.743	6	1608.88	4	266.743	-2	1608.88	0	266.743	8	1608.88	4	266.743	2	1608.88	2
1608.73	2	266.542	4	1608.73	2	266.542	6	1608.73	10	266.542	4	1608.73	6	266.542	2	1608.73	6	266.542	10	1608.73	6	266.542	6	1608.73	10	266.542	2	1608.73	10	266.542	2	1608.73	6	266.542	0	1608.73	2	266.542	12	1608.73	8	266.542	4	1608.73	2	266.542	-2	1608.73	8
1608.57	0	266.34	6	1608.57	4	266.34	-4	1608.57	8	266.34	8	1608.57	-2	266.34	6	1608.57	2	266.34	-2	1608.57	-6	266.34	2	1608.57	10	266.34	4	1608.57	6	266.34	-4	1608.57	4	266.34	2	1608.57	10	266.34	2	1608.57	0	266.34	6	1608.57	2	266.34	2	1608.57	0
1608.41	4	266.139	12	1608.41	4	266.139	6	1608.41	4	266.139	8	1608.41	4	266.139	0	1608.41	4	266.139	10	1608.41	4	266.139	6	1608.41	10	266.139	4	1608.41	6	266.139	2	1608.41	6	266.139	6	1608.41	8	266.139	2	1608.41	6	266.139	8	1608.41	4	266.139	4	1608.41	6
1608.26	6	265.938	-4	1608.26	12	265.938	0	1608.26	4	265.938	-2	1608.26	2	265.938	4	1608.26	2	265.938	0	1608.26	12	265.938	0	1608.26	10	265.938	-2	1608.26	-2	265.938	2	1608.26	12	265.938	0	1608.26	-2	265.938	6	1608.26	10	265.938	2	1608.26	14	265.938	2	1608.26	8
1608.1	-2	265.736	6	1608.1	12	265.736	10	1608.1	4	265.736	10	1608.1	2	265.736	-2	1608.1	6	265.736	6	1608.1	-6	265.736	6	1608.1	10	265.736	-2	1608.1	8	265.736	-4	1608.1	8	265.736	-2	1608.1	8	265.736	6	1608.1	6	265.736	6	1608.1	6	265.736	2	1608.1	6
1607.94	-2	265.536	-2	1607.94	0	265.536	8	1607.94	14	265.536	8	1607.94	8	265.536	8	1607.94	2	265.536	0	1607.94	-2	265.536	0	1607.94	2	265.536	2	1607.94	12	265.536	4	1607.94	8	265.536	-6	1607.94	10	265.536	2	1607.94	2	265.536	-10	1607.94	10	265.536	4	1607.94	8
1607.78	10	265.334	6	1607.78	14	265.334	-4	1607.78	20	265.334	4	1607.78	10	265.334	0	1607.78	8	265.334	0	1607.78	12	265.334	8	1607.78	2	265.334	4	1607.78	6	265.334	6	1607.78	-4	265.334	8	1607.78	4	265.334	8	1607.78	6	265.334	6	1607.78	10	265.334	4	1607.78	10
1607.63	-2	265.134	-2	1607.63	2	265.134	12	1607.63	18	265.134	2	1607.63	8	265.134	4	1607.63	8	265.134	4	1607.63	-2	265.134	10	1607.63	0	265.134	0	1607.63	6	265.134	-2	1607.63	6	265.134	10	1607.63	6	265.134	0	1607.63	2	265.134	2	1607.63	-2	265.134	4	1607.63	12
1607.47	0	264.932	10	1607.47	10	264.932	12	1607.47	14	264.932	-6	1607.47	8	264.932	-2	1607.47	6	264.932	10	1607.47	8	264.932	2	1607.47	12	264.932	4	1607.47	2	264.932	6	1607.47	10	264.932	4	1607.47	2	264.932	0	1607.47	0	264.932	4	1607.47	8	264.932	6	1607.47	6
1607.31	8	264.732	4	1607.31	4	264.732	0	1607.31	-2	264.732	22	1607.31	-2	264.732	2	1607.31	10	264.732	0	1607.31	-4	264.732	4	1607.31	6	264.732	14	1607.31	6	264.732	0	1607.31	0	264.732	2	1607.31	8	264.732	2	1607.31	8	264.732	-4	1607.31	2	264.732	-2	1607.31	2
1607.15	12	264.53	6	1607.15	12	264.53	4	1607.15	18	264.53	12	1607.15	6	264.53	10	1607.15	-4	264.53	-2	1607.15	0	264.53	8	1607.15	10	264.53	4	1607.15	6	264.53	2	1607.15	2	264.53	-4	1607.15	8	264.53	-2	1607.15	14	264.53	6	1607.15	6	264.53	14	1607.15	12
1607	4	264.328	14	1607	16	264.328	16	1607	12	264.328	10	1607	-2	264.328	-2	1607	-2	264.328	2	1607	6	264.328	0	1607	12	264.328	6	1607	-4	264.328	0	1607	-4	264.328	6	1607	4	264.328	6	1607	-6	264.328	-2	1607	4	264.328	10	1607	4
1606.84	8	264.127	2	1606.84	0	264.127	10	1606.84	12	264.127	6	1606.84	6	264.127	4	1606.84	6	264.127	4	1606.84	12	264.127	12	1606.84	12	264.127	2	1606.84	2	264.127	8	1606.84	6	264.127	2	1606.84	6	264.127	8	1606.84	4	264.127	2	1606.84	14	264.127	8	1606.84	8
1606.68	-2	263.926	-4	1606.68	10	263.926	6	1606.68	14	263.926	14	1606.68	10	263.926	-6	1606.68	0	263.926	8	1606.68	-2	263.926	4	1606.68	14	263.926	8	1606.68	2	263.926	2	1606.68	-4	263.926	2	1606.68	2	263.926	-2	1606.68	4	263.926	-4	1606.68	-8	263.926	4	1606.68	10
1606.53	4	263.725	10	1606.53	-2	263.725	0	1606.53	6	263.725	8	1606.53	6	263.725	0	1606.53	6	263.725	4	1606.53	6	263.725	6	1606.53	12	263.725	8	1606.53	4	263.725	10	1606.53	2	263.725	8	1606.53	-2	263.725	4	1606.53	8	263.725	10	1606.53	4	263.725	0	1606.53	6
1606.37	-2	263.523	0	1606.37	0	263.523	8	1606.37	12	263.523	2	1606.37	10	263.523	4	1606.37	0	263.523	0	1606.37	4	263.523	-8	1606.37	0	263.523	-2	1606.37	10	263.523	4	1606.37	10	263.523	6	1606.37	4	263.523	-2	1606.37	10	263.523	0	1606.37	0	263.523	4	1606.37	12
1606.21	14	263.323	4	1606.21	8	263.323	8	1606.21	10	263.323	8	1606.21	4	263.323	2	1606.21	6	263.323	-2	1606.21	8	263.323	6	1606.21	6	263.323	4	1606.21	0	263.323	-6	1606.21	0	263.323	6	1606.21	14	263.323	-2	1606.21	-4	263.323	0	1606.21	10	263.323	10	1606.21	4
1606.05	12	263.121	6	1606.05	8	263.121	8	1606.05	12	263.121	2	1606.05	6	263.121	-2	1606.05	2	263.121	0	1606.05	-2	263.121	-2	1606.05	10	263.121	8	1606.05	-2	263.121	-2	1606.05	4	263.121	4	1606.05	6	263.121	10	1606.05	8	263.121	6	1606.05	4	263.121	2	1606.05	6
1605.9	16	262.919	6	1605.9	16	262.919	8	1605.9	14	262.919	18	1605.9	10	262.919	6	1605.9	14	262.919	2	1605.9	10	262.919	12	1605.9	8	262.919	2	1605.9	2	262.919	2	1605.9	2	262.919	4	1605.9	4	262.919	-8	1605.9	14	262.919	-2	1605.9	4	262.919	10	1605.9	12
1605.74	2	262.719	8	1605.74	2	262.719	4	1605.74	14	262.719	6	1605.74	6	262.719	4	1605.74	2	262.719	8	1605.74	12	262.719	2	1605.74	4	262.719	6	1605.74	6	262.719	-2	1605.74	12	262.719	0	1605.74	6	262.719	-2	1605.74	-2	262.719	-6	1605.74	4	262.719	4	1605.74	8
1605.58	14	262.517	10	1605.58	2	262.517	2	1605.58	14	262.517	10	1605.58	8	262.517	0	1605.58	8	262.517	-2	1605.58	4	262.517	2	1605.58	18	262.517	8	1605.58	4	262.517	6	1605.58	14	262.517	8	1605.58	4	262.517	-2	1605.58	2	262.517	6	1605.58	8	262.517	4	1605.58	6
1605.43	10	262.316	2	1605.43	10	262.316	-4	1605.43	10	262.316	12	1605.43	2	262.316	-4	1605.43	-2	262.316	6	1605.43	2	262.316	2	1605.43	4	262.316	2	1605.43	8	262.316	4	1605.43	0	262.316	6	1605.43	12	262.316	4	1605.43	8	262.316	2	1605.43	6	262.316	-2	1605.43	-2
1605.27	0	262.114	-4	1605.27	2	262.114	-6	1605.27	10	262.114	16	1605.27	0	262.114	0	1605.27	0	262.114	-2	1605.27	0	262.114	4	1605.27	10	262.114	2	1605.27	4	262.114	6	1605.27	8	262.114	6	1605.27	10	262.114	0	1605.27	8	262.114	6	1605.27	8	262.114	6	1605.27	6
1605.11	12	261.912	0	1605.11	8	261.912	0	1605.11	10	261.912	8	1605.11	4	261.912	0	1605.11	0	261.912	0	1605.11	6	261.912	4	1605.11	4	261.912	-4	1605.11	2	261.912	-6	1605.11	8	261.912	-2	1605.11	0	261.912	6	1605.11	4	261.912	12	1605.11	-2	261.912	-2	1605.11	2
1604.95	12	261.712	0	1604.95	6	261.712	8	1604.95	8	261.712	0	1604.95	6	261.712	8	1604.95	6	261.712	6	1604.95	2	261.712	4	1604.95	10	261.712	10	1604.95	10	261.712	12	1604.95	10	261.712	2	1604.95	8	261.712	-4	1604.95	8	261.712	4	1604.95	14	261.712	8	1604.95	18
1604.8	2	261.51	2	1604.8	4	261.51	-2	1604.8	10	261.51	4	1604.8	6	261.51	-4	1604.8	2	261.51	-4	1604.8	8	261.51	-2	1604.8	6	261.51	6	1604.8	-4	261.51	-4	1604.8	6	261.51	-6	1604.8	4	261.51	0	1604.8	0	261.51	6	1604.8	14	261.51	-2	1604.8	8
1604.64	6	261.309	8	1604.64	10	261.309	12	1604.64	18	261.309	8	1604.64	6	261.309	-2	1604.64	-2	261.309	4	1604.64	6	261.309	2	1604.64	12	261.309	8	1604.64	6	261.309	4	1604.64	10	261.309	0	1604.64	2	261.309	0	1604.64	10	261.309	2	1604.64	-2	261.309	0	1604.64	-2
1604.48	2	261.107	2	1604.48	14	261.107	-2	1604.48	4	261.107	10	1604.48	4	261.107	2	1604.48	14	261.107	8	1604.48	14	261.107	2	1604.48	0	261.107	4	1604.48	-2	261.107	2	1604.48	2	261.107	0	1604.48	10	261.107	0	1604.48	0	261.107	-10	1604.48	18	261.107	0	1604.48	8
1604.32	0	260.905	6	1604.32	8	260.905	2	1604.32	4	260.905	6	1604.32	8	260.905	6	1604.32	10	260.905	8	1604.32	4	260.905	2	1604.32	0	260.905	8	1604.32	12	260.905	0	1604.32	8	260.905	4	1604.32	6	260.905	4	1604.32	-2	260.905	0	1604.32	2	260.905	2	1604.32	18
1604.17	4	260.705	10	1604.17	6	260.705	4	1604.17	14	260.705	6	1604.17	0	260.705	6	1604.17	-6	260.705	4	1604.17	6	260.705	-4	1604.17	4	260.705	4	1604.17	0	260.705	0	1604.17	6	260.705	0	1604.17	2	260.705	0	1604.17	6	260.705	0	1604.17	2	260.705	-2	1604.17	10
1604.01	4	260.503	-2	1604.01	8	260.503	6	1604.01	8	260.503	2	1604.01	10	260.503	0	1604.01	14	260.503	8	1604.01	4	260.503	2	1604.01	10	260.503	0	1604.01	2	260.503	10	1604.01	20	260.503	4	1604.01	8	260.503	14	1604.01	4	260.503	6	1604.01	6	260.503	10	1604.01	8
1603.85	8	260.302	4	1603.85	16	260.302	6	1603.85	20	260.302	4	1603.85	8	260.302	-2	1603.85	-4	260.302	-10	1603.85	6	260.302	10	1603.85	22	260.302	2	1603.85	8	260.302	-6	1603.85	10	260.302	4	1603.85	-2	260.302	-12	1603.85	8	260.302	8	1603.85	6	260.302	10	1603.85	8
1603.69	6	260.1	10	1603.69	4	260.1	8	1603.69	10	260.1	12	1603.69	6	260.1	8	1603.69	6	260.1	6	1603.69	10	260.1	4	1603.69	12	260.1	8	1603.69	8	260.1	6	1603.69	6	260.1	4	1603.69	-2	260.1	10	1603.69	4	260.1	6	1603.69	8	260.1	12	1603.69	10
1603.54	-2	259.898	4	1603.54	8	259.898	0	1603.54	10	259.898	6	1603.54	0	259.898	2	1603.54	-4	259.898	-2	1603.54	8	259.898	-2	1603.54	10	259.898	-6	1603.54	4	259.898	-2	1603.54	4	259.898	4	1603.54	8	259.898	2	1603.54	8	259.898	4	1603.54	8	259.898	-4	1603.54	8
1603.38	6	259.698	2	1603.38	4	259.698	4	1603.38	14	259.698	8	1603.38	6	259.698	-2	1603.38	2	259.698	14	1603.38	12	259.698	6	1603.38	12	259.698	10	1603.38	12	259.698	4	1603.38	2	259.698	2	1603.38	14	259.698	4	1603.38	4	259.698	10	1603.38	10	259.698	2	1603.38	10
1603.22	10	259.496	4	1603.22	16	259.496	6	1603.22	8	259.496	0	1603.22	0	259.496	4	1603.22	4	259.496	6	1603.22	2	259.496	-6	1603.22	6	259.496	8	1603.22	2	259.496	2	1603.22	0	259.496	10	1603.22	4	259.496	-6	1603.22	0	259.496	-14	1603.22	6	259.496	0	1603.22	4
1603.06	6	259.295	0	1603.06	12	259.295	8	1603.06	16	259.295	8	1603.06	2	259.295	4	1603.06	4	259.295	6	1603.06	2	259.295	8	1603.06	10	259.295	4	1603.06	8	259.295	0	1603.06	8	259.295	6	1603.06	6	259.295	-6	1603.06	8	259.295	10	1603.06	10	259.295	8	1603.06	12
1602.91	2	259.093	2	1602.91	4	259.093	10	1602.91	12	259.093	6	1602.91	4	259.093	4	1602.91	4	259.093	0	1602.91	2	259.093	-2	1602.91	12	259.093	4	1602.91	-4	259.093	-6	1602.91	14	259.093	-8	1602.91	10	259.093	0	1602.91	8	259.093	-2	1602.91	4	259.093	2	1602.91	10
1602.75	8	258.891	16	1602.75	18	258.891	16	1602.75	10	258.891	8	1602.75	8	258.891	4	1602.75	10	258.891	12	1602.75	8	258.891	6	1602.75	12	258.891	2	1602.75	2	258.891	4	1602.75	18	258.891	6	1602.75	16	258.891	2	1602.75	2	258.891	2	1602.75	4	258.891	0	1602.75	18
1602.59	8	258.691	10	1602.59	2	258.691	4	1602.59	12	258.691	2	1602.59	2	258.691	6	1602.59	6	258.691	2	1602.59	14	258.691	6	1602.59	10	258.691	6	1602.59	8	258.691	2	1602.59	8	258.691	-2	1602.59	2	258.691	-10	1602.59	12	258.691	2	1602.59	16	258.691	8	1602.59	10
1602.43	10	258.489	-2	1602.43	10	258.489	6	1602.43	14	258.489	22	1602.43	2	258.489	2	1602.43	6	258.489	6	1602.43	10	258.489	6	1602.43	2	258.489	0	1602.43	10	258.489	2	1602.43	6	258.489	0	1602.43	6	258.489	14	1602.43	8	258.489	2	1602.43	6	258.489	2	1602.43	10
1602.28	-2	258.287	4	1602.28	6	258.287	0	1602.28	24	258.287	-2	1602.28	10	258.287	-6	1602.28	6	258.287	2	1602.28	6	258.287	14	1602.28	4	258.287	4	1602.28	6	258.287	6	1602.28	12	258.287	2	1602.28	8	258.287	8	1602.28	6	258.287	8	1602.28	2	258.287	0	1602.28	8
1602.12	8	258.086	6	1602.12	0	258.086	6	1602.12	4	258.086	14	1602.12	12	258.086	8	1602.12	14	258.086	6	1602.12	14	258.086	6	1602.12	12	258.086	-4	1602.12	4	258.086	6	1602.12	10	258.086	6	1602.12	6	258.086	10	1602.12	10	258.086	4	1602.12	4	258.086	4	1602.12	12
1601.96	4	257.884	4	1601.96	12	257.884	6	1601.96	16	257.884	2	1601.96	4	257.884	4	1601.96	0	257.884	-2	1601.96	8	257.884	2	1601.96	12	257.884	4	1601.96	0	257.884	2	1601.96	-2	257.884	0	1601.96	6	257.884	-4	1601.96	6	257.884	4	1601.96	6	257.884	8	1601.96	8
1601.81	2	257.682	-6	1601.81	10	257.682	8	1601.81	18	257.682	4	1601.81	10	257.682	2	1601.81	6	257.682	-2	1601.81	10	257.682	2	1601.81	8	257.682	6	1601.81	14	257.682	2	1601.81	4	257.682	-4	1601.81	0	257.682	10	1601.81	12	257.682	8	1601.81	12	257.682	-2	1601.81	12
1601.65	10	257.482	2	1601.65	2	257.482	0	1601.65	22	257.482	6	1601.65	6	257.482	4	1601.65	4	257.482	-4	1601.65	6	257.482	0	1601.65	14	257.482	-2	1601.65	4	257.482	-2	1601.65	12	257.482	8	1601.65	6	257.482	8	1601.65	10	257.482	-8	1601.65	-2	257.482	10	1601.65	8
1601.49	4	257.28	4	1601.49	14	257.28	4	1601.49	8	257.28	0	1601.49	4	257.28	2	1601.49	16	257.28	4	1601.49	10	257.28	4	1601.49	22	257.28	4	1601.49	6	257.28	0	1601.49	4	257.28	-4	1601.49	16	257.28	6	1601.49	10	257.28	12	1601.49	24	257.28	-2	1601.49	4
1601.33	6	257.077	0	1601.33	12	257.077	6	1601.33	10	257.077	8	1601.33	-4	257.077	-4	1601.33	10	257.077	6	1601.33	10	257.077	10	1601.33	-4	257.077	6	1601.33	8	257.077	2	1601.33	-4	257.077	0	1601.33	8	257.077	8	1601.33	4	257.077	4	1601.33	8	257.077	0	1601.33	16
1601.17	2	256.877	6	1601.17	12	256.877	6	1601.17	12	256.877	10	1601.17	8	256.877	8	1601.17	6	256.877	0	1601.17	0	256.877	-4	1601.17	20	256.877	0	1601.17	-8	256.877	10	1601.17	2	256.877	2	1601.17	4	256.877	2	1601.17	8	256.877	8	1601.17	12	256.877	6	1601.17	10
1601.02	6	256.675	2	1601.02	0	256.675	8	1601.02	12	256.675	4	1601.02	-4	256.675	2	1601.02	14	256.675	8	1601.02	10	256.675	-4	1601.02	8	256.675	2	1601.02	10	256.675	2	1601.02	14	256.675	4	1601.02	6	256.675	-2	1601.02	2	256.675	2	1601.02	8	256.675	12	1601.02	16
1600.86	8	256.474	8	1600.86	8	256.474	6	1600.86	20	256.474	4	1600.86	6	256.474	-16	1600.86	0	256.474	8	1600.86	12	256.474	4	1600.86	18	256.474	2	1600.86	8	256.474	2	1600.86	8	256.474	-2	1600.86	8	256.474	-4	1600.86	8	256.474	0	1600.86	8	256.474	14	1600.86	8
1600.7	10	256.272	0	1600.7	14	256.272	8	1600.7	14	256.272	6	1600.7	2	256.272	6	1600.7	14	256.272	6	1600.7	2	256.272	-6	1600.7	14	256.272	2	1600.7	16	256.272	8	1600.7	8	256.272	0	1600.7	8	256.272	2	1600.7	0	256.272	6	1600.7	4	256.272	2	1600.7	6
1600.54	6	256.07	6	1600.54	14	256.07	4	1600.54	16	256.07	16	1600.54	4	256.07	4	1600.54	4	256.07	6	1600.54	10	256.07	10	1600.54	12	256.07	12	1600.54	10	256.07	4	1600.54	0	256.07	2	1600.54	14	256.07	6	1600.54	6	256.07	8	1600.54	18	256.07	8	1600.54	16
1600.39	2	255.869	6	1600.39	18	255.869	0	1600.39	16	255.869	6	1600.39	4	255.869	6	1600.39	10	255.869	2	1600.39	12	255.869	2	1600.39	6	255.869	2	1600.39	8	255.869	-6	1600.39	6	255.869	0	1600.39	2	255.869	2	1600.39	10	255.869	4	1600.39	-4	255.869	-4	1600.39	14
1600.23	12	255.667	-4	1600.23	8	255.667	4	1600.23	14	255.667	2	1600.23	4	255.667	4	1600.23	22	255.667	8	1600.23	18	255.667	4	1600.23	8	255.667	0	1600.23	2	255.667	0	1600.23	12	255.667	4	1600.23	14	255.667	4	1600.23	2	255.667	4	1600.23	0	255.667	2	1600.23	14
1600.07	10	255.465	10	1600.07	12	255.465	10	1600.07	22	255.465	4	1600.07	12	255.465	-8	1600.07	2	255.465	4	1600.07	6	255.465	0	1600.07	2	255.465	0	1600.07	14	255.465	4	1600.07	6	255.465	2	1600.07	4	255.465	2	1600.07	16	255.465	6	1600.07	18	255.465	6	1600.07	8
1599.91	8	255.265	0	1599.91	6	255.265	8	1599.91	16	255.265	10	1599.91	0	255.265	8	1599.91	2	255.265	-2	1599.91	8	255.265	6	1599.91	12	255.265	0	1599.91	2	255.265	4	1599.91	6	255.265	2	1599.91	-2	255.265	6	1599.91	14	255.265	6	1599.91	22	255.265	4	1599.91	12
1599.76	4	255.062	0	1599.76	12	255.062	8	1599.76	14	255.062	2	1599.76	6	255.062	-4	1599.76	-2	255.062	10	1599.76	6	255.062	6	1599.76	6	255.062	6	1599.76	0	255.062	0	1599.76	10	255.062	-2	1599.76	10	255.062	0	1599.76	6	255.062	6	1599.76	8	255.062	2	1599.76	6
1599.6	6	254.86	6	1599.6	6	254.86	14	1599.6	12	254.86	8	1599.6	16	254.86	6	1599.6	6	254.86	-6	1599.6	14	254.86	-4	1599.6	14	254.86	12	1599.6	10	254.86	8	1599.6	16	254.86	-6	1599.6	2	254.86	-8	1599.6	8	254.86	8	1599.6	12	254.86	2	1599.6	14
1599.44	4	254.658	-2	1599.44	16	254.658	4	1599.44	18	254.658	-6	1599.44	4	254.658	4	1599.44	10	254.658	4	1599.44	6	254.658	2	1599.44	12	254.658	-2	1599.44	10	254.658	-8	1599.44	2	254.658	0	1599.44	6	254.658	6	1599.44	8	254.658	2	1599.44	8	254.658	2	1599.44	8
1599.28	0	254.457	-2	1599.28	12	254.457	4	1599.28	26	254.457	12	1599.28	2	254.457	2	1599.28	2	254.457	-4	1599.28	14	254.457	0	1599.28	22	254.457	6	1599.28	0	254.457	-2	1599.28	4	254.457	4	1599.28	12	254.457	2	1599.28	10	254.457	4	1599.28	16	254.457	4	1599.28	2
1599.13	6	254.255	0	1599.13	10	254.255	2	1599.13	8	254.255	6	1599.13	4	254.255	-2	1599.13	10	254.255	2	1599.13	12	254.255	2	1599.13	8	254.255	2	1599.13	12	254.255	4	1599.13	12	254.255	-6	1599.13	8	254.255	0	1599.13	4	254.255	10	1599.13	14	254.255	0	1599.13	16
1598.97	6	254.053	10	1598.97	16	254.053	8	1598.97	18	254.053	4	1598.97	8	254.053	8	1598.97	0	254.053	10	1598.97	16	254.053	4	1598.97	12	254.053	4	1598.97	10	254.053	4	1598.97	8	254.053	0	1598.97	22	254.053	4	1598.97	2	254.053	2	1598.97	14	254.053	4	1598.97	12
1598.81	12	253.853	4	1598.81	10	253.853	8	1598.81	10	253.853	2	1598.81	0	253.853	-2	1598.81	18	253.853	2	1598.81	2	253.853	4	1598.81	16	253.853	-8	1598.81	16	253.853	-4	1598.81	6	253.853	-2	1598.81	12	253.853	-4	1598.81	12	253.853	0	1598.81	12	253.853	2	1598.81	16
1598.65	12	253.65	6	1598.65	18	253.65	14	1598.65	18	253.65	-2	1598.65	10	253.65	2	1598.65	10	253.65	8	1598.65	18	253.65	4	1598.65	14	253.65	0	1598.65	4	253.65	-2	1598.65	4	253.65	8	1598.65	16	253.65	6	1598.65	12	253.65	8	1598.65	6	253.65	2	1598.65	20
1598.5	6	253.448	4	1598.5	18	253.448	-8	1598.5	20	253.448	2	1598.5	10	253.448	-4	1598.5	10	253.448	8	1598.5	16	253.448	4	1598.5	2	253.448	8	1598.5	8	253.448	-4	1598.5	6	253.448	-2	1598.5	12	253.448	8	1598.5	10	253.448	10	1598.5	14	253.448	-2	1598.5	16
1598.34	6	253.248	14	1598.34	12	253.248	6	1598.34	20	253.248	4	1598.34	12	253.248	6	1598.34	14	253.248	0	1598.34	12	253.248	2	1598.34	22	253.248	-2	1598.34	4	253.248	8	1598.34	24	253.248	4	1598.34	18	253.248	-2	1598.34	4	253.248	6	1598.34	6	253.248	-2	1598.34	16
1598.18	2	253.045	-4	1598.18	16	253.045	8	1598.18	20	253.045	14	1598.18	-6	253.045	-2	1598.18	12	253.045	10	1598.18	8	253.045	-10	1598.18	20	253.045	4	1598.18	14	253.045	8	1598.18	4	253.045	2	1598.18	16	253.045	6	1598.18	8	253.045	4	1598.18	8	253.045	8	1598.18	14
1598.02	-4	252.843	2	1598.02	10	252.843	8	1598.02	18	252.843	8	1598.02	10	252.843	2	1598.02	12	252.843	0	1598.02	14	252.843	10	1598.02	22	252.843	2	1598.02	12	252.843	4	1598.02	14	252.843	2	1598.02	10	252.843	0	1598.02	12	252.843	0	1598.02	10	252.843	-4	1598.02	12
1597.87	6	252.642	-4	1597.87	16	252.642	10	1597.87	24	252.642	10	1597.87	12	252.642	0	1597.87	10	252.642	2	1597.87	8	252.642	-2	1597.87	14	252.642	4	1597.87	2	252.642	-2	1597.87	6	252.642	-2	1597.87	6	252.642	4	1597.87	16	252.642	0	1597.87	4	252.642	6	1597.87	18
1597.71	10	252.44	4	1597.71	26	252.44	18	1597.71	16	252.44	-2	1597.71	8	252.44	2	1597.71	2	252.44	4	1597.71	20	252.44	4	1597.71	24	252.44	2	1597.71	22	252.44	6	1597.71	14	252.44	4	1597.71	4	252.44	6	1597.71	14	252.44	2	1597.71	16	252.44	12	1597.71	22
1597.55	8	252.238	6	1597.55	16	252.238	6	1597.55	32	252.238	12	1597.55	4	252.238	6	1597.55	18	252.238	4	1597.55	2	252.238	0	1597.55	20	252.238	8	1597.55	6	252.238	2	1597.55	6	252.238	-2	1597.55	12	252.238	-2	1597.55	8	252.238	0	1597.55	14	252.238	0	1597.55	16
1597.39	10	252.036	10	1597.39	6	252.036	6	1597.39	14	252.036	8	1597.39	14	252.036	0	1597.39	16	252.036	4	1597.39	16	252.036	4	1597.39	24	252.036	0	1597.39	6	252.036	-4	1597.39	12	252.036	2	1597.39	20	252.036	-2	1597.39	14	252.036	2	1597.39	14	252.036	0	1597.39	24
1597.23	-12	251.835	2	1597.23	4	251.835	4	1597.23	28	251.835	0	1597.23	4	251.835	-2	1597.23	18	251.835	2	1597.23	12	251.835	6	1597.23	8	251.835	8	1597.23	14	251.835	0	1597.23	4	251.835	6	1597.23	12	251.835	8	1597.23	16	251.835	6	1597.23	18	251.835	-2	1597.23	6
1597.08	20	251.633	-4	1597.08	16	251.633	6	1597.08	26	251.633	14	1597.08	10	251.633	0	1597.08	8	251.633	4	1597.08	16	251.633	6	1597.08	14	251.633	4	1597.08	14	251.633	-4	1597.08	24	251.633	2	1597.08	24	251.633	-4	1597.08	22	251.633	-4	1597.08	14	251.633	-2	1597.08	18
1596.92	6	251.431	2	1596.92	24	251.431	4	1596.92	16	251.431	8	1596.92	8	251.431	0	1596.92	10	251.431	-2	1596.92	16	251.431	-8	1596.92	28	251.431	0	1596.92	16	251.431	2	1596.92	12	251.431	2	1596.92	14	251.431	0	1596.92	12	251.431	8	1596.92	26	251.431	0	1596.92	18
1596.76	18	251.23	4	1596.76	26	251.23	-2	1596.76	26	251.23	4	1596.76	8	251.23	-8	1596.76	16	251.23	-2	1596.76	8	251.23	8	1596.76	34	251.23	4	1596.76	8	251.23	0	1596.76	16	251.23	2	1596.76	6	251.23	-4	1596.76	8	251.23	8	1596.76	14	251.23	6	1596.76	8
1596.6	14	251.028	0	1596.6	26	251.028	6	1596.6	28	251.028	8	1596.6	4	251.028	-2	1596.6	6	251.028	-22	1596.6	12	251.028	8	1596.6	18	251.028	0	1596.6	20	251.028	-2	1596.6	14	251.028	-2	1596.6	12	251.028	8	1596.6	20	251.028	8	1596.6	12	251.028	2	1596.6	12
1596.45	6	250.826	10	1596.45	28	250.826	2	1596.45	30	250.826	14	1596.45	18	250.826	10	1596.45	24	250.826	6	1596.45	18	250.826	8	1596.45	24	250.826	6	1596.45	6	250.826	12	1596.45	10	250.826	-14	1596.45	20	250.826	0	1596.45	12	250.826	0	1596.45	22	250.826	8	1596.45	8
1596.29	12	250.623	0	1596.29	30	250.623	14	1596.29	50	250.623	8	1596.29	14	250.623	4	1596.29	6	250.623	-2	1596.29	26	250.623	0	1596.29	18	250.623	0	1596.29	12	250.623	6	1596.29	16	250.623	10	1596.29	20	250.623	-6	1596.29	22	250.623	10	1596.29	12	250.623	-8	1596.29	18
1596.13	14	250.423	4	1596.13	36	250.423	8	1596.13	32	250.423	12	1596.13	18	250.423	8	1596.13	18	250.423	-2	1596.13	22	250.423	10	1596.13	26	250.423	6	1596.13	16	250.423	4	1596.13	10	250.423	-2	1596.13	18	250.423	-2	1596.13	16	250.423	12	1596.13	24	250.423	18	1596.13	24
1595.97	10	250.22	4	1595.97	20	250.22	4	1595.97	26	250.22	2	1595.97	8	250.22	0	1595.97	26	250.22	4	1595.97	28	250.22	-2	1595.97	24	250.22	-2	1595.97	14	250.22	0	1595.97	10	250.22	-4	1595.97	20	250.22	8	1595.97	8	250.22	0	1595.97	22	250.22	0	1595.97	18
1595.82	4	250.018	8	1595.82	30	250.018	14	1595.82	42	250.018	8	1595.82	18	250.018	0	1595.82	24	250.018	2	1595.82	34	250.018	10	1595.82	20	250.018	-2	1595.82	20	250.018	2	1595.82	18	250.018	8	1595.82	10	250.018	0	1595.82	22	250.018	0	1595.82	14	250.018	6	1595.82	14
1595.66	4	249.816	2	1595.66	26	249.816	-4	1595.66	58	249.816	8	1595.66	14	249.816	8	1595.66	20	249.816	-2	1595.66	26	249.816	2	1595.66	38	249.816	4	1595.66	14	249.816	2	1595.66	20	249.816	-8	1595.66	28	249.816	-8	1595.66	16	249.816	-4	1595.66	22	249.816	8	1595.66	20
1595.5	4	249.615	10	1595.5	28	249.615	4	1595.5	48	249.615	6	1595.5	12	249.615	0	1595.5	20	249.615	2	1595.5	26	249.615	0	1595.5	16	249.615	6	1595.5	24	249.615	4	1595.5	24	249.615	0	1595.5	20	249.615	4	1595.5	16	249.615	0	1595.5	26	249.615	6	1595.5	24
1595.34	20	249.413	-14	1595.34	36	249.413	-10	1595.34	60	249.413	2	1595.34	18	249.413	-4	1595.34	24	249.413	-4	1595.34	28	249.413	-2	1595.34	36	249.413	-2	1595.34	16	249.413	-2	1595.34	14	249.413	-2	1595.34	26	249.413	0	1595.34	22	249.413	-8	1595.34	24	249.413	4	1595.34	24
1595.19	8	249.211	6	1595.19	30	249.211	10	1595.19	46	249.211	10	1595.19	20	249.211	6	1595.19	26	249.211	12	1595.19	34	249.211	4	1595.19	34	249.211	6	1595.19	2	249.211	6	1595.19	14	249.211	-6	1595.19	34	249.211	12	1595.19	14	249.211	4	1595.19	12	249.211	6	1595.19	18
1595.03	16	249.008	4	1595.03	22	249.008	-6	1595.03	52	249.008	6	1595.03	14	249.008	2	1595.03	26	249.008	2	1595.03	36	249.008	0	1595.03	28	249.008	2	1595.03	18	249.008	0	1595.03	30	249.008	-2	1595.03	18	249.008	2	1595.03	14	249.008	6	1595.03	28	249.008	4	1595.03	20
1594.87	26	248.807	8	1594.87	26	248.807	-2	1594.87	52	248.807	8	1594.87	18	248.807	-4	1594.87	16	248.807	10	1594.87	42	248.807	6	1594.87	46	248.807	10	1594.87	20	248.807	0	1594.87	26	248.807	-2	1594.87	22	248.807	2	1594.87	32	248.807	0	1594.87	38	248.807	12	1594.87	22
1594.71	14	248.605	0	1594.71	40	248.605	-2	1594.71	70	248.605	6	1594.71	28	248.605	2	1594.71	22	248.605	2	1594.71	26	248.605	-4	1594.71	44	248.605	14	1594.71	10	248.605	4	1594.71	14	248.605	4	1594.71	28	248.605	10	1594.71	42	248.605	2	1594.71	22	248.605	4	1594.71	30
1594.55	16	248.403	6	1594.55	46	248.403	4	1594.55	50	248.403	0	1594.55	22	248.403	0	1594.55	30	248.403	4	1594.55	40	248.403	6	1594.55	26	248.403	4	1594.55	18	248.403	-4	1594.55	28	248.403	-18	1594.55	12	248.403	-2	1594.55	24	248.403	4	1594.55	26	248.403	0	1594.55	32
1594.4	14	248.201	2	1594.4	56	248.201	14	1594.4	58	248.201	6	1594.4	22	248.201	6	1594.4	44	248.201	8	1594.4	22	248.201	6	1594.4	50	248.201	0	1594.4	28	248.201	4	1594.4	12	248.201	2	1594.4	28	248.201	6	1594.4	24	248.201	-2	1594.4	30	248.201	-2	1594.4	28
1594.24	4	248	4	1594.24	42	248	6	1594.24	58	248	12	1594.24	28	248	2	1594.24	34	248	-2	1594.24	38	248	4	1594.24	40	248	8	1594.24	22	248	-2	1594.24	40	248	0	1594.24	4	248	8	1594.24	28	248	2	1594.24	36	248	0	1594.24	28
1594.08	24	247.797	-2	1594.08	40	247.797	4	1594.08	70	247.797	14	1594.08	30	247.797	2	1594.08	46	247.797	4	1594.08	36	247.797	10	1594.08	44	247.797	4	1594.08	18	247.797	2	1594.08	20	247.797	4	1594.08	22	247.797	2	1594.08	34	247.797	-8	1594.08	10	247.797	8	1594.08	30
1593.92	24	247.595	0	1593.92	54	247.595	2	1593.92	74	247.595	4	1593.92	26	247.595	-2	1593.92	46	247.595	6	1593.92	42	247.595	2	1593.92	48	247.595	12	1593.92	34	247.595	6	1593.92	22	247.595	0	1593.92	30	247.595	8	1593.92	30	247.595	4	1593.92	30	247.595	6	1593.92	16
1593.76	22	247.393	6	1593.76	54	247.393	8	1593.76	94	247.393	-2	1593.76	24	247.393	-4	1593.76	52	247.393	4	1593.76	44	247.393	-2	1593.76	68	247.393	-2	1593.76	24	247.393	4	1593.76	24	247.393	0	1593.76	34	247.393	0	1593.76	34	247.393	8	1593.76	40	247.393	0	1593.76	32
1593.61	10	247.192	4	1593.61	64	247.192	2	1593.61	70	247.192	8	1593.61	24	247.192	8	1593.61	34	247.192	8	1593.61	44	247.192	2	1593.61	48	247.192	6	1593.61	18	247.192	4	1593.61	28	247.192	0	1593.61	30	247.192	8	1593.61	30	247.192	-4	1593.61	34	247.192	0	1593.61	30
1593.45	14	246.99	2	1593.45	72	246.99	8	1593.45	116	246.99	4	1593.45	32	246.99	-4	1593.45	50	246.99	-4	1593.45	58	246.99	8	1593.45	56	246.99	4	1593.45	28	246.99	-2	1593.45	40	246.99	2	1593.45	32	246.99	10	1593.45	28	246.99	0	1593.45	22	246.99	4	1593.45	32
1593.29	28	246.787	2	1593.29	72	246.787	10	1593.29	106	246.787	6	1593.29	44	246.787	-4	1593.29	46	246.787	-10	1593.29	52	246.787	10	1593.29	56	246.787	10	1593.29	36	246.787	0	1593.29	28	246.787	0	1593.29	54	246.787	6	1593.29	26	246.787	6	1593.29	20	246.787	2	1593.29	40
1593.13	24	246.585	6	1593.13	84	246.585	2	1593.13	118	246.585	10	1593.13	48	246.585	6	1593.13	60	246.585	4	1593.13	66	246.585	-4	1593.13	62	246.585	2	1593.13	36	246.585	2	1593.13	32	246.585	6	1593.13	36	246.585	0	1593.13	26	246.585	-2	1593.13	40	246.585	0	1593.13	32
1592.97	36	246.383	8	1592.97	60	246.383	2	1592.97	114	246.383	-2	1592.97	56	246.383	-2	1592.97	56	246.383	2	1592.97	44	246.383	0	1592.97	66	246.383	4	1592.97	52	246.383	0	1592.97	48	246.383	4	1592.97	36	246.383	10	1592.97	24	246.383	4	1592.97	34	246.383	6	1592.97	48
1592.82	40	246.182	12	1592.82	92	246.182	2	1592.82	138	246.182	20	1592.82	32	246.182	-6	1592.82	66	246.182	8	1592.82	74	246.182	2	1592.82	68	246.182	-2	1592.82	32	246.182	0	1592.82	38	246.182	-2	1592.82	36	246.182	0	1592.82	42	246.182	-2	1592.82	36	246.182	10	1592.82	38
1592.66	32	245.979	8	1592.66	108	245.979	12	1592.66	124	245.979	0	1592.66	36	245.979	8	1592.66	82	245.979	8	1592.66	98	245.979	4	1592.66	82	245.979	8	1592.66	38	245.979	8	1592.66	40	245.979	-2	1592.66	48	245.979	4	1592.66	48	245.979	0	1592.66	48	245.979	4	1592.66	50
1592.5	14	245.777	2	1592.5	102	245.777	14	1592.5	158	245.777	8	1592.5	38	245.777	0	1592.5	76	245.777	6	1592.5	88	245.777	-6	1592.5	54	245.777	8	1592.5	58	245.777	2	1592.5	46	245.777	-6	1592.5	44	245.777	6	1592.5	54	245.777	8	1592.5	34	245.777	8	1592.5	38
1592.34	46	245.575	2	1592.34	132	245.575	0	1592.34	182	245.575	10	1592.34	56	245.575	14	1592.34	76	245.575	0	1592.34	88	245.575	14	1592.34	62	245.575	2	1592.34	54	245.575	2	1592.34	44	245.575	0	1592.34	50	245.575	-4	1592.34	50	245.575	0	1592.34	60	245.575	2	1592.34	48
1592.19	32	245.374	-2	1592.19	142	245.374	2	1592.19	196	245.374	10	1592.19	74	245.374	6	1592.19	104	245.374	10	1592.19	92	245.374	0	1592.19	94	245.374	6	1592.19	38	245.374	2	1592.19	42	245.374	2	1592.19	56	245.374	2	1592.19	58	245.374	-4	1592.19	52	245.374	0	1592.19	48
1592.03	46	245.171	6	1592.03	138	245.171	2	1592.03	198	245.171	10	1592.03	74	245.171	6	1592.03	92	245.171	4	1592.03	90	245.171	6	1592.03	86	245.171	6	1592.03	48	245.171	6	1592.03	70	245.171	4	1592.03	52	245.171	2	1592.03	46	245.171	10	1592.03	62	245.171	2	1592.03	60
1591.87	40	244.969	4	1591.87	154	244.969	14	1591.87	202	244.969	10	1591.87	66	244.969	0	1591.87	108	244.969	4	1591.87	118	244.969	0	1591.87	94	244.969	0	1591.87	54	244.969	-2	1591.87	56	244.969	2	1591.87	56	244.969	4	1591.87	34	244.969	2	1591.87	36	244.969	6	1591.87	52
1591.71	42	244.767	8	1591.71	142	244.767	0	1591.71	214	244.767	10	1591.71	72	244.767	-4	1591.71	92	244.767	6	1591.71	116	244.767	4	1591.71	122	244.767	2	1591.71	58	244.767	4	1591.71	60	244.767	0	1591.71	62	244.767	6	1591.71	52	244.767	4	1591.71	66	244.767	6	1591.71	60
1591.56	50	244.564	8	1591.56	180	244.564	6	1591.56	210	244.564	6	1591.56	64	244.564	2	1591.56	132	244.564	-2	1591.56	118	244.564	8	1591.56	140	244.564	10	1591.56	56	244.564	-2	1591.56	56	244.564	0	1591.56	56	244.564	0	1591.56	52	244.564	6	1591.56	74	244.564	0	1591.56	56
1591.4	58	244.363	4	1591.4	166	244.363	4	1591.4	194	244.363	8	1591.4	78	244.363	10	1591.4	106	244.363	8	1591.4	132	244.363	20	1591.4	114	244.363	8	1591.4	68	244.363	8	1591.4	62	244.363	-2	1591.4	68	244.363	8	1591.4	82	244.363	2	1591.4	64	244.363	-2	1591.4	80
1591.24	40	244.161	0	1591.24	192	244.161	8	1591.24	202	244.161	2	1591.24	82	244.161	4	1591.24	116	244.161	2	1591.24	124	244.161	4	1591.24	138	244.161	6	1591.24	64	244.161	0	1591.24	66	244.161	6	1591.24	76	244.161	2	1591.24	76	244.161	-4	1591.24	74	244.161	2	1591.24	58
1591.08	50	243.958	6	1591.08	182	243.958	8	1591.08	210	243.958	12	1591.08	86	243.958	2	1591.08	146	243.958	0	1591.08	142	243.958	0	1591.08	158	243.958	2	1591.08	80	243.958	0	1591.08	62	243.958	0	1591.08	80	243.958	-2	1591.08	82	243.958	0	1591.08	64	243.958	8	1591.08	84
1590.92	70	243.756	2	1590.92	152	243.756	2	1590.92	240	243.756	0	1590.92	92	243.756	8	1590.92	120	243.756	-6	1590.92	130	243.756	0	1590.92	152	243.756	6	1590.92	50	243.756	-4	1590.92	82	243.756	4	1590.92	80	243.756	6	1590.92	86	243.756	4	1590.92	68	243.756	-4	1590.92	68
1590.76	52	243.554	14	1590.76	136	243.554	2	1590.76	232	243.554	8	1590.76	80	243.554	8	1590.76	132	243.554	10	1590.76	140	243.554	12	1590.76	166	243.554	-2	1590.76	80	243.554	6	1590.76	84	243.554	0	1590.76	80	243.554	0	1590.76	86	243.554	6	1590.76	62	243.554	8	1590.76	84
1590.61	38	243.351	-2	1590.61	152	243.351	6	1590.61	228	243.351	6	1590.61	84	243.351	2	1590.61	112	243.351	-8	1590.61	158	243.351	-10	1590.61	148	243.351	0	1590.61	70	243.351	-2	1590.61	82	243.351	4	1590.61	84	243.351	-2	1590.61	102	243.351	-4	1590.61	72	243.351	8	1590.61	68
1590.45	32	243.15	0	1590.45	154	243.15	0	1590.45	228	243.15	6	1590.45	68	243.15	0	1590.45	148	243.15	2	1590.45	182	243.15	6	1590.45	156	243.15	-2	1590.45	92	243.15	0	1590.45	92	243.15	2	1590.45	78	243.15	4	1590.45	78	243.15	4	1590.45	84	243.15	0	1590.45	90
1590.29	38	242.948	6	1590.29	116	242.948	14	1590.29	212	242.948	8	1590.29	72	242.948	-6	1590.29	130	242.948	0	1590.29	156	242.948	4	1590.29	172	242.948	2	1590.29	82	242.948	8	1590.29	80	242.948	-6	1590.29	100	242.948	0	1590.29	100	242.948	10	1590.29	112	242.948	-10	1590.29	74
1590.13	36	242.745	6	1590.13	120	242.745	4	1590.13	174	242.745	-6	1590.13	82	242.745	2	1590.13	140	242.745	6	1590.13	130	242.745	14	1590.13	178	242.745	0	1590.13	102	242.745	0	1590.13	98	242.745	14	1590.13	96	242.745	16	1590.13	78	242.745	8	1590.13	86	242.745	4	1590.13	90
1589.97	34	242.543	-6	1589.97	140	242.543	4	1589.97	162	242.543	12	1589.97	48	242.543	2	1589.97	114	242.543	0	1589.97	138	242.543	-2	1589.97	194	242.543	0	1589.97	84	242.543	2	1589.97	94	242.543	6	1589.97	100	242.543	-2	1589.97	84	242.543	-2	1589.97	112	242.543	-2	1589.97	86
1589.82	28	242.341	2	1589.82	122	242.341	4	1589.82	192	242.341	12	1589.82	76	242.341	-6	1589.82	134	242.341	-10	1589.82	142	242.341	6	1589.82	196	242.341	-2	1589.82	114	242.341	0	1589.82	98	242.341	6	1589.82	94	242.341	-2	1589.82	96	242.341	-4	1589.82	110	242.341	4	1589.82	96
1589.66	30	242.14	10	1589.66	106	242.14	16	1589.66	142	242.14	-2	1589.66	48	242.14	4	1589.66	106	242.14	6	1589.66	130	242.14	6	1589.66	164	242.14	4	1589.66	100	242.14	6	1589.66	104	242.14	0	1589.66	94	242.14	-4	1589.66	82	242.14	0	1589.66	102	242.14	0	1589.66	84
1589.5	30	241.937	16	1589.5	94	241.937	24	1589.5	172	241.937	16	1589.5	60	241.937	-6	1589.5	110	241.937	4	1589.5	160	241.937	6	1589.5	178	241.937	10	1589.5	90	241.937	4	1589.5	94	241.937	4	1589.5	106	241.937	6	1589.5	104	241.937	14	1589.5	94	241.937	2	1589.5	76
1589.34	30	241.735	0	1589.34	114	241.735	2	1589.34	138	241.735	10	1589.34	62	241.735	4	1589.34	94	241.735	-6	1589.34	132	241.735	2	1589.34	164	241.735	4	1589.34	92	241.735	-2	1589.34	116	241.735	-4	1589.34	102	241.735	6	1589.34	100	241.735	4	1589.34	86	241.735	0	1589.34	114
1589.19	24	241.532	0	1589.19	84	241.532	6	1589.19	146	241.532	2	1589.19	42	241.532	10	1589.19	102	241.532	-6	1589.19	128	241.532	-4	1589.19	156	241.532	0	1589.19	104	241.532	2	1589.19	112	241.532	-8	1589.19	102	241.532	4	1589.19	104	241.532	6	1589.19	104	241.532	10	1589.19	114
1589.03	22	241.33	6	1589.03	76	241.33	14	1589.03	130	241.33	4	1589.03	38	241.33	0	1589.03	68	241.33	4	1589.03	116	241.33	10	1589.03	162	241.33	4	1589.03	94	241.33	-2	1589.03	98	241.33	10	1589.03	114	241.33	-2	1589.03	82	241.33	8	1589.03	120	241.33	-6	1589.03	94
1588.87	8	241.127	0	1588.87	78	241.127	4	1588.87	122	241.127	12	1588.87	48	241.127	2	1588.87	86	241.127	2	1588.87	110	241.127	2	1588.87	118	241.127	4	1588.87	76	241.127	10	1588.87	86	241.127	6	1588.87	96	241.127	-2	1588.87	100	241.127	2	1588.87	108	241.127	-8	1588.87	142
1588.71	18	240.925	-8	1588.71	62	240.925	6	1588.71	106	240.925	0	1588.71	36	240.925	4	1588.71	78	240.925	-4	1588.71	108	240.925	2	1588.71	146	240.925	6	1588.71	88	240.925	4	1588.71	104	240.925	6	1588.71	96	240.925	8	1588.71	80	240.925	-4	1588.71	122	240.925	4	1588.71	122
1588.55	12	240.724	4	1588.55	62	240.724	-8	1588.55	120	240.724	12	1588.55	28	240.724	4	1588.55	82	240.724	6	1588.55	94	240.724	6	1588.55	146	240.724	4	1588.55	78	240.724	2	1588.55	96	240.724	6	1588.55	100	240.724	0	1588.55	98	240.724	4	1588.55	100	240.724	4	1588.55	126
1588.4	10	240.521	6	1588.4	60	240.521	4	1588.4	76	240.521	2	1588.4	28	240.521	4	1588.4	64	240.521	8	1588.4	88	240.521	6	1588.4	114	240.521	6	1588.4	56	240.521	8	1588.4	92	240.521	2	1588.4	110	240.521	-6	1588.4	108	240.521	2	1588.4	112	240.521	8	1588.4	120
1588.24	30	240.319	-4	1588.24	64	240.319	4	1588.24	94	240.319	-4	1588.24	22	240.319	-2	1588.24	60	240.319	2	1588.24	88	240.319	4	1588.24	132	240.319	8	1588.24	88	240.319	6	1588.24	104	240.319	2	1588.24	86	240.319	2	1588.24	106	240.319	4	1588.24	130	240.319	-2	1588.24	132
1588.08	16	240.116	-2	1588.08	62	240.116	8	1588.08	82	240.116	4	1588.08	36	240.116	2	1588.08	62	240.116	2	1588.08	72	240.116	2	1588.08	104	240.116	2	1588.08	60	240.116	2	1588.08	80	240.116	2	1588.08	102	240.116	2	1588.08	114	240.116	-4	1588.08	120	240.116	10	1588.08	134
1587.92	24	239.914	-4	1587.92	56	239.914	10	1587.92	72	239.914	12	1587.92	32	239.914	2	1587.92	54	239.914	2	1587.92	64	239.914	8	1587.92	136	239.914	6	1587.92	68	239.914	2	1587.92	74	239.914	-8	1587.92	86	239.914	4	1587.92	108	239.914	2	1587.92	104	239.914	4	1587.92	106
1587.76	4	239.711	4	1587.76	58	239.711	6	1587.76	98	239.711	2	1587.76	42	239.711	2	1587.76	72	239.711	-4	1587.76	80	239.711	2	1587.76	122	239.711	0	1587.76	76	239.711	-6	1587.76	84	239.711	-8	1587.76	100	239.711	-2	1587.76	118	239.711	4	1587.76	104	239.711	2	1587.76	140
1587.6	20	239.509	2	1587.6	70	239.509	8	1587.6	74	239.509	4	1587.6	28	239.509	2	1587.6	58	239.509	4	1587.6	76	239.509	8	1587.6	102	239.509	2	1587.6	72	239.509	4	1587.6	70	239.509	4	1587.6	70	239.509	4	1587.6	104	239.509	2	1587.6	98	239.509	8	1587.6	128
1587.45	22	239.308	10	1587.45	54	239.308	2	1587.45	102	239.308	10	1587.45	32	239.308	0	1587.45	62	239.308	6	1587.45	70	239.308	8	1587.45	82	239.308	-4	1587.45	56	239.308	0	1587.45	92	239.308	4	1587.45	70	239.308	-2	1587.45	72	239.308	4	1587.45	104	239.308	8	1587.45	120
1587.29	28	239.105	6	1587.29	52	239.105	4	1587.29	100	239.105	6	1587.29	18	239.105	10	1587.29	46	239.105	8	1587.29	68	239.105	-4	1587.29	78	239.105	10	1587.29	44	239.105	4	1587.29	62	239.105	6	1587.29	76	239.105	-2	1587.29	98	239.105	-4	1587.29	78	239.105	4	1587.29	88
1587.13	18	238.903	4	1587.13	58	238.903	2	1587.13	74	238.903	18	1587.13	12	238.903	6	1587.13	36	238.903	0	1587.13	54	238.903	0	1587.13	88	238.903	0	1587.13	74	238.903	2	1587.13	50	238.903	-2	1587.13	72	238.903	4	1587.13	96	238.903	-4	1587.13	88	238.903	6	1587.13	116
1586.97	28	238.7	8	1586.97	56	238.7	6	1586.97	64	238.7	8	1586.97	26	238.7	0	1586.97	32	238.7	2	1586.97	60	238.7	-2	1586.97	96	238.7	2	1586.97	56	238.7	0	1586.97	64	238.7	0	1586.97	58	238.7	4	1586.97	78	238.7	8	1586.97	86	238.7	-4	1586.97	92
1586.81	14	238.497	6	1586.81	52	238.497	6	1586.81	74	238.497	2	1586.81	22	238.497	2	1586.81	44	238.497	-2	1586.81	58	238.497	-4	1586.81	96	238.497	12	1586.81	38	238.497	-2	1586.81	60	238.497	2	1586.81	62	238.497	2	1586.81	84	238.497	4	1586.81	86	238.497	-2	1586.81	106
1586.66	12	238.295	6	1586.66	52	238.295	4	1586.66	80	238.295	2	1586.66	24	238.295	4	1586.66	52	238.295	10	1586.66	56	238.295	0	1586.66	60	238.295	10	1586.66	52	238.295	8	1586.66	64	238.295	2	1586.66	74	238.295	8	1586.66	82	238.295	0	1586.66	88	238.295	4	1586.66	96
1586.5	20	238.092	-8	1586.5	42	238.092	10	1586.5	74	238.092	10	1586.5	32	238.092	4	1586.5	56	238.092	-2	1586.5	60	238.092	6	1586.5	64	238.092	2	1586.5	46	238.092	0	1586.5	48	238.092	-6	1586.5	66	238.092	2	1586.5	62	238.092	4	1586.5	86	238.092	4	1586.5	102
1586.34	18	237.89	12	1586.34	58	237.89	8	1586.34	74	237.89	12	1586.34	36	237.89	6	1586.34	52	237.89	0	1586.34	58	237.89	2	1586.34	68	237.89	6	1586.34	26	237.89	6	1586.34	58	237.89	4	1586.34	58	237.89	6	1586.34	58	237.89	6	1586.34	70	237.89	8	1586.34	102
1586.18	16	237.689	6	1586.18	38	237.689	10	1586.18	86	237.689	10	1586.18	32	237.689	0	1586.18	32	237.689	2	1586.18	50	237.689	2	1586.18	82	237.689	-2	1586.18	28	237.689	-18	1586.18	32	237.689	0	1586.18	46	237.689	0	1586.18	66	237.689	2	1586.18	78	237.689	10	1586.18	84
1586.02	12	237.486	0	1586.02	40	237.486	2	1586.02	76	237.486	8	1586.02	34	237.486	0	1586.02	54	237.486	-8	1586.02	54	237.486	8	1586.02	78	237.486	6	1586.02	48	237.486	0	1586.02	42	237.486	2	1586.02	56	237.486	2	1586.02	74	237.486	12	1586.02	56	237.486	0	1586.02	102
1585.87	16	237.284	8	1585.87	64	237.284	-10	1585.87	78	237.284	6	1585.87	32	237.284	2	1585.87	52	237.284	12	1585.87	50	237.284	8	1585.87	70	237.284	8	1585.87	42	237.284	-2	1585.87	44	237.284	4	1585.87	48	237.284	8	1585.87	58	237.284	4	1585.87	64	237.284	2	1585.87	66
1585.71	14	237.081	8	1585.71	48	237.081	4	1585.71	76	237.081	-2	1585.71	22	237.081	-4	1585.71	50	237.081	0	1585.71	60	237.081	6	1585.71	72	237.081	8	1585.71	46	237.081	2	1585.71	48	237.081	8	1585.71	48	237.081	-4	1585.71	38	237.081	10	1585.71	68	237.081	0	1585.71	104
1585.55	26	236.878	4	1585.55	50	236.878	8	1585.55	82	236.878	8	1585.55	26	236.878	4	1585.55	50	236.878	-2	1585.55	66	236.878	10	1585.55	54	236.878	6	1585.55	44	236.878	0	1585.55	54	236.878	-2	1585.55	52	236.878	6	1585.55	50	236.878	-10	1585.55	66	236.878	4	1585.55	80
1585.39	18	236.676	6	1585.39	50	236.676	6	1585.39	76	236.676	6	1585.39	22	236.676	10	1585.39	50	236.676	4	1585.39	54	236.676	0	1585.39	80	236.676	6	1585.39	30	236.676	2	1585.39	32	236.676	-2	1585.39	62	236.676	8	1585.39	58	236.676	8	1585.39	46	236.676	6	1585.39	56
1585.23	24	236.473	2	1585.23	40	236.473	12	1585.23	58	236.473	-4	1585.23	24	236.473	-4	1585.23	34	236.473	-2	1585.23	52	236.473	4	1585.23	80	236.473	2	1585.23	28	236.473	-8	1585.23	38	236.473	2	1585.23	38	236.473	0	1585.23	32	236.473	6	1585.23	56	236.473	2	1585.23	66
1585.07	16	236.271	16	1585.07	54	236.271	0	1585.07	66	236.271	2	1585.07	20	236.271	2	1585.07	56	236.271	4	1585.07	50	236.271	2	1585.07	78	236.271	6	1585.07	32	236.271	12	1585.07	36	236.271	2	1585.07	60	236.271	10	1585.07	58	236.271	4	1585.07	48	236.271	4	1585.07	66
1584.92	14	236.068	-2	1584.92	42	236.068	4	1584.92	64	236.068	12	1584.92	12	236.068	4	1584.92	36	236.068	2	1584.92	64	236.068	2	1584.92	62	236.068	10	1584.92	34	236.068	8	1584.92	40	236.068	-6	1584.92	48	236.068	0	1584.92	40	236.068	2	1584.92	72	236.068	-2	1584.92	76
1584.76	24	235.867	-2	1584.76	36	235.867	4	1584.76	72	235.867	6	1584.76	22	235.867	0	1584.76	26	235.867	4	1584.76	70	235.867	4	1584.76	70	235.867	8	1584.76	40	235.867	0	1584.76	28	235.867	0	1584.76	50	235.867	-6	1584.76	48	235.867	4	1584.76	56	235.867	8	1584.76	54
1584.6	16	235.664	6	1584.6	46	235.664	2	1584.6	60	235.664	4	1584.6	18	235.664	-2	1584.6	28	235.664	6	1584.6	48	235.664	0	1584.6	40	235.664	2	1584.6	32	235.664	6	1584.6	28	235.664	-4	1584.6	36	235.664	4	1584.6	32	235.664	-6	1584.6	56	235.664	8	1584.6	52
1584.44	24	235.462	8	1584.44	44	235.462	10	1584.44	62	235.462	8	1584.44	16	235.462	-2	1584.44	32	235.462	6	1584.44	40	235.462	10	1584.44	56	235.462	6	1584.44	28	235.462	6	1584.44	34	235.462	-2	1584.44	50	235.462	4	1584.44	48	235.462	6	1584.44	46	235.462	8	1584.44	48
1584.28	12	235.259	-2	1584.28	28	235.259	2	1584.28	38	235.259	8	1584.28	22	235.259	6	1584.28	22	235.259	12	1584.28	48	235.259	4	1584.28	58	235.259	6	1584.28	40	235.259	-2	1584.28	26	235.259	2	1584.28	46	235.259	2	1584.28	48	235.259	8	1584.28	48	235.259	0	1584.28	54
1584.12	2	235.056	0	1584.12	40	235.056	16	1584.12	60	235.056	10	1584.12	26	235.056	8	1584.12	22	235.056	0	1584.12	42	235.056	2	1584.12	54	235.056	10	1584.12	30	235.056	0	1584.12	50	235.056	8	1584.12	56	235.056	2	1584.12	58	235.056	4	1584.12	50	235.056	12	1584.12	60
1583.97	4	234.854	8	1583.97	34	234.854	6	1583.97	62	234.854	12	1583.97	14	234.854	-8	1583.97	20	234.854	-2	1583.97	50	234.854	2	1583.97	62	234.854	10	1583.97	44	234.854	0	1583.97	32	234.854	2	1583.97	40	234.854	0	1583.97	46	234.854	6	1583.97	48	234.854	-4	1583.97	42
1583.81	14	234.651	-2	1583.81	26	234.651	6	1583.81	44	234.651	6	1583.81	8	234.651	0	1583.81	30	234.651	14	1583.81	42	234.651	2	1583.81	34	234.651	4	1583.81	38	234.651	0	1583.81	36	234.651	6	1583.81	34	234.651	10	1583.81	34	234.651	8	1583.81	42	234.651	4	1583.81	60
1583.65	10	234.448	0	1583.65	30	234.448	6	1583.65	34	234.448	14	1583.65	4	234.448	0	1583.65	14	234.448	6	1583.65	34	234.448	4	1583.65	56	234.448	4	1583.65	44	234.448	-2	1583.65	32	234.448	0	1583.65	38	234.448	-4	1583.65	34	234.448	6	1583.65	42	234.448	2	1583.65	56
1583.49	16	234.246	2	1583.49	28	234.246	4	1583.49	50	234.246	18	1583.49	20	234.246	0	1583.49	26	234.246	6	1583.49	44	234.246	10	1583.49	50	234.246	-2	1583.49	30	234.246	2	1583.49	42	234.246	2	1583.49	46	234.246	0	1583.49	50	234.246	6	1583.49	66	234.246	4	1583.49	42
1583.33	10	234.043	0	1583.33	30	234.043	12	1583.33	40	234.043	2	1583.33	4	234.043	4	1583.33	34	234.043	10	1583.33	32	234.043	2	1583.33	62	234.043	2	1583.33	38	234.043	12	1583.33	36	234.043	6	1583.33	28	234.043	8	1583.33	38	234.043	6	1583.33	48	234.043	6	1583.33	44
1583.18	10	233.84	4	1583.18	30	233.84	2	1583.18	26	233.84	-2	1583.18	14	233.84	-2	1583.18	26	233.84	-6	1583.18	38	233.84	-8	1583.18	40	233.84	14	1583.18	38	233.84	8	1583.18	26	233.84	-2	1583.18	40	233.84	4	1583.18	38	233.84	6	1583.18	50	233.84	4	1583.18	50
1583.02	8	233.638	10	1583.02	14	233.638	10	1583.02	40	233.638	14	1583.02	18	233.638	-2	1583.02	28	233.638	-6	1583.02	22	233.638	12	1583.02	48	233.638	8	1583.02	38	233.638	-2	1583.02	44	233.638	2	1583.02	38	233.638	-2	1583.02	50	233.638	-2	1583.02	42	233.638	12	1583.02	52
1582.86	12	233.435	6	1582.86	34	233.435	6	1582.86	44	233.435	-4	1582.86	18	233.435	4	1582.86	24	233.435	10	1582.86	38	233.435	10	1582.86	48	233.435	6	1582.86	26	233.435	0	1582.86	48	233.435	4	1582.86	38	233.435	8	1582.86	38	233.435	6	1582.86	46	233.435	4	1582.86	40
1582.7	8	233.234	-4	1582.7	28	233.234	2	1582.7	36	233.234	10	1582.7	14	233.234	-4	1582.7	4	233.234	0	1582.7	34	233.234	4	1582.7	62	233.234	8	1582.7	28	233.234	0	1582.7	38	233.234	-6	1582.7	46	233.234	-4	1582.7	44	233.234	10	1582.7	44	233.234	0	1582.7	38
1582.54	8	233.031	6	1582.54	34	233.031	12	1582.54	42	233.031	6	1582.54	6	233.031	6	1582.54	24	233.031	2	1582.54	34	233.031	4	1582.54	46	233.031	-2	1582.54	30	233.031	2	1582.54	42	233.031	8	1582.54	38	233.031	14	1582.54	48	233.031	-4	1582.54	52	233.031	8	1582.54	48
1582.38	2	232.828	2	1582.38	30	232.828	0	1582.38	20	232.828	2	1582.38	24	232.828	4	1582.38	26	232.828	8	1582.38	30	232.828	2	1582.38	48	232.828	4	1582.38	24	232.828	-2	1582.38	20	232.828	6	1582.38	38	232.828	0	1582.38	40	232.828	0	1582.38	44	232.828	-2	1582.38	52
1582.23	6	232.626	4	1582.23	22	232.626	-4	1582.23	32	232.626	4	1582.23	14	232.626	8	1582.23	14	232.626	2	1582.23	26	232.626	0	1582.23	50	232.626	0	1582.23	30	232.626	-4	1582.23	38	232.626	2	1582.23	40	232.626	2	1582.23	38	232.626	2	1582.23	42	232.626	-2	1582.23	44
1582.07	-4	232.423	-2	1582.07	16	232.423	12	1582.07	20	232.423	8	1582.07	2	232.423	8	1582.07	18	232.423	-4	1582.07	10	232.423	4	1582.07	26	232.423	4	1582.07	26	232.423	2	1582.07	26	232.423	8	1582.07	48	232.423	-4	1582.07	44	232.423	6	1582.07	38	232.423	12	1582.07	48
1581.91	8	232.22	10	1581.91	20	232.22	8	1581.91	44	232.22	-2	1581.91	4	232.22	2	1581.91	22	232.22	8	1581.91	18	232.22	6	1581.91	28	232.22	2	1581.91	16	232.22	0	1581.91	26	232.22	4	1581.91	40	232.22	2	1581.91	44	232.22	6	1581.91	40	232.22	-6	1581.91	40
1581.75	10	232.018	2	1581.75	22	232.018	6	1581.75	22	232.018	6	1581.75	12	232.018	0	1581.75	24	232.018	0	1581.75	24	232.018	4	1581.75	40	232.018	2	1581.75	8	232.018	-2	1581.75	32	232.018	2	1581.75	32	232.018	-4	1581.75	40	232.018	-2	1581.75	44	232.018	2	1581.75	56
1581.59	4	231.815	0	1581.59	16	231.815	8	1581.59	22	231.815	8	1581.59	0	231.815	4	1581.59	14	231.815	12	1581.59	8	231.815	4	1581.59	24	231.815	10	1581.59	32	231.815	-2	1581.59	30	231.815	4	1581.59	36	231.815	0	1581.59	46	231.815	4	1581.59	54	231.815	6	1581.59	44
1581.43	6	231.612	0	1581.43	12	231.612	6	1581.43	26	231.612	0	1581.43	6	231.612	2	1581.43	22	231.612	0	1581.43	24	231.612	8	1581.43	20	231.612	-8	1581.43	24	231.612	-8	1581.43	32	231.612	8	1581.43	24	231.612	0	1581.43	46	231.612	4	1581.43	48	231.612	4	1581.43	42
1581.28	6	231.409	0	1581.28	28	231.409	0	1581.28	28	231.409	10	1581.28	8	231.409	2	1581.28	4	231.409	4	1581.28	16	231.409	6	1581.28	26	231.409	4	1581.28	24	231.409	2	1581.28	22	231.409	10	1581.28	42	231.409	2	1581.28	42	231.409	2	1581.28	42	231.409	4	1581.28	46
1581.12	2	231.207	-2	1581.12	24	231.207	4	1581.12	28	231.207	10	1581.12	8	231.207	2	1581.12	16	231.207	-4	1581.12	10	231.207	-4	1581.12	42	231.207	2	1581.12	18	231.207	0	1581.12	34	231.207	8	1581.12	28	231.207	-8	1581.12	42	231.207	6	1581.12	42	231.207	-6	1581.12	38
1580.96	22	231.004	8	1580.96	20	231.004	12	1580.96	24	231.004	10	1580.96	2	231.004	2	1580.96	14	231.004	-2	1580.96	20	231.004	16	1580.96	30	231.004	12	1580.96	16	231.004	6	1580.96	30	231.004	4	1580.96	30	231.004	2	1580.96	36	231.004	8	1580.96	28	231.004	4	1580.96	44
1580.8	6	230.801	0	1580.8	20	230.801	4	1580.8	24	230.801	8	1580.8	0	230.801	12	1580.8	12	230.801	10	1580.8	16	230.801	2	1580.8	18	230.801	0	1580.8	2	230.801	4	1580.8	10	230.801	4	1580.8	26	230.801	-4	1580.8	44	230.801	0	1580.8	30	230.801	10	1580.8	48
1580.64	4	230.598	2	1580.64	6	230.598	18	1580.64	18	230.598	6	1580.64	2	230.598	8	1580.64	8	230.598	0	1580.64	2	230.598	2	1580.64	34	230.598	6	1580.64	22	230.598	2	1580.64	30	230.598	4	1580.64	16	230.598	-4	1580.64	30	230.598	8	1580.64	38	230.598	4	1580.64	42
1580.48	6	230.396	-8	1580.48	18	230.396	4	1580.48	18	230.396	4	1580.48	8	230.396	-4	1580.48	4	230.396	-4	1580.48	20	230.396	16	1580.48	18	230.396	6	1580.48	20	230.396	8	1580.48	20	230.396	4	1580.48	32	230.396	0	1580.48	36	230.396	2	1580.48	36	230.396	6	1580.48	48
1580.33	12	230.193	4	1580.33	16	230.193	14	1580.33	14	230.193	8	1580.33	6	230.193	6	1580.33	16	230.193	6	1580.33	14	230.193	-2	1580.33	20	230.193	12	1580.33	10	230.193	-4	1580.33	18	230.193	-6	1580.33	28	230.193	12	1580.33	34	230.193	-2	1580.33	44	230.193	2	1580.33	40
1580.17	2	229.99	-2	1580.17	18	229.99	10	1580.17	24	229.99	4	1580.17	12	229.99	2	1580.17	16	229.99	-8	1580.17	14	229.99	6	1580.17	26	229.99	6	1580.17	16	229.99	-6	1580.17	16	229.99	-6	1580.17	32	229.99	-6	1580.17	24	229.99	8	1580.17	30	229.99	6	1580.17	26
1580.01	4	229.787	-2	1580.01	14	229.787	10	1580.01	24	229.787	8	1580.01	2	229.787	2	1580.01	20	229.787	8	1580.01	14	229.787	12	1580.01	26	229.787	14	1580.01	14	229.787	-2	1580.01	22	229.787	2	1580.01	26	229.787	8	1580.01	36	229.787	0	1580.01	34	229.787	6	1580.01	46
1579.85	4	229.585	-2	1579.85	12	229.585	8	1579.85	10	229.585	4	1579.85	0	229.585	6	1579.85	8	229.585	4	1579.85	10	229.585	-4	1579.85	10	229.585	-2	1579.85	16	229.585	2	1579.85	20	229.585	2	1579.85	20	229.585	0	1579.85	16	229.585	0	1579.85	16	229.585	-4	1579.85	30
1579.69	6	229.382	4	1579.69	14	229.382	10	1579.69	20	229.382	14	1579.69	2	229.382	-6	1579.69	14	229.382	2	1579.69	24	229.382	10	1579.69	22	229.382	4	1579.69	14	229.382	2	1579.69	20	229.382	-2	1579.69	22	229.382	10	1579.69	28	229.382	10	1579.69	38	229.382	6	1579.69	30
1579.53	6	229.179	-2	1579.53	14	229.179	4	1579.53	28	229.179	2	1579.53	2	229.179	6	1579.53	14	229.179	2	1579.53	14	229.179	4	1579.53	14	229.179	-2	1579.53	8	229.179	-2	1579.53	8	229.179	4	1579.53	12	229.179	6	1579.53	16	229.179	-8	1579.53	24	229.179	4	1579.53	28
1579.38	0	228.976	8	1579.38	10	228.976	12	1579.38	26	228.976	6	1579.38	0	228.976	2	1579.38	20	228.976	2	1579.38	24	228.976	-6	1579.38	20	228.976	10	1579.38	16	228.976	4	1579.38	10	228.976	6	1579.38	16	228.976	4	1579.38	32	228.976	4	1579.38	42	228.976	4	1579.38	26
1579.22	14	228.773	0	1579.22	6	228.773	4	1579.22	8	228.773	8	1579.22	14	228.773	8	1579.22	14	228.773	-6	1579.22	10	228.773	-2	1579.22	6	228.773	-2	1579.22	10	228.773	0	1579.22	16	228.773	-6	1579.22	20	228.773	-4	1579.22	24	228.773	2	1579.22	24	228.773	6	1579.22	34
1579.06	6	228.571	14	1579.06	12	228.571	16	1579.06	14	228.571	6	1579.06	6	228.571	-14	1579.06	10	228.571	10	1579.06	12	228.571	2	1579.06	18	228.571	10	1579.06	4	228.571	-6	1579.06	18	228.571	2	1579.06	26	228.571	4	1579.06	24	228.571	2	1579.06	26	228.571	8	1579.06	34
1578.9	4	228.368	-4	1578.9	14	228.368	0	1578.9	20	228.368	6	1578.9	4	228.368	10	1578.9	6	228.368	6	1578.9	4	228.368	8	1578.9	14	228.368	6	1578.9	10	228.368	0	1578.9	4	228.368	12	1578.9	20	228.368	8	1578.9	8	228.368	8	1578.9	26	228.368	2	1578.9	34
1578.74	4	228.165	8	1578.74	16	228.165	16	1578.74	8	228.165	8	1578.74	10	228.165	10	1578.74	6	228.165	8	1578.74	14	228.165	4	1578.74	22	228.165	12	1578.74	10	228.165	8	1578.74	18	228.165	4	1578.74	16	228.165	-2	1578.74	30	228.165	6	1578.74	12	228.165	6	1578.74	26
1578.58	8	227.962	2	1578.58	14	227.962	0	1578.58	14	227.962	4	1578.58	12	227.962	-4	1578.58	18	227.962	8	1578.58	0	227.962	0	1578.58	6	227.962	16	1578.58	10	227.962	2	1578.58	10	227.962	-4	1578.58	14	227.962	4	1578.58	18	227.962	-10	1578.58	18	227.962	10	1578.58	28
1578.42	4	227.759	2	1578.42	14	227.759	8	1578.42	14	227.759	2	1578.42	10	227.759	6	1578.42	10	227.759	4	1578.42	12	227.759	4	1578.42	12	227.759	8	1578.42	12	227.759	6	1578.42	22	227.759	10	1578.42	18	227.759	-2	1578.42	12	227.759	8	1578.42	24	227.759	8	1578.42	24
1578.27	8	227.556	4	1578.27	8	227.556	10	1578.27	14	227.556	12	1578.27	2	227.556	10	1578.27	4	227.556	0	1578.27	12	227.556	6	1578.27	12	227.556	4	1578.27	18	227.556	-4	1578.27	12	227.556	6	1578.27	12	227.556	2	1578.27	14	227.556	2	1578.27	20	227.556	8	1578.27	26
1578.11	6	227.354	4	1578.11	8	227.354	4	1578.11	18	227.354	0	1578.11	6	227.354	6	1578.11	18	227.354	-2	1578.11	10	227.354	6	1578.11	16	227.354	6	1578.11	0	227.354	2	1578.11	12	227.354	-4	1578.11	22	227.354	4	1578.11	24	227.354	6	1578.11	18	227.354	4	1578.11	18
1577.95	6	227.151	-2	1577.95	14	227.151	0	1577.95	6	227.151	8	1577.95	0	227.151	2	1577.95	12	227.151	8	1577.95	10	227.151	6	1577.95	8	227.151	0	1577.95	10	227.151	-4	1577.95	2	227.151	-4	1577.95	16	227.151	-4	1577.95	8	227.151	2	1577.95	18	227.151	4	1577.95	26
1577.79	10	226.948	8	1577.79	16	226.948	4	1577.79	22	226.948	-2	1577.79	8	226.948	4	1577.79	10	226.948	8	1577.79	14	226.948	-4	1577.79	16	226.948	6	1577.79	8	226.948	6	1577.79	10	226.948	8	1577.79	12	226.948	0	1577.79	12	226.948	2	1577.79	24	226.948	2	1577.79	22
1577.63	12	226.745	8	1577.63	8	226.745	10	1577.63	30	226.745	10	1577.63	4	226.745	6	1577.63	8	226.745	2	1577.63	6	226.745	10	1577.63	6	226.745	0	1577.63	10	226.745	0	1577.63	4	226.745	6	1577.63	16	226.745	2	1577.63	22	226.745	10	1577.63	24	226.745	0	1577.63	10
1577.47	4	226.542	6	1577.47	6	226.542	4	1577.47	12	226.542	6	1577.47	12	226.542	8	1577.47	4	226.542	-2	1577.47	16	226.542	4	1577.47	2	226.542	-10	1577.47	10	226.542	8	1577.47	18	226.542	4	1577.47	24	226.542	-4	1577.47	16	226.542	-4	1577.47	20	226.542	8	1577.47	10
1577.32	2	226.339	8	1577.32	12	226.339	0	1577.32	12	226.339	-4	1577.32	6	226.339	2	1577.32	12	226.339	2	1577.32	8	226.339	-8	1577.32	14	226.339	8	1577.32	2	226.339	6	1577.32	12	226.339	8	1577.32	0	226.339	10	1577.32	16	226.339	-2	1577.32	10	226.339	6	1577.32	12
1577.16	4	226.136	-2	1577.16	12	226.136	6	1577.16	22	226.136	10	1577.16	8	226.136	-6	1577.16	8	226.136	-4	1577.16	14	226.136	4	1577.16	12	226.136	0	1577.16	8	226.136	2	1577.16	4	226.136	2	1577.16	10	226.136	2	1577.16	14	226.136	-2	1577.16	14	226.136	0	1577.16	12
1577	12	225.934	2	1577	4	225.934	10	1577	16	225.934	10	1577	-4	225.934	-2	1577	6	225.934	6	1577	8	225.934	4	1577	4	225.934	0	1577	6	225.934	12	1577	20	225.934	-2	1577	16	225.934	0	1577	6	225.934	2	1577	16	225.934	2	1577	16
1576.84	6	225.731	2	1576.84	14	225.731	2	1576.84	24	225.731	-2	1576.84	-8	225.731	14	1576.84	12	225.731	10	1576.84	14	225.731	2	1576.84	12	225.731	2	1576.84	8	225.731	4	1576.84	12	225.731	6	1576.84	14	225.731	2	1576.84	18	225.731	6	1576.84	20	225.731	6	1576.84	24
1576.68	0	225.528	6	1576.68	10	225.528	6	1576.68	18	225.528	6	1576.68	2	225.528	8	1576.68	12	225.528	-2	1576.68	12	225.528	-6	1576.68	16	225.528	-2	1576.68	8	225.528	-6	1576.68	12	225.528	6	1576.68	18	225.528	8	1576.68	14	225.528	10	1576.68	10	225.528	2	1576.68	16
1576.52	10	225.325	10	1576.52	12	225.325	4	1576.52	22	225.325	6	1576.52	8	225.325	6	1576.52	10	225.325	16	1576.52	18	225.325	10	1576.52	10	225.325	6	1576.52	2	225.325	12	1576.52	22	225.325	2	1576.52	6	225.325	8	1576.52	14	225.325	16	1576.52	20	225.325	4	1576.52	16
1576.36	18	225.122	-2	1576.36	12	225.122	14	1576.36	10	225.122	0	1576.36	12	225.122	-4	1576.36	12	225.122	0	1576.36	14	225.122	6	1576.36	10	225.122	4	1576.36	0	225.122	6	1576.36	12	225.122	2	1576.36	10	225.122	0	1576.36	16	225.122	0	1576.36	18	225.122	0	1576.36	20
1576.21	10	224.919	12	1576.21	16	224.919	4	1576.21	28	224.919	16	1576.21	10	224.919	-2	1576.21	16	224.919	2	1576.21	14	224.919	0	1576.21	4	224.919	10	1576.21	6	224.919	8	1576.21	12	224.919	2	1576.21	14	224.919	4	1576.21	16	224.919	0	1576.21	16	224.919	8	1576.21	22
1576.05	0	224.716	10	1576.05	14	224.716	-4	1576.05	26	224.716	-2	1576.05	0	224.716	6	1576.05	8	224.716	-2	1576.05	12	224.716	0	1576.05	12	224.716	2	1576.05	10	224.716	0	1576.05	10	224.716	-4	1576.05	12	224.716	6	1576.05	14	224.716	8	1576.05	18	224.716	2	1576.05	6
1575.89	8	224.513	2	1575.89	16	224.513	6	1575.89	14	224.513	4	1575.89	10	224.513	0	1575.89	2	224.513	4	1575.89	6	224.513	-2	1575.89	22	224.513	-4	1575.89	8	224.513	2	1575.89	6	224.513	8	1575.89	8	224.513	8	1575.89	14	224.513	2	1575.89	12	224.513	4	1575.89	18
1575.73	10	224.31	6	1575.73	10	224.31	-4	1575.73	18	224.31	-4	1575.73	-2	224.31	6	1575.73	8	224.31	8	1575.73	6	224.31	-2	1575.73	8	224.31	8	1575.73	10	224.31	2	1575.73	2	224.31	10	1575.73	10	224.31	-4	1575.73	8	224.31	4	1575.73	10	224.31	10	1575.73	10
1575.57	0	224.107	12	1575.57	14	224.107	4	1575.57	22	224.107	8	1575.57	6	224.107	2	1575.57	26	224.107	8	1575.57	12	224.107	4	1575.57	26	224.107	6	1575.57	6	224.107	6	1575.57	2	224.107	6	1575.57	6	224.107	-2	1575.57	10	224.107	-2	1575.57	16	224.107	4	1575.57	14
1575.41	0	223.905	10	1575.41	20	223.905	4	1575.41	20	223.905	8	1575.41	2	223.905	8	1575.41	10	223.905	0	1575.41	22	223.905	12	1575.41	10	223.905	-2	1575.41	4	223.905	2	1575.41	6	223.905	0	1575.41	14	223.905	4	1575.41	10	223.905	10	1575.41	8	223.905	8	1575.41	12
1575.25	12	223.702	0	1575.25	10	223.702	4	1575.25	14	223.702	8	1575.25	4	223.702	0	1575.25	20	223.702	10	1575.25	6	223.702	2	1575.25	18	223.702	-4	1575.25	16	223.702	2	1575.25	14	223.702	2	1575.25	4	223.702	6	1575.25	4	223.702	2	1575.25	8	223.702	10	1575.25	24
1575.09	0	223.499	6	1575.09	16	223.499	8	1575.09	12	223.499	4	1575.09	10	223.499	0	1575.09	-2	223.499	6	1575.09	14	223.499	2	1575.09	14	223.499	6	1575.09	16	223.499	4	1575.09	12	223.499	2	1575.09	2	223.499	4	1575.09	4	223.499	10	1575.09	10	223.499	2	1575.09	12
1574.94	10	223.296	4	1574.94	6	223.296	10	1574.94	18	223.296	0	1574.94	4	223.296	8	1574.94	10	223.296	2	1574.94	2	223.296	0	1574.94	16	223.296	8	1574.94	6	223.296	-4	1574.94	2	223.296	4	1574.94	2	223.296	2	1574.94	18	223.296	6	1574.94	10	223.296	4	1574.94	16
1574.78	10	223.093	10	1574.78	-4	223.093	6	1574.78	24	223.093	4	1574.78	2	223.093	0	1574.78	8	223.093	10	1574.78	6	223.093	16	1574.78	2	223.093	8	1574.78	2	223.093	4	1574.78	4	223.093	0	1574.78	14	223.093	2	1574.78	6	223.093	-4	1574.78	8	223.093	8	1574.78	12
1574.62	10	222.888	8	1574.62	10	222.888	6	1574.62	10	222.888	20	1574.62	8	222.888	2	1574.62	14	222.888	0	1574.62	8	222.888	2	1574.62	14	222.888	8	1574.62	20	222.888	6	1574.62	18	222.888	10	1574.62	8	222.888	4	1574.62	2	222.888	0	1574.62	12	222.888	8	1574.62	20
1574.46	2	222.685	2	1574.46	8	222.685	10	1574.46	18	222.685	12	1574.46	2	222.685	4	1574.46	6	222.685	2	1574.46	0	222.685	4	1574.46	16	222.685	2	1574.46	6	222.685	-2	1574.46	8	222.685	-2	1574.46	10	222.685	0	1574.46	16	222.685	-4	1574.46	12	222.685	8	1574.46	12
1574.3	6	222.482	6	1574.3	14	222.482	-6	1574.3	10	222.482	-10	1574.3	10	222.482	-4	1574.3	-2	222.482	0	1574.3	12	222.482	4	1574.3	12	222.482	10	1574.3	4	222.482	6	1574.3	4	222.482	8	1574.3	8	222.482	6	1574.3	2	222.482	4	1574.3	16	222.482	-4	1574.3	8
1574.14	2	222.279	-6	1574.14	8	222.279	14	1574.14	12	222.279	4	1574.14	6	222.279	2	1574.14	-6	222.279	6	1574.14	12	222.279	2	1574.14	4	222.279	0	1574.14	10	222.279	-2	1574.14	8	222.279	-4	1574.14	6	222.279	2	1574.14	14	222.279	6	1574.14	6	222.279	10	1574.14	10
1573.98	10	222.076	-2	1573.98	16	222.076	2	1573.98	4	222.076	6	1573.98	12	222.076	2	1573.98	6	222.076	4	1573.98	8	222.076	-4	1573.98	16	222.076	-8	1573.98	8	222.076	-2	1573.98	0	222.076	2	1573.98	4	222.076	0	1573.98	4	222.076	4	1573.98	12	222.076	2	1573.98	14
1573.83	2	221.873	-2	1573.83	0	221.873	-2	1573.83	8	221.873	6	1573.83	-4	221.873	0	1573.83	12	221.873	6	1573.83	2	221.873	10	1573.83	8	221.873	2	1573.83	4	221.873	2	1573.83	8	221.873	-2	1573.83	-4	221.873	2	1573.83	6	221.873	8	1573.83	16	221.873	2	1573.83	6
1573.67	14	221.67	10	1573.67	14	221.67	12	1573.67	12	221.67	12	1573.67	8	221.67	-2	1573.67	6	221.67	0	1573.67	20	221.67	6	1573.67	18	221.67	6	1573.67	10	221.67	2	1573.67	12	221.67	10	1573.67	12	221.67	2	1573.67	16	221.67	2	1573.67	14	221.67	14	1573.67	16
1573.51	0	221.467	0	1573.51	16	221.467	6	1573.51	10	221.467	6	1573.51	2	221.467	4	1573.51	2	221.467	8	1573.51	0	221.467	8	1573.51	14	221.467	8	1573.51	-10	221.467	4	1573.51	12	221.467	2	1573.51	14	221.467	0	1573.51	6	221.467	0	1573.51	12	221.467	-4	1573.51	14
1573.35	-2	221.264	2	1573.35	6	221.264	14	1573.35	16	221.264	0	1573.35	0	221.264	-2	1573.35	0	221.264	4	1573.35	14	221.264	4	1573.35	4	221.264	6	1573.35	2	221.264	4	1573.35	10	221.264	2	1573.35	12	221.264	2	1573.35	12	221.264	0	1573.35	16	221.264	0	1573.35	12
1573.19	-2	221.061	4	1573.19	6	221.061	6	1573.19	22	221.061	14	1573.19	4	221.061	8	1573.19	-6	221.061	10	1573.19	6	221.061	2	1573.19	14	221.061	2	1573.19	8	221.061	-4	1573.19	6	221.061	0	1573.19	8	221.061	0	1573.19	22	221.061	4	1573.19	12	221.061	2	1573.19	14
1573.03	10	220.858	4	1573.03	14	220.858	6	1573.03	30	220.858	2	1573.03	2	220.858	-4	1573.03	6	220.858	6	1573.03	12	220.858	-2	1573.03	6	220.858	8	1573.03	2	220.858	2	1573.03	12	220.858	2	1573.03	2	220.858	4	1573.03	2	220.858	0	1573.03	16	220.858	0	1573.03	6
1572.87	0	220.655	2	1572.87	10	220.655	4	1572.87	6	220.655	2	1572.87	6	220.655	-2	1572.87	6	220.655	-2	1572.87	4	220.655	16	1572.87	18	220.655	6	1572.87	6	220.655	-2	1572.87	8	220.655	0	1572.87	20	220.655	-2	1572.87	6	220.655	4	1572.87	0	220.655	-12	1572.87	16
1572.71	4	220.452	4	1572.71	12	220.452	6	1572.71	10	220.452	8	1572.71	2	220.452	10	1572.71	4	220.452	4	1572.71	14	220.452	2	1572.71	6	220.452	12	1572.71	2	220.452	6	1572.71	4	220.452	6	1572.71	18	220.452	4	1572.71	16	220.452	-4	1572.71	12	220.452	2	1572.71	12
1572.56	10	220.248	2	1572.56	4	220.248	12	1572.56	18	220.248	2	1572.56	0	220.248	-2	1572.56	6	220.248	-6	1572.56	4	220.248	4	1572.56	8	220.248	6	1572.56	0	220.248	8	1572.56	14	220.248	2	1572.56	6	220.248	-6	1572.56	8	220.248	4	1572.56	8	220.248	10	1572.56	10
1572.4	6	220.045	2	1572.4	8	220.045	6	1572.4	12	220.045	16	1572.4	0	220.045	2	1572.4	4	220.045	0	1572.4	0	220.045	4	1572.4	10	220.045	-6	1572.4	-4	220.045	-2	1572.4	8	220.045	-2	1572.4	6	220.045	-2	1572.4	16	220.045	8	1572.4	14	220.045	0	1572.4	18
1572.24	6	219.842	-12	1572.24	12	219.842	6	1572.24	16	219.842	2	1572.24	0	219.842	-2	1572.24	2	219.842	6	1572.24	6	219.842	8	1572.24	10	219.842	8	1572.24	8	219.842	10	1572.24	8	219.842	-4	1572.24	6	219.842	6	1572.24	2	219.842	-2	1572.24	2	219.842	0	1572.24	10
1572.08	-4	219.639	8	1572.08	2	219.639	6	1572.08	16	219.639	4	1572.08	4	219.639	-2	1572.08	10	219.639	2	1572.08	10	219.639	0	1572.08	14	219.639	4	1572.08	6	219.639	-2	1572.08	6	219.639	6	1572.08	6	219.639	-4	1572.08	16	219.639	8	1572.08	6	219.639	0	1572.08	4
1571.92	6	219.436	4	1571.92	2	219.436	4	1571.92	0	219.436	10	1571.92	-2	219.436	10	1571.92	2	219.436	-2	1571.92	8	219.436	6	1571.92	8	219.436	8	1571.92	8	219.436	0	1571.92	8	219.436	0	1571.92	12	219.436	0	1571.92	2	219.436	-2	1571.92	10	219.436	6	1571.92	14
1571.76	4	219.233	0	1571.76	12	219.233	6	1571.76	14	219.233	6	1571.76	10	219.233	2	1571.76	8	219.233	4	1571.76	8	219.233	4	1571.76	16	219.233	-4	1571.76	2	219.233	2	1571.76	-4	219.233	8	1571.76	6	219.233	-4	1571.76	8	219.233	8	1571.76	10	219.233	12	1571.76	10
1571.6	4	219.03	2	1571.6	-2	219.03	12	1571.6	14	219.03	0	1571.6	-2	219.03	0	1571.6	8	219.03	-6	1571.6	10	219.03	6	1571.6	2	219.03	0	1571.6	-2	219.03	-2	1571.6	12	219.03	0	1571.6	14	219.03	4	1571.6	-2	219.03	4	1571.6	2	219.03	0	1571.6	18
1571.45	8	218.827	8	1571.45	8	218.827	8	1571.45	14	218.827	14	1571.45	4	218.827	14	1571.45	10	218.827	12	1571.45	10	218.827	8	1571.45	4	218.827	6	1571.45	4	218.827	8	1571.45	4	218.827	-10	1571.45	10	218.827	6	1571.45	14	218.827	0	1571.45	8	218.827	4	1571.45	10
1571.29	6	218.624	4	1571.29	14	218.624	16	1571.29	14	218.624	14	1571.29	-4	218.624	6	1571.29	8	218.624	0	1571.29	2	218.624	2	1571.29	10	218.624	10	1571.29	10	218.624	-4	1571.29	6	218.624	2	1571.29	4	218.624	8	1571.29	0	218.624	0	1571.29	10	218.624	6	1571.29	18
1571.13	10	218.42	12	1571.13	10	218.42	16	1571.13	18	218.42	16	1571.13	8	218.42	6	1571.13	4	218.42	6	1571.13	10	218.42	8	1571.13	8	218.42	6	1571.13	12	218.42	6	1571.13	12	218.42	8	1571.13	18	218.42	0	1571.13	14	218.42	2	1571.13	14	218.42	0	1571.13	10
1570.97	12	218.216	-10	1570.97	2	218.216	-18	1570.97	4	218.216	14	1570.97	0	218.216	8	1570.97	4	218.216	4	1570.97	10	218.216	0	1570.97	0	218.216	-2	1570.97	-8	218.216	8	1570.97	6	218.216	2	1570.97	6	218.216	4	1570.97	-4	218.216	2	1570.97	4	218.216	2	1570.97	6
1570.81	6	218.013	10	1570.81	4	218.013	4	1570.81	16	218.013	4	1570.81	-8	218.013	4	1570.81	2	218.013	0	1570.81	0	218.013	12	1570.81	10	218.013	2	1570.81	-2	218.013	0	1570.81	4	218.013	-4	1570.81	4	218.013	8	1570.81	14	218.013	4	1570.81	12	218.013	2	1570.81	2
1570.65	6	217.81	4	1570.65	8	217.81	10	1570.65	6	217.81	2	1570.65	2	217.81	0	1570.65	6	217.81	2	1570.65	12	217.81	6	1570.65	8	217.81	0	1570.65	4	217.81	2	1570.65	12	217.81	4	1570.65	12	217.81	4	1570.65	4	217.81	4	1570.65	2	217.81	4	1570.65	14
1570.49	-2	217.607	8	1570.49	18	217.607	12	1570.49	6	217.607	12	1570.49	2	217.607	4	1570.49	8	217.607	8	1570.49	10	217.607	10	1570.49	6	217.607	6	1570.49	8	217.607	8	1570.49	10	217.607	-6	1570.49	14	217.607	-4	1570.49	0	217.607	2	1570.49	12	217.607	4	1570.49	6
1570.33	4	217.404	2	1570.33	0	217.404	6	1570.33	10	217.404	18	1570.33	0	217.404	-8	1570.33	8	217.404	0	1570.33	4	217.404	0	1570.33	4	217.404	-2	1570.33	8	217.404	4	1570.33	0	217.404	12	1570.33	6	217.404	-10	1570.33	10	217.404	2	1570.33	6	217.404	6	1570.33	0
1570.17	10	217.2	2	1570.17	14	217.2	4	1570.17	12	217.2	8	1570.17	0	217.2	6	1570.17	6	217.2	12	1570.17	0	217.2	8	1570.17	10	217.2	-6	1570.17	4	217.2	4	1570.17	4	217.2	4	1570.17	0	217.2	10	1570.17	8	217.2	4	1570.17	14	217.2	0	1570.17	6
1570.02	8	216.997	-6	1570.02	14	216.997	2	1570.02	4	216.997	12	1570.02	8	216.997	0	1570.02	6	216.997	0	1570.02	6	216.997	4	1570.02	8	216.997	12	1570.02	6	216.997	2	1570.02	2	216.997	8	1570.02	6	216.997	0	1570.02	-2	216.997	2	1570.02	2	216.997	6	1570.02	8
1569.86	4	216.794	4	1569.86	14	216.794	16	1569.86	12	216.794	14	1569.86	-4	216.794	8	1569.86	0	216.794	8	1569.86	4	216.794	0	1569.86	8	216.794	4	1569.86	6	216.794	6	1569.86	12	216.794	0	1569.86	6	216.794	6	1569.86	8	216.794	-8	1569.86	10	216.794	2	1569.86	16
1569.7	8	216.59	2	1569.7	10	216.59	6	1569.7	18	216.59	8	1569.7	-4	216.59	2	1569.7	8	216.59	0	1569.7	6	216.59	2	1569.7	4	216.59	14	1569.7	2	216.59	6	1569.7	2	216.59	6	1569.7	0	216.59	0	1569.7	-2	216.59	-8	1569.7	-6	216.59	0	1569.7	4
1569.54	6	216.386	4	1569.54	22	216.386	12	1569.54	14	216.386	14	1569.54	10	216.386	6	1569.54	8	216.386	0	1569.54	8	216.386	10	1569.54	16	216.386	14	1569.54	12	216.386	6	1569.54	10	216.386	6	1569.54	6	216.386	2	1569.54	4	216.386	12	1569.54	8	216.386	4	1569.54	4
1569.38	0	216.183	8	1569.38	8	216.183	10	1569.38	10	216.183	6	1569.38	-2	216.183	8	1569.38	0	216.183	4	1569.38	6	216.183	-6	1569.38	8	216.183	4	1569.38	2	216.183	6	1569.38	0	216.183	2	1569.38	18	216.183	0	1569.38	-4	216.183	6	1569.38	2	216.183	2	1569.38	8
1569.22	4	215.98	-6	1569.22	2	215.98	0	1569.22	4	215.98	10	1569.22	4	215.98	-2	1569.22	2	215.98	6	1569.22	2	215.98	0	1569.22	4	215.98	12	1569.22	10	215.98	-4	1569.22	4	215.98	4	1569.22	2	215.98	-2	1569.22	2	215.98	2	1569.22	6	215.98	2	1569.22	12
1569.06	0	215.777	4	1569.06	2	215.777	0	1569.06	8	215.777	4	1569.06	8	215.777	8	1569.06	4	215.777	0	1569.06	-4	215.777	8	1569.06	10	215.777	4	1569.06	-2	215.777	0	1569.06	2	215.777	4	1569.06	0	215.777	4	1569.06	6	215.777	6	1569.06	0	215.777	-2	1569.06	10
1568.9	-4	215.574	0	1568.9	6	215.574	6	1568.9	8	215.574	8	1568.9	0	215.574	10	1568.9	2	215.574	6	1568.9	6	215.574	2	1568.9	14	215.574	8	1568.9	0	215.574	6	1568.9	6	215.574	2	1568.9	4	215.574	2	1568.9	8	215.574	4	1568.9	2	215.574	14	1568.9	8
1568.75	0	215.371	2	1568.75	10	215.371	10	1568.75	10	215.371	2	1568.75	10	215.371	8	1568.75	2	215.371	6	1568.75	6	215.371	6	1568.75	8	215.371	12	1568.75	2	215.371	4	1568.75	4	215.371	2	1568.75	10	215.371	2	1568.75	6	215.371	8	1568.75	8	215.371	-8	1568.75	2
1568.59	6	215.166	-4	1568.59	10	215.166	16	1568.59	8	215.166	14	1568.59	16	215.166	4	1568.59	14	215.166	4	1568.59	4	215.166	2	1568.59	-2	215.166	10	1568.59	-6	215.166	8	1568.59	2	215.166	-2	1568.59	8	215.166	2	1568.59	8	215.166	2	1568.59	2	215.166	8	1568.59	12
1568.43	8	214.963	0	1568.43	4	214.963	-4	1568.43	12	214.963	12	1568.43	2	214.963	4	1568.43	0	214.963	6	1568.43	0	214.963	4	1568.43	0	214.963	0	1568.43	2	214.963	0	1568.43	4	214.963	0	1568.43	0	214.963	0	1568.43	8	214.963	2	1568.43	2	214.963	2	1568.43	14
1568.27	8	214.76	4	1568.27	16	214.76	-2	1568.27	16	214.76	0	1568.27	4	214.76	6	1568.27	8	214.76	6	1568.27	6	214.76	4	1568.27	8	214.76	6	1568.27	8	214.76	4	1568.27	8	214.76	4	1568.27	4	214.76	4	1568.27	4	214.76	8	1568.27	4	214.76	-6	1568.27	0
1568.11	6	214.557	2	1568.11	4	214.557	8	1568.11	6	214.557	4	1568.11	0	214.557	4	1568.11	8	214.557	12	1568.11	8	214.557	-4	1568.11	0	214.557	-2	1568.11	2	214.557	-4	1568.11	2	214.557	-6	1568.11	4	214.557	0	1568.11	6	214.557	6	1568.11	4	214.557	0	1568.11	14
1567.95	10	214.353	18	1567.95	4	214.353	8	1567.95	10	214.353	18	1567.95	8	214.353	4	1567.95	6	214.353	8	1567.95	-2	214.353	6	1567.95	20	214.353	0	1567.95	10	214.353	0	1567.95	12	214.353	0	1567.95	4	214.353	10	1567.95	4	214.353	0	1567.95	12	214.353	10	1567.95	6
1567.79	-6	214.15	-2	1567.79	6	214.15	8	1567.79	8	214.15	12	1567.79	0	214.15	-2	1567.79	4	214.15	0	1567.79	-2	214.15	4	1567.79	0	214.15	-2	1567.79	0	214.15	8	1567.79	4	214.15	6	1567.79	2	214.15	0	1567.79	2	214.15	4	1567.79	10	214.15	4	1567.79	4
1567.63	0	213.946	8	1567.63	10	213.946	8	1567.63	0	213.946	16	1567.63	0	213.946	4	1567.63	4	213.946	16	1567.63	12	213.946	-2	1567.63	4	213.946	4	1567.63	-10	213.946	-2	1567.63	8	213.946	2	1567.63	2	213.946	0	1567.63	8	213.946	2	1567.63	-18	213.946	8	1567.63	4
1567.47	8	213.742	2	1567.47	16	213.742	6	1567.47	8	213.742	2	1567.47	4	213.742	0	1567.47	0	213.742	6	1567.47	0	213.742	8	1567.47	2	213.742	14	1567.47	0	213.742	-2	1567.47	2	213.742	2	1567.47	-8	213.742	0	1567.47	4	213.742	10	1567.47	8	213.742	4	1567.47	0
1567.31	10	213.539	0	1567.31	4	213.539	16	1567.31	18	213.539	12	1567.31	4	213.539	-2	1567.31	-6	213.539	0	1567.31	10	213.539	0	1567.31	12	213.539	6	1567.31	2	213.539	2	1567.31	2	213.539	2	1567.31	2	213.539	6	1567.31	-10	213.539	18	1567.31	4	213.539	4	1567.31	6
1567.16	2	213.336	2	1567.16	16	213.336	4	1567.16	16	213.336	2	1567.16	4	213.336	2	1567.16	4	213.336	2	1567.16	-2	213.336	0	1567.16	4	213.336	0	1567.16	12	213.336	10	1567.16	6	213.336	-2	1567.16	8	213.336	2	1567.16	-6	213.336	4	1567.16	0	213.336	4	1567.16	10
1567	2	213.133	4	1567	12	213.133	6	1567	6	213.133	2	1567	4	213.133	-2	1567	12	213.133	6	1567	8	213.133	16	1567	8	213.133	2	1567	12	213.133	2	1567	6	213.133	0	1567	-4	213.133	4	1567	4	213.133	8	1567	6	213.133	4	1567	6
1566.84	8	212.93	2	1566.84	14	212.93	6	1566.84	14	212.93	14	1566.84	2	212.93	0	1566.84	-2	212.93	4	1566.84	6	212.93	-6	1566.84	12	212.93	4	1566.84	-4	212.93	-2	1566.84	4	212.93	2	1566.84	6	212.93	-2	1566.84	-4	212.93	-2	1566.84	2	212.93	-2	1566.84	2
1566.68	6	212.725	2	1566.68	8	212.725	8	1566.68	12	212.725	10	1566.68	4	212.725	0	1566.68	6	212.725	0	1566.68	0	212.725	4	1566.68	2	212.725	6	1566.68	2	212.725	6	1566.68	2	212.725	6	1566.68	0	212.725	10	1566.68	4	212.725	-2	1566.68	4	212.725	6	1566.68	2
1566.52	-2	212.522	6	1566.52	-6	212.522	12	1566.52	4	212.522	2	1566.52	4	212.522	2	1566.52	2	212.522	8	1566.52	6	212.522	2	1566.52	6	212.522	10	1566.52	10	212.522	8	1566.52	4	212.522	-2	1566.52	2	212.522	-4	1566.52	0	212.522	6	1566.52	6	212.522	8	1566.52	-2
1566.36	6	212.318	6	1566.36	6	212.318	6	1566.36	-6	212.318	2	1566.36	0	212.318	8	1566.36	6	212.318	2	1566.36	2	212.318	12	1566.36	10	212.318	4	1566.36	6	212.318	6	1566.36	2	212.318	2	1566.36	8	212.318	0	1566.36	2	212.318	-2	1566.36	8	212.318	2	1566.36	2
1566.2	-4	212.115	-6	1566.2	8	212.115	-8	1566.2	8	212.115	14	1566.2	-2	212.115	2	1566.2	12	212.115	4	1566.2	0	212.115	-4	1566.2	14	212.115	6	1566.2	8	212.115	0	1566.2	2	212.115	10	1566.2	0	212.115	4	1566.2	4	212.115	6	1566.2	-2	212.115	-6	1566.2	2
1566.04	8	211.912	8	1566.04	10	211.912	6	1566.04	8	211.912	14	1566.04	4	211.912	-12	1566.04	10	211.912	-6	1566.04	8	211.912	2	1566.04	2	211.912	-2	1566.04	-2	211.912	4	1566.04	6	211.912	-2	1566.04	8	211.912	4	1566.04	8	211.912	-4	1566.04	4	211.912	8	1566.04	8
1565.88	-6	211.707	-10	1565.88	6	211.707	8	1565.88	12	211.707	4	1565.88	4	211.707	4	1565.88	12	211.707	10	1565.88	2	211.707	-10	1565.88	6	211.707	4	1565.88	6	211.707	0	1565.88	0	211.707	4	1565.88	10	211.707	6	1565.88	6	211.707	2	1565.88	6	211.707	14	1565.88	6
1565.72	6	211.504	2	1565.72	0	211.504	8	1565.72	18	211.504	14	1565.72	2	211.504	2	1565.72	12	211.504	4	1565.72	2	211.504	8	1565.72	8	211.504	0	1565.72	-2	211.504	4	1565.72	6	211.504	2	1565.72	4	211.504	2	1565.72	0	211.504	-8	1565.72	8	211.504	2	1565.72	6
1565.57	2	211.301	2	1565.57	10	211.301	0	1565.57	14	211.301	8	1565.57	4	211.301	4	1565.57	4	211.301	-2	1565.57	0	211.301	-4	1565.57	14	211.301	-2	1565.57	4	211.301	-4	1565.57	8	211.301	0	1565.57	10	211.301	0	1565.57	0	211.301	0	1565.57	8	211.301	8	1565.57	0
1565.41	10	211.097	4	1565.41	8	211.097	16	1565.41	8	211.097	-2	1565.41	2	211.097	4	1565.41	8	211.097	6	1565.41	4	211.097	16	1565.41	6	211.097	4	1565.41	2	211.097	2	1565.41	-6	211.097	-2	1565.41	2	211.097	6	1565.41	6	211.097	8	1565.41	-6	211.097	10	1565.41	4
1565.25	4	210.894	-4	1565.25	4	210.894	10	1565.25	-2	210.894	10	1565.25	4	210.894	-2	1565.25	-2	210.894	4	1565.25	10	210.894	0	1565.25	0	210.894	10	1565.25	4	210.894	-2	1565.25	-4	210.894	4	1565.25	8	210.894	-2	1565.25	-4	210.894	4	1565.25	-6	210.894	8	1565.25	6
1565.09	0	210.689	2	1565.09	2	210.689	10	1565.09	18	210.689	8	1565.09	2	210.689	4	1565.09	-8	210.689	6	1565.09	4	210.689	16	1565.09	-2	210.689	4	1565.09	-12	210.689	-2	1565.09	10	210.689	8	1565.09	16	210.689	2	1565.09	8	210.689	-4	1565.09	16	210.689	8	1565.09	14
1564.93	0	210.486	6	1564.93	4	210.486	8	1564.93	0	210.486	6	1564.93	-20	210.486	-12	1564.93	-2	210.486	2	1564.93	4	210.486	2	1564.93	12	210.486	2	1564.93	6	210.486	-12	1564.93	6	210.486	-2	1564.93	-4	210.486	12	1564.93	-4	210.486	4	1564.93	2	210.486	4	1564.93	8
1564.77	-2	210.283	10	1564.77	10	210.283	4	1564.77	12	210.283	6	1564.77	6	210.283	4	1564.77	-2	210.283	12	1564.77	8	210.283	12	1564.77	6	210.283	-2	1564.77	6	210.283	8	1564.77	8	210.283	6	1564.77	8	210.283	-4	1564.77	6	210.283	10	1564.77	8	210.283	12	1564.77	8
1564.61	2	210.08	6	1564.61	-4	210.08	6	1564.61	6	210.08	16	1564.61	4	210.08	0	1564.61	-10	210.08	-4	1564.61	6	210.08	8	1564.61	-10	210.08	0	1564.61	2	210.08	-2	1564.61	10	210.08	0	1564.61	4	210.08	4	1564.61	12	210.08	0	1564.61	6	210.08	8	1564.61	-4
1564.45	8	209.876	0	1564.45	8	209.876	8	1564.45	6	209.876	14	1564.45	-6	209.876	2	1564.45	8	209.876	8	1564.45	10	209.876	6	1564.45	8	209.876	12	1564.45	12	209.876	6	1564.45	-4	209.876	4	1564.45	0	209.876	8	1564.45	10	209.876	4	1564.45	20	209.876	10	1564.45	10
1564.29	6	209.672	2	1564.29	-6	209.672	6	1564.29	12	209.672	8	1564.29	8	209.672	6	1564.29	6	209.672	4	1564.29	14	209.672	2	1564.29	6	209.672	6	1564.29	0	209.672	-4	1564.29	2	209.672	-2	1564.29	2	209.672	-2	1564.29	0	209.672	4	1564.29	-4	209.672	2	1564.29	10
1564.14	2	209.468	10	1564.14	0	209.468	14	1564.14	8	209.468	14	1564.14	-6	209.468	0	1564.14	0	209.468	2	1564.14	-2	209.468	6	1564.14	8	209.468	-6	1564.14	2	209.468	8	1564.14	10	209.468	8	1564.14	4	209.468	6	1564.14	4	209.468	-2	1564.14	6	209.468	10	1564.14	4
1563.98	2	209.265	4	1563.98	-8	209.265	2	1563.98	4	209.265	0	1563.98	10	209.265	-4	1563.98	4	209.265	0	1563.98	8	209.265	8	1563.98	0	209.265	0	1563.98	0	209.265	0	1563.98	-6	209.265	4	1563.98	-4	209.265	4	1563.98	0	209.265	4	1563.98	0	209.265	6	1563.98	2
1563.82	6	209.062	-4	1563.82	0	209.062	-2	1563.82	12	209.062	12	1563.82	6	209.062	18	1563.82	6	209.062	0	1563.82	8	209.062	8	1563.82	10	209.062	2	1563.82	4	209.062	12	1563.82	14	209.062	0	1563.82	6	209.062	4	1563.82	6	209.062	2	1563.82	6	209.062	4	1563.82	8
1563.66	10	208.857	8	1563.66	18	208.857	14	1563.66	6	208.857	14	1563.66	0	208.857	2	1563.66	4	208.857	0	1563.66	8	208.857	6	1563.66	6	208.857	14	1563.66	2	208.857	6	1563.66	4	208.857	6	1563.66	0	208.857	4	1563.66	-4	208.857	4	1563.66	2	208.857	10	1563.66	8
1563.5	4	208.653	-6	1563.5	-8	208.653	8	1563.5	10	208.653	4	1563.5	2	208.653	2	1563.5	2	208.653	-6	1563.5	-2	208.653	10	1563.5	4	208.653	4	1563.5	12	208.653	4	1563.5	0	208.653	2	1563.5	6	208.653	0	1563.5	8	208.653	12	1563.5	6	208.653	4	1563.5	8
1563.34	-4	208.45	10	1563.34	10	208.45	8	1563.34	10	208.45	6	1563.34	-2	208.45	6	1563.34	4	208.45	8	1563.34	4	208.45	2	1563.34	6	208.45	6	1563.34	0	208.45	2	1563.34	-4	208.45	12	1563.34	0	208.45	4	1563.34	10	208.45	8	1563.34	4	208.45	6	1563.34	8
1563.18	6	208.247	-2	1563.18	4	208.247	-2	1563.18	8	208.247	6	1563.18	-2	208.247	-4	1563.18	6	208.247	0	1563.18	8	208.247	10	1563.18	8	208.247	6	1563.18	4	208.247	-2	1563.18	0	208.247	4	1563.18	2	208.247	8	1563.18	6	208.247	12	1563.18	12	208.247	2	1563.18	2
1563.02	10	208.043	0	1563.02	6	208.043	4	1563.02	6	208.043	8	1563.02	6	208.043	6	1563.02	-2	208.043	0	1563.02	8	208.043	8	1563.02	0	208.043	-6	1563.02	0	208.043	2	1563.02	6	208.043	-8	1563.02	12	208.043	-10	1563.02	0	208.043	10	1563.02	4	208.043	-2	1563.02	4
1562.86	10	207.839	-2	1562.86	18	207.839	0	1562.86	16	207.839	12	1562.86	4	207.839	-18	1562.86	4	207.839	0	1562.86	0	207.839	2	1562.86	12	207.839	4	1562.86	6	207.839	10	1562.86	12	207.839	6	1562.86	2	207.839	12	1562.86	12	207.839	4	1562.86	2	207.839	6	1562.86	6
1562.7	6	207.635	-6	1562.7	8	207.635	2	1562.7	4	207.635	10	1562.7	-2	207.635	0	1562.7	6	207.635	4	1562.7	8	207.635	2	1562.7	6	207.635	2	1562.7	6	207.635	6	1562.7	2	207.635	6	1562.7	2	207.635	-2	1562.7	4	207.635	6	1562.7	8	207.635	4	1562.7	8
1562.54	6	207.432	4	1562.54	8	207.432	4	1562.54	2	207.432	4	1562.54	4	207.432	-2	1562.54	-2	207.432	2	1562.54	0	207.432	6	1562.54	6	207.432	12	1562.54	6	207.432	4	1562.54	2	207.432	-2	1562.54	4	207.432	2	1562.54	8	207.432	8	1562.54	6	207.432	6	1562.54	4
1562.38	6	207.229	6	1562.38	4	207.229	6	1562.38	4	207.229	0	1562.38	2	207.229	6	1562.38	10	207.229	4	1562.38	2	207.229	4	1562.38	-2	207.229	4	1562.38	0	207.229	0	1562.38	-2	207.229	6	1562.38	4	207.229	2	1562.38	-2	207.229	6	1562.38	4	207.229	0	1562.38	0
1562.23	0	207.024	-2	1562.23	-4	207.024	8	1562.23	8	207.024	0	1562.23	16	207.024	2	1562.23	4	207.024	6	1562.23	0	207.024	2	1562.23	10	207.024	8	1562.23	2	207.024	0	1562.23	2	207.024	16	1562.23	-4	207.024	-2	1562.23	0	207.024	6	1562.23	4	207.024	2	1562.23	8
1562.07	-2	206.82	-2	1562.07	6	206.82	4	1562.07	16	206.82	4	1562.07	4	206.82	0	1562.07	2	206.82	10	1562.07	12	206.82	6	1562.07	6	206.82	8	1562.07	-6	206.82	12	1562.07	-8	206.82	10	1562.07	4	206.82	10	1562.07	2	206.82	6	1562.07	6	206.82	0	1562.07	8
1561.91	4	206.617	-2	1561.91	6	206.617	2	1561.91	12	206.617	8	1561.91	4	206.617	6	1561.91	4	206.617	8	1561.91	6	206.617	-6	1561.91	8	206.617	4	1561.91	10	206.617	10	1561.91	4	206.617	12	1561.91	4	206.617	2	1561.91	4	206.617	-2	1561.91	6	206.617	6	1561.91	12
1561.75	6	206.414	2	1561.75	2	206.414	6	1561.75	6	206.414	6	1561.75	2	206.414	0	1561.75	2	206.414	0	1561.75	6	206.414	8	1561.75	12	206.414	0	1561.75	4	206.414	0	1561.75	8	206.414	0	1561.75	6	206.414	6	1561.75	-2	206.414	8	1561.75	2	206.414	-2	1561.75	6
1561.59	2	206.209	16	1561.59	4	206.209	4	1561.59	10	206.209	16	1561.59	10	206.209	0	1561.59	-4	206.209	12	1561.59	0	206.209	-2	1561.59	6	206.209	8	1561.59	4	206.209	4	1561.59	10	206.209	2	1561.59	4	206.209	2	1561.59	12	206.209	4	1561.59	0	206.209	2	1561.59	0
1561.43	-2	206.005	-4	1561.43	-2	206.005	2	1561.43	12	206.005	6	1561.43	-4	206.005	0	1561.43	2	206.005	2	1561.43	8	206.005	14	1561.43	-6	206.005	0	1561.43	-2	206.005	2	1561.43	4	206.005	2	1561.43	0	206.005	2	1561.43	2	206.005	0	1561.43	6	206.005	6	1561.43	14
1561.27	2	205.802	0	1561.27	10	205.802	-4	1561.27	8	205.802	10	1561.27	12	205.802	-4	1561.27	4	205.802	0	1561.27	6	205.802	6	1561.27	8	205.802	10	1561.27	2	205.802	0	1561.27	10	205.802	6	1561.27	6	205.802	4	1561.27	12	205.802	4	1561.27	6	205.802	8	1561.27	14
1561.11	4	205.598	6	1561.11	2	205.598	8	1561.11	-2	205.598	2	1561.11	-6	205.598	4	1561.11	6	205.598	6	1561.11	0	205.598	6	1561.11	8	205.598	6	1561.11	0	205.598	4	1561.11	4	205.598	6	1561.11	-2	205.598	0	1561.11	0	205.598	6	1561.11	2	205.598	-6	1561.11	4
1560.95	6	205.394	0	1560.95	4	205.394	6	1560.95	10	205.394	12	1560.95	2	205.394	-4	1560.95	-2	205.394	6	1560.95	12	205.394	-6	1560.95	4	205.394	2	1560.95	2	205.394	-16	1560.95	6	205.394	4	1560.95	2	205.394	-4	1560.95	2	205.394	10	1560.95	0	205.394	6	1560.95	6
1560.79	4	205.19	2	1560.79	-2	205.19	2	1560.79	10	205.19	6	1560.79	-4	205.19	8	1560.79	6	205.19	4	1560.79	2	205.19	4	1560.79	0	205.19	14	1560.79	2	205.19	2	1560.79	4	205.19	2	1560.79	4	205.19	-2	1560.79	8	205.19	-6	1560.79	6	205.19	8	1560.79	8
1560.63	2	204.987	6	1560.63	4	204.987	2	1560.63	12	204.987	4	1560.63	6	204.987	8	1560.63	6	204.987	6	1560.63	4	204.987	-4	1560.63	14	204.987	4	1560.63	-2	204.987	2	1560.63	8	204.987	6	1560.63	6	204.987	10	1560.63	-6	204.987	14	1560.63	10	204.987	8	1560.63	4
1560.47	12	204.782	6	1560.47	0	204.782	4	1560.47	6	204.782	8	1560.47	4	204.782	2	1560.47	6	204.782	4	1560.47	-2	204.782	0	1560.47	-6	204.782	8	1560.47	6	204.782	2	1560.47	6	204.782	2	1560.47	2	204.782	-6	1560.47	-2	204.782	-4	1560.47	-8	204.782	4	1560.47	4
1560.31	4	204.578	2	1560.31	-2	204.578	0	1560.31	8	204.578	4	1560.31	0	204.578	10	1560.31	6	204.578	6	1560.31	14	204.578	-2	1560.31	4	204.578	6	1560.31	4	204.578	10	1560.31	8	204.578	6	1560.31	0	204.578	4	1560.31	10	204.578	6	1560.31	8	204.578	8	1560.31	8
1560.16	6	204.375	4	1560.16	4	204.375	-2	1560.16	6	204.375	6	1560.16	8	204.375	2	1560.16	0	204.375	4	1560.16	-6	204.375	2	1560.16	4	204.375	4	1560.16	-2	204.375	-4	1560.16	-2	204.375	-4	1560.16	4	204.375	4	1560.16	-4	204.375	-2	1560.16	6	204.375	8	1560.16	4
1560	8	204.171	6	1560	8	204.171	24	1560	0	204.171	8	1560	4	204.171	4	1560	0	204.171	-2	1560	2	204.171	12	1560	4	204.171	8	1560	6	204.171	-10	1560	0	204.171	6	1560	0	204.171	2	1560	14	204.171	4	1560	8	204.171	4	1560	12
1559.84	-2	203.967	2	1559.84	10	203.967	10	1559.84	4	203.967	14	1559.84	-2	203.967	4	1559.84	2	203.967	2	1559.84	-4	203.967	-2	1559.84	2	203.967	2	1559.84	-4	203.967	4	1559.84	-2	203.967	6	1559.84	6	203.967	8	1559.84	2	203.967	-2	1559.84	6	203.967	-2	1559.84	8
1559.68	14	203.763	12	1559.68	4	203.763	6	1559.68	4	203.763	8	1559.68	6	203.763	4	1559.68	8	203.763	4	1559.68	2	203.763	8	1559.68	2	203.763	4	1559.68	12	203.763	2	1559.68	-4	203.763	2	1559.68	-2	203.763	4	1559.68	4	203.763	6	1559.68	10	203.763	8	1559.68	0
1559.52	2	203.56	-2	1559.52	6	203.56	10	1559.52	6	203.56	4	1559.52	6	203.56	0	1559.52	6	203.56	2	1559.52	-2	203.56	4	1559.52	6	203.56	8	1559.52	-4	203.56	2	1559.52	2	203.56	2	1559.52	2	203.56	2	1559.52	2	203.56	-4	1559.52	-2	203.56	8	1559.52	14
1559.36	6	203.355	2	1559.36	4	203.355	-4	1559.36	10	203.355	6	1559.36	0	203.355	6	1559.36	2	203.355	8	1559.36	8	203.355	8	1559.36	6	203.355	12	1559.36	-2	203.355	6	1559.36	4	203.355	6	1559.36	2	203.355	6	1559.36	0	203.355	14	1559.36	10	203.355	8	1559.36	8
1559.2	2	203.151	4	1559.2	-2	203.151	12	1559.2	6	203.151	10	1559.2	8	203.151	-2	1559.2	0	203.151	8	1559.2	2	203.151	-4	1559.2	2	203.151	6	1559.2	-2	203.151	6	1559.2	2	203.151	-4	1559.2	-2	203.151	-8	1559.2	-2	203.151	6	1559.2	-2	203.151	0	1559.2	2
1559.04	0	202.948	12	1559.04	20	202.948	2	1559.04	4	202.948	10	1559.04	2	202.948	8	1559.04	10	202.948	4	1559.04	8	202.948	4	1559.04	2	202.948	4	1559.04	4	202.948	-2	1559.04	-4	202.948	-2	1559.04	8	202.948	8	1559.04	6	202.948	-2	1559.04	8	202.948	8	1559.04	8
1558.88	6	202.744	4	1558.88	6	202.744	16	1558.88	4	202.744	4	1558.88	2	202.744	2	1558.88	6	202.744	6	1558.88	0	202.744	14	1558.88	-2	202.744	8	1558.88	4	202.744	6	1558.88	0	202.744	6	1558.88	-4	202.744	4	1558.88	-4	202.744	12	1558.88	2	202.744	0	1558.88	-2
1558.72	8	202.539	2	1558.72	6	202.539	14	1558.72	8	202.539	6	1558.72	10	202.539	-4	1558.72	4	202.539	0	1558.72	8	202.539	0	1558.72	12	202.539	4	1558.72	-4	202.539	4	1558.72	4	202.539	8	1558.72	8	202.539	4	1558.72	10	202.539	2	1558.72	4	202.539	16	1558.72	8
1558.56	10	202.336	2	1558.56	10	202.336	4	1558.56	2	202.336	10	1558.56	2	202.336	2	1558.56	-2	202.336	0	1558.56	2	202.336	6	1558.56	6	202.336	6	1558.56	0	202.336	6	1558.56	6	202.336	2	1558.56	6	202.336	8	1558.56	8	202.336	4	1558.56	2	202.336	10	1558.56	6
1558.4	10	202.132	6	1558.4	8	202.132	14	1558.4	10	202.132	10	1558.4	0	202.132	2	1558.4	6	202.132	0	1558.4	6	202.132	0	1558.4	10	202.132	8	1558.4	0	202.132	-2	1558.4	0	202.132	2	1558.4	2	202.132	4	1558.4	-2	202.132	14	1558.4	-4	202.132	8	1558.4	8
1558.24	2	201.927	2	1558.24	6	201.927	2	1558.24	12	201.927	-2	1558.24	4	201.927	0	1558.24	-4	201.927	-4	1558.24	-2	201.927	0	1558.24	0	201.927	10	1558.24	0	201.927	4	1558.24	4	201.927	6	1558.24	0	201.927	4	1558.24	4	201.927	-4	1558.24	2	201.927	4	1558.24	4
1558.08	4	201.724	10	1558.08	6	201.724	10	1558.08	0	201.724	2	1558.08	-4	201.724	4	1558.08	2	201.724	8	1558.08	4	201.724	8	1558.08	2	201.724	0	1558.08	8	201.724	8	1558.08	0	201.724	4	1558.08	0	201.724	2	1558.08	4	201.724	-2	1558.08	-2	201.724	0	1558.08	2
1557.93	2	201.52	8	1557.93	0	201.52	2	1557.93	2	201.52	2	1557.93	0	201.52	4	1557.93	2	201.52	6	1557.93	10	201.52	4	1557.93	12	201.52	8	1557.93	0	201.52	-4	1557.93	-6	201.52	2	1557.93	6	201.52	-2	1557.93	-8	201.52	4	1557.93	2	201.52	4	1557.93	2
1557.77	-2	201.315	4	1557.77	12	201.315	8	1557.77	4	201.315	4	1557.77	8	201.315	0	1557.77	2	201.315	4	1557.77	0	201.315	6	1557.77	-2	201.315	4	1557.77	2	201.315	0	1557.77	0	201.315	4	1557.77	0	201.315	2	1557.77	-4	201.315	6	1557.77	12	201.315	6	1557.77	4
1557.61	2	201.112	8	1557.61	6	201.112	2	1557.61	10	201.112	16	1557.61	0	201.112	4	1557.61	-2	201.112	6	1557.61	8	201.112	4	1557.61	0	201.112	14	1557.61	4	201.112	8	1557.61	0	201.112	4	1557.61	4	201.112	0	1557.61	0	201.112	12	1557.61	-2	201.112	0	1557.61	10
1557.45	6	200.908	-2	1557.45	6	200.908	12	1557.45	10	200.908	12	1557.45	2	200.908	2	1557.45	6	200.908	8	1557.45	-8	200.908	2	1557.45	-4	200.908	12	1557.45	2	200.908	4	1557.45	8	200.908	6	1557.45	2	200.908	8	1557.45	6	200.908	6	1557.45	6	200.908	8	1557.45	6
1557.29	6	200.703	12	1557.29	10	200.703	6	1557.29	2	200.703	0	1557.29	8	200.703	6	1557.29	2	200.703	6	1557.29	2	200.703	8	1557.29	6	200.703	6	1557.29	-2	200.703	6	1557.29	4	200.703	-12	1557.29	-2	200.703	2	1557.29	2	200.703	2	1557.29	2	200.703	8	1557.29	2
1557.13	4	200.5	8	1557.13	12	200.5	4	1557.13	-4	200.5	0	1557.13	-4	200.5	6	1557.13	4	200.5	6	1557.13	0	200.5	4	1557.13	6	200.5	4	1557.13	6	200.5	-2	1557.13	-4	200.5	0	1557.13	2	200.5	2	1557.13	0	200.5	14	1557.13	0	200.5	8	1557.13	4
1556.97	8	200.296	8	1556.97	2	200.296	12	1556.97	12	200.296	10	1556.97	2	200.296	4	1556.97	-2	200.296	6	1556.97	6	200.296	6	1556.97	6	200.296	4	1556.97	2	200.296	8	1556.97	12	200.296	4	1556.97	4	200.296	-8	1556.97	6	200.296	6	1556.97	2	200.296	0	1556.97	4
1556.81	6	200.091	2	1556.81	2	200.091	0	1556.81	8	200.091	4	1556.81	2	200.091	6	1556.81	8	200.091	4	1556.81	8	200.091	8	1556.81	8	200.091	14	1556.81	0	200.091	6	1556.81	0	200.091	10	1556.81	-2	200.091	8	1556.81	4	200.091	10	1556.81	0	200.091	12	1556.81	4
1556.65	-2	199.888	4	1556.65	0	199.888	6	1556.65	10	199.888	14	1556.65	4	199.888	-6	1556.65	-6	199.888	4	1556.65	4	199.888	2	1556.65	12	199.888	4	1556.65	0	199.888	2	1556.65	2	199.888	6	1556.65	0	199.888	2	1556.65	2	199.888	8	1556.65	-4	199.888	8	1556.65	4
1556.49	6	199.684	12	1556.49	8	199.684	8	1556.49	14	199.684	16	1556.49	2	199.684	10	1556.49	8	199.684	4	1556.49	2	199.684	6	1556.49	4	199.684	2	1556.49	6	199.684	10	1556.49	-2	199.684	0	1556.49	-2	199.684	0	1556.49	10	199.684	4	1556.49	10	199.684	8	1556.49	12
1556.33	10	199.479	6	1556.33	14	199.479	10	1556.33	2	199.479	8	1556.33	6	199.479	2	1556.33	0	199.479	0	1556.33	-4	199.479	0	1556.33	12	199.479	4	1556.33	-2	199.479	-2	1556.33	-4	199.479	-2	1556.33	-2	199.479	8	1556.33	4	199.479	4	1556.33	8	199.479	8	1556.33	0
1556.17	4	199.275	-6	1556.17	2	199.275	8	1556.17	4	199.275	14	1556.17	6	199.275	0	1556.17	4	199.275	4	1556.17	4	199.275	10	1556.17	6	199.275	4	1556.17	2	199.275	10	1556.17	2	199.275	6	1556.17	8	199.275	10	1556.17	12	199.275	6	1556.17	4	199.275	4	1556.17	6
1556.01	6	199.072	8	1556.01	10	199.072	6	1556.01	20	199.072	-2	1556.01	-6	199.072	6	1556.01	6	199.072	8	1556.01	6	199.072	6	1556.01	4	199.072	10	1556.01	0	199.072	10	1556.01	0	199.072	10	1556.01	0	199.072	-2	1556.01	2	199.072	0	1556.01	2	199.072	6	1556.01	0
1555.85	4	198.867	4	1555.85	-4	198.867	2	1555.85	6	198.867	6	1555.85	-4	198.867	10	1555.85	8	198.867	10	1555.85	-4	198.867	-4	1555.85	8	198.867	8	1555.85	6	198.867	12	1555.85	8	198.867	4	1555.85	-2	198.867	10	1555.85	6	198.867	10	1555.85	4	198.867	6	1555.85	2
1555.69	8	198.663	6	1555.69	8	198.663	12	1555.69	4	198.663	6	1555.69	6	198.663	-2	1555.69	4	198.663	6	1555.69	2	198.663	10	1555.69	-6	198.663	6	1555.69	0	198.663	-4	1555.69	0	198.663	0	1555.69	4	198.663	4	1555.69	10	198.663	0	1555.69	0	198.663	8	1555.69	14
1555.53	-2	198.46	10	1555.53	10	198.46	18	1555.53	4	198.46	10	1555.53	-4	198.46	-2	1555.53	-8	198.46	6	1555.53	-2	198.46	8	1555.53	10	198.46	4	1555.53	0	198.46	6	1555.53	8	198.46	2	1555.53	6	198.46	4	1555.53	6	198.46	0	1555.53	8	198.46	14	1555.53	-4
1555.38	12	198.254	6	1555.38	6	198.254	-4	1555.38	2	198.254	0	1555.38	2	198.254	8	1555.38	-2	198.254	0	1555.38	-4	198.254	6	1555.38	8	198.254	2	1555.38	0	198.254	4	1555.38	0	198.254	2	1555.38	6	198.254	-2	1555.38	0	198.254	8	1555.38	-2	198.254	8	1555.38	4
1555.22	4	198.051	8	1555.22	8	198.051	8	1555.22	10	198.051	4	1555.22	6	198.051	0	1555.22	-2	198.051	2	1555.22	8	198.051	-2	1555.22	4	198.051	8	1555.22	0	198.051	4	1555.22	-6	198.051	0	1555.22	12	198.051	8	1555.22	-6	198.051	4	1555.22	-4	198.051	12	1555.22	8
1555.06	0	197.847	2	1555.06	0	197.847	0	1555.06	12	197.847	2	1555.06	0	197.847	4	1555.06	10	197.847	-4	1555.06	2	197.847	10	1555.06	14	197.847	-2	1555.06	0	197.847	4	1555.06	4	197.847	12	1555.06	-4	197.847	-6	1555.06	6	197.847	6	1555.06	8	197.847	8	1555.06	-6
1554.9	12	197.642	0	1554.9	2	197.642	14	1554.9	4	197.642	6	1554.9	4	197.642	0	1554.9	4	197.642	2	1554.9	10	197.642	10	1554.9	2	197.642	8	1554.9	-2	197.642	4	1554.9	2	197.642	4	1554.9	8	197.642	6	1554.9	0	197.642	-12	1554.9	0	197.642	2	1554.9	8
1554.74	-2	197.439	0	1554.74	4	197.439	10	1554.74	8	197.439	14	1554.74	0	197.439	6	1554.74	0	197.439	2	1554.74	0	197.439	-10	1554.74	4	197.439	4	1554.74	6	197.439	6	1554.74	-2	197.439	4	1554.74	-6	197.439	2	1554.74	2	197.439	4	1554.74	10	197.439	4	1554.74	4
1554.58	2	197.235	4	1554.58	-2	197.235	2	1554.58	-4	197.235	10	1554.58	-2	197.235	6	1554.58	2	197.235	-8	1554.58	4	197.235	6	1554.58	0	197.235	12	1554.58	2	197.235	4	1554.58	-2	197.235	4	1554.58	2	197.235	6	1554.58	2	197.235	12	1554.58	12	197.235	6	1554.58	6
1554.42	6	197.03	6	1554.42	-4	197.03	6	1554.42	8	197.03	18	1554.42	6	197.03	6	1554.42	2	197.03	4	1554.42	2	197.03	0	1554.42	-2	197.03	-8	1554.42	2	197.03	2	1554.42	4	197.03	-2	1554.42	2	197.03	4	1554.42	8	197.03	2	1554.42	2	197.03	4	1554.42	8
1554.26	-6	196.826	12	1554.26	0	196.826	6	1554.26	8	196.826	2	1554.26	4	196.826	4	1554.26	8	196.826	10	1554.26	4	196.826	6	1554.26	6	196.826	8	1554.26	0	196.826	-6	1554.26	-6	196.826	-6	1554.26	0	196.826	-4	1554.26	6	196.826	6	1554.26	6	196.826	-2	1554.26	10
1554.1	10	196.623	-6	1554.1	10	196.623	8	1554.1	8	196.623	14	1554.1	0	196.623	-2	1554.1	6	196.623	2	1554.1	2	196.623	2	1554.1	2	196.623	6	1554.1	4	196.623	-2	1554.1	4	196.623	4	1554.1	8	196.623	12	1554.1	-2	196.623	6	1554.1	4	196.623	8	1554.1	6
1553.94	4	196.417	8	1553.94	10	196.417	0	1553.94	8	196.417	8	1553.94	-2	196.417	-4	1553.94	-2	196.417	6	1553.94	-6	196.417	8	1553.94	-2	196.417	8	1553.94	-2	196.417	6	1553.94	8	196.417	4	1553.94	8	196.417	-10	1553.94	2	196.417	2	1553.94	6	196.417	8	1553.94	0
1553.78	4	196.214	-2	1553.78	0	196.214	2	1553.78	4	196.214	16	1553.78	-8	196.214	2	1553.78	-2	196.214	-8	1553.78	6	196.214	4	1553.78	10	196.214	6	1553.78	6	196.214	4	1553.78	0	196.214	-2	1553.78	4	196.214	6	1553.78	-2	196.214	6	1553.78	2	196.214	0	1553.78	6
1553.62	10	196.009	2	1553.62	12	196.009	28	1553.62	6	196.009	12	1553.62	8	196.009	4	1553.62	8	196.009	2	1553.62	6	196.009	12	1553.62	2	196.009	8	1553.62	-6	196.009	2	1553.62	10	196.009	2	1553.62	-2	196.009	4	1553.62	10	196.009	0	1553.62	2	196.009	-4	1553.62	6
1553.46	2	195.805	6	1553.46	2	195.805	12	1553.46	8	195.805	4	1553.46	0	195.805	0	1553.46	4	195.805	10	1553.46	-4	195.805	4	1553.46	0	195.805	0	1553.46	0	195.805	-2	1553.46	-6	195.805	6	1553.46	2	195.805	8	1553.46	-12	195.805	8	1553.46	-4	195.805	0	1553.46	2
1553.3	6	195.601	2	1553.3	16	195.601	14	1553.3	10	195.601	22	1553.3	8	195.601	-2	1553.3	6	195.601	14	1553.3	10	195.601	6	1553.3	12	195.601	-8	1553.3	-4	195.601	8	1553.3	2	195.601	10	1553.3	-6	195.601	0	1553.3	4	195.601	10	1553.3	12	195.601	0	1553.3	4
1553.14	-12	195.396	6	1553.14	2	195.396	2	1553.14	10	195.396	2	1553.14	-4	195.396	0	1553.14	4	195.396	2	1553.14	-6	195.396	0	1553.14	10	195.396	10	1553.14	2	195.396	6	1553.14	-2	195.396	4	1553.14	2	195.396	8	1553.14	4	195.396	8	1553.14	-2	195.396	6	1553.14	2
1552.98	10	195.192	2	1552.98	6	195.192	2	1552.98	8	195.192	2	1552.98	2	195.192	4	1552.98	8	195.192	0	1552.98	2	195.192	10	1552.98	2	195.192	0	1552.98	4	195.192	4	1552.98	8	195.192	6	1552.98	4	195.192	4	1552.98	0	195.192	4	1552.98	14	195.192	6	1552.98	6
1552.82	2	194.987	2	1552.82	2	194.987	8	1552.82	-4	194.987	2	1552.82	4	194.987	2	1552.82	2	194.987	6	1552.82	-6	194.987	-2	1552.82	12	194.987	6	1552.82	-2	194.987	-2	1552.82	6	194.987	4	1552.82	-4	194.987	-2	1552.82	6	194.987	8	1552.82	-4	194.987	0	1552.82	6
1552.66	8	194.784	6	1552.66	6	194.784	12	1552.66	4	194.784	10	1552.66	4	194.784	10	1552.66	2	194.784	6	1552.66	2	194.784	6	1552.66	0	194.784	6	1552.66	10	194.784	6	1552.66	6	194.784	2	1552.66	10	194.784	6	1552.66	2	194.784	12	1552.66	4	194.784	4	1552.66	8
1552.5	0	194.58	8	1552.5	10	194.58	6	1552.5	2	194.58	4	1552.5	-4	194.58	8	1552.5	-6	194.58	2	1552.5	2	194.58	-2	1552.5	8	194.58	2	1552.5	2	194.58	10	1552.5	2	194.58	6	1552.5	0	194.58	6	1552.5	2	194.58	-2	1552.5	10	194.58	-2	1552.5	2
1552.34	4	194.375	14	1552.34	6	194.375	14	1552.34	14	194.375	2	1552.34	6	194.375	10	1552.34	4	194.375	-2	1552.34	4	194.375	2	1552.34	10	194.375	2	1552.34	8	194.375	2	1552.34	2	194.375	2	1552.34	-4	194.375	6	1552.34	0	194.375	2	1552.34	-2	194.375	2	1552.34	10
1552.18	8	194.171	-2	1552.18	10	194.171	2	1552.18	6	194.171	8	1552.18	0	194.171	8	1552.18	0	194.171	10	1552.18	0	194.171	6	1552.18	4	194.171	4	1552.18	0	194.171	6	1552.18	10	194.171	8	1552.18	6	194.171	4	1552.18	0	194.171	-2	1552.18	4	194.171	4	1552.18	2
1552.02	4	193.966	14	1552.02	6	193.966	6	1552.02	8	193.966	6	1552.02	4	193.966	6	1552.02	2	193.966	10	1552.02	8	193.966	4	1552.02	4	193.966	8	1552.02	6	193.966	-4	1552.02	4	193.966	6	1552.02	10	193.966	2	1552.02	4	193.966	18	1552.02	0	193.966	4	1552.02	8
1551.87	4	193.762	-4	1551.87	6	193.762	-6	1551.87	-8	193.762	14	1551.87	0	193.762	0	1551.87	0	193.762	10	1551.87	2	193.762	2	1551.87	10	193.762	8	1551.87	-8	193.762	0	1551.87	0	193.762	0	1551.87	-8	193.762	-2	1551.87	-2	193.762	6	1551.87	-2	193.762	-4	1551.87	6
1551.71	6	193.558	4	1551.71	4	193.558	6	1551.71	6	193.558	6	1551.71	4	193.558	12	1551.71	8	193.558	8	1551.71	6	193.558	-2	1551.71	2	193.558	6	1551.71	6	193.558	2	1551.71	0	193.558	6	1551.71	2	193.558	8	1551.71	4	193.558	6	1551.71	4	193.558	0	1551.71	2
1551.55	2	193.353	2	1551.55	2	193.353	2	1551.55	0	193.353	6	1551.55	0	193.353	2	1551.55	0	193.353	4	1551.55	0	193.353	4	1551.55	0	193.353	-4	1551.55	2	193.353	8	1551.55	0	193.353	4	1551.55	0	193.353	-2	1551.55	4	193.353	2	1551.55	6	193.353	2	1551.55	6
1551.39	6	193.149	-2	1551.39	-4	193.149	2	1551.39	10	193.149	18	1551.39	6	193.149	2	1551.39	6	193.149	4	1551.39	-2	193.149	-2	1551.39	10	193.149	4	1551.39	-2	193.149	2	1551.39	6	193.149	8	1551.39	-6	193.149	0	1551.39	2	193.149	-4	1551.39	8	193.149	8	1551.39	0
1551.23	0	192.944	0	1551.23	-6	192.944	4	1551.23	4	192.944	10	1551.23	6	192.944	-2	1551.23	-2	192.944	8	1551.23	0	192.944	2	1551.23	-4	192.944	8	1551.23	-4	192.944	8	1551.23	4	192.944	10	1551.23	6	192.944	6	1551.23	8	192.944	0	1551.23	6	192.944	2	1551.23	2
1551.07	12	192.74	4	1551.07	2	192.74	10	1551.07	10	192.74	4	1551.07	-2	192.74	0	1551.07	-2	192.74	4	1551.07	4	192.74	0	1551.07	8	192.74	10	1551.07	6	192.74	-2	1551.07	-2	192.74	6	1551.07	4	192.74	4	1551.07	-4	192.74	4	1551.07	8	192.74	6	1551.07	2
1550.91	2	192.537	-6	1550.91	6	192.537	6	1550.91	8	192.537	4	1550.91	-4	192.537	8	1550.91	2	192.537	10	1550.91	0	192.537	-2	1550.91	-4	192.537	0	1550.91	-8	192.537	0	1550.91	-2	192.537	10	1550.91	-2	192.537	-6	1550.91	0	192.537	6	1550.91	-4	192.537	6	1550.91	2
1550.75	-6	192.331	10	1550.75	8	192.331	2	1550.75	12	192.331	4	1550.75	8	192.331	0	1550.75	12	192.331	-2	1550.75	6	192.331	2	1550.75	8	192.331	2	1550.75	2	192.331	10	1550.75	4	192.331	4	1550.75	-2	192.331	2	1550.75	2	192.331	10	1550.75	6	192.331	4	1550.75	6
1550.59	10	192.128	-2	1550.59	-4	192.128	0	1550.59	4	192.128	12	1550.59	0	192.128	2	1550.59	4	192.128	10	1550.59	2	192.128	-4	1550.59	-2	192.128	6	1550.59	2	192.128	-2	1550.59	0	192.128	-6	1550.59	0	192.128	2	1550.59	-2	192.128	-2	1550.59	-4	192.128	2	1550.59	6
1550.43	4	191.922	12	1550.43	8	191.922	2	1550.43	6	191.922	16	1550.43	0	191.922	6	1550.43	4	191.922	2	1550.43	0	191.922	4	1550.43	6	191.922	8	1550.43	2	191.922	6	1550.43	2	191.922	10	1550.43	2	191.922	4	1550.43	-8	191.922	0	1550.43	8	191.922	4	1550.43	2
1550.27	4	191.719	8	1550.27	0	191.719	2	1550.27	4	191.719	4	1550.27	6	191.719	2	1550.27	4	191.719	-4	1550.27	8	191.719	4	1550.27	2	191.719	16	1550.27	-2	191.719	0	1550.27	-4	191.719	2	1550.27	-4	191.719	10	1550.27	2	191.719	6	1550.27	4	191.719	4	1550.27	4
1550.11	0	191.515	8	1550.11	6	191.515	4	1550.11	8	191.515	8	1550.11	2	191.515	6	1550.11	6	191.515	12	1550.11	2	191.515	6	1550.11	2	191.515	6	1550.11	-4	191.515	4	1550.11	-4	191.515	6	1550.11	4	191.515	12	1550.11	2	191.515	0	1550.11	4	191.515	12	1550.11	4
1549.95	4	191.31	6	1549.95	8	191.31	2	1549.95	6	191.31	12	1549.95	2	191.31	0	1549.95	2	191.31	2	1549.95	0	191.31	6	1549.95	-2	191.31	4	1549.95	0	191.31	6	1549.95	8	191.31	2	1549.95	6	191.31	-2	1549.95	-2	191.31	12	1549.95	6	191.31	2	1549.95	4
1549.79	0	191.106	0	1549.79	10	191.106	12	1549.79	-10	191.106	8	1549.79	-2	191.106	0	1549.79	8	191.106	4	1549.79	2	191.106	8	1549.79	0	191.106	0	1549.79	-2	191.106	2	1549.79	0	191.106	6	1549.79	8	191.106	-2	1549.79	10	191.106	8	1549.79	0	191.106	8	1549.79	8
1549.63	-2	190.901	4	1549.63	8	190.901	8	1549.63	12	190.901	2	1549.63	4	190.901	-2	1549.63	10	190.901	10	1549.63	2	190.901	6	1549.63	-6	190.901	8	1549.63	-6	190.901	-4	1549.63	0	190.901	8	1549.63	4	190.901	4	1549.63	-10	190.901	-6	1549.63	2	190.901	4	1549.63	4
1549.47	4	190.697	0	1549.47	-4	190.697	6	1549.47	8	190.697	2	1549.47	-2	190.697	0	1549.47	4	190.697	6	1549.47	0	190.697	2	1549.47	8	190.697	16	1549.47	4	190.697	4	1549.47	2	190.697	8	1549.47	-4	190.697	8	1549.47	-4	190.697	6	1549.47	6	190.697	10	1549.47	8
1549.31	2	190.492	6	1549.31	4	190.492	12	1549.31	2	190.492	18	1549.31	4	190.492	4	1549.31	4	190.492	4	1549.31	6	190.492	2	1549.31	6	190.492	0	1549.31	-4	190.492	0	1549.31	-2	190.492	-2	1549.31	4	190.492	-2	1549.31	12	190.492	2	1549.31	0	190.492	0	1549.31	6
1549.15	10	190.288	0	1549.15	2	190.288	2	1549.15	2	190.288	18	1549.15	4	190.288	12	1549.15	0	190.288	8	1549.15	2	190.288	6	1549.15	6	190.288	10	1549.15	-8	190.288	2	1549.15	-4	190.288	6	1549.15	2	190.288	6	1549.15	2	190.288	8	1549.15	8	190.288	8	1549.15	4
1548.99	6	190.082	12	1548.99	8	190.082	4	1548.99	6	190.082	10	1548.99	4	190.082	-4	1548.99	-6	190.082	2	1548.99	0	190.082	2	1548.99	2	190.082	8	1548.99	-4	190.082	2	1548.99	-4	190.082	4	1548.99	4	190.082	-2	1548.99	8	190.082	8	1548.99	0	190.082	8	1548.99	0
1548.83	6	189.879	10	1548.83	14	189.879	0	1548.83	-6	189.879	12	1548.83	6	189.879	6	1548.83	6	189.879	8	1548.83	2	189.879	8	1548.83	0	189.879	2	1548.83	-2	189.879	6	1548.83	2	189.879	4	1548.83	-2	189.879	10	1548.83	8	189.879	0	1548.83	0	189.879	12	1548.83	8
1548.67	-2	189.675	4	1548.67	6	189.675	16	1548.67	2	189.675	2	1548.67	2	189.675	-6	1548.67	10	189.675	4	1548.67	0	189.675	2	1548.67	-2	189.675	8	1548.67	-2	189.675	0	1548.67	-2	189.675	8	1548.67	0	189.675	8	1548.67	-26	189.675	8	1548.67	6	189.675	4	1548.67	2
1548.51	10	189.469	4	1548.51	2	189.469	12	1548.51	10	189.469	18	1548.51	4	189.469	6	1548.51	4	189.469	8	1548.51	8	189.469	4	1548.51	-2	189.469	12	1548.51	8	189.469	4	1548.51	6	189.469	4	1548.51	8	189.469	10	1548.51	8	189.469	0	1548.51	6	189.469	6	1548.51	6
1548.35	2	189.266	2	1548.35	18	189.266	10	1548.35	4	189.266	-2	1548.35	0	189.266	6	1548.35	2	189.266	-6	1548.35	0	189.266	0	1548.35	4	189.266	10	1548.35	-2	189.266	6	1548.35	-4	189.266	-6	1548.35	2	189.266	4	1548.35	4	189.266	2	1548.35	-6	189.266	6	1548.35	4
1548.19	10	189.06	4	1548.19	8	189.06	10	1548.19	10	189.06	22	1548.19	2	189.06	4	1548.19	0	189.06	8	1548.19	4	189.06	6	1548.19	8	189.06	8	1548.19	0	189.06	4	1548.19	2	189.06	-2	1548.19	-2	189.06	0	1548.19	0	189.06	6	1548.19	8	189.06	2	1548.19	2
1548.03	0	188.856	8	1548.03	4	188.856	16	1548.03	6	188.856	8	1548.03	6	188.856	2	1548.03	-2	188.856	-6	1548.03	4	188.856	-2	1548.03	4	188.856	-2	1548.03	0	188.856	6	1548.03	6	188.856	2	1548.03	2	188.856	-4	1548.03	2	188.856	6	1548.03	0	188.856	6	1548.03	2
1547.87	0	188.651	8	1547.87	8	188.651	6	1547.87	6	188.651	10	1547.87	-14	188.651	-4	1547.87	8	188.651	12	1547.87	2	188.651	6	1547.87	10	188.651	2	1547.87	-4	188.651	2	1547.87	6	188.651	10	1547.87	4	188.651	0	1547.87	-2	188.651	8	1547.87	4	188.651	10	1547.87	0
1547.71	-4	188.447	4	1547.71	4	188.447	8	1547.71	4	188.447	2	1547.71	-2	188.447	-4	1547.71	6	188.447	0	1547.71	4	188.447	8	1547.71	2	188.447	2	1547.71	8	188.447	4	1547.71	-2	188.447	10	1547.71	2	188.447	0	1547.71	2	188.447	2	1547.71	-2	188.447	6	1547.71	6
1547.55	10	188.242	4	1547.55	8	188.242	16	1547.55	10	188.242	18	1547.55	4	188.242	4	1547.55	2	188.242	6	1547.55	-2	188.242	8	1547.55	-2	188.242	10	1547.55	2	188.242	6	1547.55	6	188.242	12	1547.55	8	188.242	0	1547.55	6	188.242	10	1547.55	-6	188.242	10	1547.55	-2
1547.39	-4	188.038	2	1547.39	-8	188.038	8	1547.39	10	188.038	8	1547.39	0	188.038	0	1547.39	2	188.038	0	1547.39	-2	188.038	-2	1547.39	10	188.038	12	1547.39	0	188.038	2	1547.39	-4	188.038	6	1547.39	0	188.038	12	1547.39	6	188.038	4	1547.39	14	188.038	2	1547.39	-2
1547.23	6	187.833	0	1547.23	2	187.833	10	1547.23	12	187.833	12	1547.23	6	187.833	6	1547.23	6	187.833	4	1547.23	8	187.833	4	1547.23	-2	187.833	12	1547.23	2	187.833	-2	1547.23	6	187.833	0	1547.23	10	187.833	0	1547.23	6	187.833	10	1547.23	-4	187.833	2	1547.23	2
1547.08	4	187.629	8	1547.08	-2	187.629	12	1547.08	-2	187.629	6	1547.08	2	187.629	8	1547.08	6	187.629	0	1547.08	0	187.629	4	1547.08	4	187.629	4	1547.08	-4	187.629	2	1547.08	-4	187.629	4	1547.08	4	187.629	6	1547.08	-2	187.629	2	1547.08	2	187.629	8	1547.08	4
1546.92	-2	187.423	-2	1546.92	6	187.423	6	1546.92	8	187.423	4	1546.92	8	187.423	-4	1546.92	2	187.423	6	1546.92	10	187.423	8	1546.92	-10	187.423	4	1546.92	-2	187.423	4	1546.92	8	187.423	16	1546.92	8	187.423	12	1546.92	-4	187.423	12	1546.92	16	187.423	2	1546.92	-2
1546.76	6	187.22	6	1546.76	4	187.22	10	1546.76	0	187.22	14	1546.76	8	187.22	0	1546.76	0	187.22	2	1546.76	-4	187.22	8	1546.76	0	187.22	12	1546.76	-2	187.22	2	1546.76	-2	187.22	-4	1546.76	-4	187.22	-6	1546.76	6	187.22	6	1546.76	-4	187.22	4	1546.76	6
1546.6	8	187.014	10	1546.6	12	187.014	6	1546.6	10	187.014	10	1546.6	0	187.014	12	1546.6	-2	187.014	6	1546.6	4	187.014	6	1546.6	6	187.014	20	1546.6	8	187.014	6	1546.6	0	187.014	0	1546.6	-6	187.014	10	1546.6	2	187.014	8	1546.6	8	187.014	6	1546.6	6
1546.44	2	186.81	2	1546.44	6	186.81	8	1546.44	2	186.81	12	1546.44	2	186.81	4	1546.44	8	186.81	2	1546.44	10	186.81	-2	1546.44	-4	186.81	4	1546.44	4	186.81	10	1546.44	2	186.81	10	1546.44	2	186.81	8	1546.44	2	186.81	2	1546.44	8	186.81	2	1546.44	-2
1546.28	4	186.605	10	1546.28	10	186.605	12	1546.28	6	186.605	20	1546.28	8	186.605	4	1546.28	-6	186.605	4	1546.28	6	186.605	2	1546.28	0	186.605	-2	1546.28	0	186.605	6	1546.28	2	186.605	6	1546.28	8	186.605	10	1546.28	6	186.605	4	1546.28	-2	186.605	14	1546.28	4
1546.12	0	186.401	0	1546.12	8	186.401	14	1546.12	6	186.401	2	1546.12	0	186.401	2	1546.12	6	186.401	12	1546.12	0	186.401	8	1546.12	4	186.401	4	1546.12	2	186.401	4	1546.12	-2	186.401	2	1546.12	4	186.401	4	1546.12	0	186.401	2	1546.12	8	186.401	8	1546.12	0
1545.96	2	186.197	4	1545.96	10	186.197	10	1545.96	-2	186.197	16	1545.96	6	186.197	4	1545.96	0	186.197	8	1545.96	4	186.197	8	1545.96	-2	186.197	8	1545.96	8	186.197	0	1545.96	4	186.197	6	1545.96	2	186.197	14	1545.96	2	186.197	10	1545.96	-2	186.197	2	1545.96	4
1545.8	4	185.992	10	1545.8	0	185.992	10	1545.8	-8	185.992	18	1545.8	14	185.992	6	1545.8	4	185.992	10	1545.8	4	185.992	20	1545.8	8	185.992	4	1545.8	-6	185.992	0	1545.8	0	185.992	4	1545.8	0	185.992	-8	1545.8	2	185.992	2	1545.8	0	185.992	12	1545.8	8
1545.64	22	185.788	12	1545.64	22	185.788	16	1545.64	22	185.788	20	1545.64	-6	185.788	18	1545.64	6	185.788	8	1545.64	8	185.788	12	1545.64	10	185.788	22	1545.64	8	185.788	6	1545.64	2	185.788	10	1545.64	0	185.788	12	1545.64	2	185.788	6	1545.64	18	185.788	10	1545.64	10
1545.48	-2	185.582	16	1545.48	4	185.582	20	1545.48	0	185.582	22	1545.48	6	185.582	6	1545.48	4	185.582	4	1545.48	0	185.582	10	1545.48	4	185.582	4	1545.48	0	185.582	12	1545.48	0	185.582	0	1545.48	4	185.582	12	1545.48	0	185.582	2	1545.48	-2	185.582	18	1545.48	4
1545.32	6	185.378	12	1545.32	12	185.378	-8	1545.32	4	185.378	4	1545.32	8	185.378	4	1545.32	2	185.378	8	1545.32	2	185.378	-2	1545.32	12	185.378	12	1545.32	-4	185.378	8	1545.32	0	185.378	6	1545.32	12	185.378	0	1545.32	2	185.378	8	1545.32	-2	185.378	6	1545.32	4
1545.16	0	185.173	-2	1545.16	4	185.173	14	1545.16	4	185.173	16	1545.16	4	185.173	6	1545.16	4	185.173	-2	1545.16	6	185.173	10	1545.16	6	185.173	10	1545.16	0	185.173	8	1545.16	-2	185.173	6	1545.16	2	185.173	8	1545.16	2	185.173	0	1545.16	8	185.173	8	1545.16	4
1545	4	184.969	16	1545	-2	184.969	6	1545	2	184.969	14	1545	8	184.969	12	1545	2	184.969	8	1545	8	184.969	16	1545	-2	184.969	4	1545	0	184.969	4	1545	8	184.969	8	1545	12	184.969	4	1545	6	184.969	4	1545	4	184.969	16	1545	6
1544.84	16	184.764	-6	1544.84	6	184.764	16	1544.84	8	184.764	12	1544.84	-4	184.764	8	1544.84	2	184.764	14	1544.84	-2	184.764	6	1544.84	8	184.764	14	1544.84	4	184.764	0	1544.84	-8	184.764	12	1544.84	0	184.764	4	1544.84	6	184.764	8	1544.84	4	184.764	12	1544.84	2
1544.68	4	184.558	4	1544.68	0	184.558	6	1544.68	8	184.558	20	1544.68	6	184.558	4	1544.68	6	184.558	4	1544.68	0	184.558	10	1544.68	8	184.558	12	1544.68	-2	184.558	0	1544.68	-2	184.558	8	1544.68	4	184.558	2	1544.68	4	184.558	6	1544.68	0	184.558	4	1544.68	6
1544.52	10	184.354	2	1544.52	10	184.354	6	1544.52	6	184.354	6	1544.52	0	184.354	10	1544.52	2	184.354	10	1544.52	0	184.354	12	1544.52	2	184.354	4	1544.52	0	184.354	8	1544.52	4	184.354	4	1544.52	2	184.354	8	1544.52	-2	184.354	6	1544.52	0	184.354	8	1544.52	2
1544.36	4	184.149	12	1544.36	4	184.149	12	1544.36	12	184.149	14	1544.36	-4	184.149	2	1544.36	-4	184.149	0	1544.36	2	184.149	4	1544.36	6	184.149	12	1544.36	2	184.149	-6	1544.36	0	184.149	8	1544.36	-2	184.149	14	1544.36	-4	184.149	4	1544.36	8	184.149	16	1544.36	-4
1544.2	8	183.945	6	1544.2	-4	183.945	8	1544.2	-2	183.945	12	1544.2	0	183.945	2	1544.2	4	183.945	18	1544.2	-6	183.945	8	1544.2	4	183.945	14	1544.2	0	183.945	0	1544.2	-8	183.945	-2	1544.2	6	183.945	2	1544.2	12	183.945	6	1544.2	-6	183.945	4	1544.2	2
1544.04	12	183.739	6	1544.04	14	183.739	14	1544.04	14	183.739	6	1544.04	-2	183.739	6	1544.04	2	183.739	16	1544.04	4	183.739	16	1544.04	8	183.739	8	1544.04	0	183.739	4	1544.04	2	183.739	4	1544.04	0	183.739	10	1544.04	6	183.739	12	1544.04	2	183.739	8	1544.04	6
1543.88	6	183.535	4	1543.88	-2	183.535	6	1543.88	-2	183.535	0	1543.88	0	183.535	2	1543.88	-4	183.535	-2	1543.88	8	183.535	0	1543.88	2	183.535	6	1543.88	-4	183.535	2	1543.88	4	183.535	-2	1543.88	0	183.535	10	1543.88	-6	183.535	8	1543.88	2	183.535	0	1543.88	4
1543.72	8	183.33	2	1543.72	4	183.33	4	1543.72	6	183.33	10	1543.72	8	183.33	6	1543.72	4	183.33	10	1543.72	4	183.33	10	1543.72	6	183.33	14	1543.72	0	183.33	6	1543.72	4	183.33	6	1543.72	0	183.33	14	1543.72	2	183.33	6	1543.72	0	183.33	8	1543.72	8
1543.56	-2	183.126	2	1543.56	4	183.126	12	1543.56	2	183.126	14	1543.56	-2	183.126	12	1543.56	-4	183.126	2	1543.56	0	183.126	10	1543.56	0	183.126	6	1543.56	-2	183.126	4	1543.56	-2	183.126	6	1543.56	-2	183.126	18	1543.56	-2	183.126	0	1543.56	-8	183.126	10	1543.56	0
1543.4	12	182.92	14	1543.4	4	182.92	18	1543.4	14	182.92	18	1543.4	0	182.92	6	1543.4	-2	182.92	6	1543.4	8	182.92	14	1543.4	4	182.92	6	1543.4	2	182.92	10	1543.4	-2	182.92	8	1543.4	2	182.92	2	1543.4	10	182.92	8	1543.4	4	182.92	8	1543.4	8
1543.24	-4	182.716	-2	1543.24	6	182.716	2	1543.24	8	182.716	14	1543.24	-4	182.716	8	1543.24	0	182.716	4	1543.24	-2	182.716	8	1543.24	-2	182.716	16	1543.24	-4	182.716	4	1543.24	6	182.716	2	1543.24	-4	182.716	4	1543.24	-6	182.716	0	1543.24	-12	182.716	12	1543.24	4
1543.08	4	182.511	8	1543.08	10	182.511	8	1543.08	18	182.511	12	1543.08	2	182.511	-8	1543.08	2	182.511	2	1543.08	-4	182.511	10	1543.08	10	182.511	18	1543.08	2	182.511	10	1543.08	2	182.511	4	1543.08	14	182.511	12	1543.08	-6	182.511	10	1543.08	10	182.511	10	1543.08	2
1542.92	8	182.307	14	1542.92	6	182.307	8	1542.92	12	182.307	12	1542.92	2	182.307	4	1542.92	2	182.307	4	1542.92	2	182.307	8	1542.92	0	182.307	12	1542.92	0	182.307	2	1542.92	2	182.307	4	1542.92	0	182.307	6	1542.92	0	182.307	2	1542.92	-10	182.307	10	1542.92	-2
1542.76	0	182.101	10	1542.76	2	182.101	6	1542.76	8	182.101	14	1542.76	-2	182.101	6	1542.76	-4	182.101	12	1542.76	6	182.101	14	1542.76	0	182.101	12	1542.76	4	182.101	4	1542.76	4	182.101	8	1542.76	-2	182.101	14	1542.76	-2	182.101	12	1542.76	10	182.101	20	1542.76	4
1542.6	6	181.897	0	1542.6	2	181.897	6	1542.6	8	181.897	20	1542.6	6	181.897	2	1542.6	2	181.897	8	1542.6	4	181.897	12	1542.6	8	181.897	14	1542.6	4	181.897	2	1542.6	-2	181.897	6	1542.6	-6	181.897	-6	1542.6	2	181.897	8	1542.6	4	181.897	6	1542.6	-10
1542.44	-2	181.692	6	1542.44	2	181.692	10	1542.44	14	181.692	22	1542.44	-2	181.692	12	1542.44	2	181.692	2	1542.44	0	181.692	2	1542.44	0	181.692	10	1542.44	6	181.692	14	1542.44	2	181.692	2	1542.44	4	181.692	10	1542.44	8	181.692	6	1542.44	-2	181.692	14	1542.44	12
1542.28	4	181.488	8	1542.28	10	181.488	8	1542.28	10	181.488	6	1542.28	6	181.488	0	1542.28	2	181.488	10	1542.28	8	181.488	8	1542.28	0	181.488	20	1542.28	2	181.488	4	1542.28	4	181.488	12	1542.28	4	181.488	6	1542.28	-4	181.488	4	1542.28	-4	181.488	14	1542.28	-4
1542.12	6	181.282	4	1542.12	0	181.282	8	1542.12	16	181.282	20	1542.12	10	181.282	4	1542.12	0	181.282	12	1542.12	0	181.282	-2	1542.12	8	181.282	10	1542.12	4	181.282	0	1542.12	6	181.282	8	1542.12	4	181.282	6	1542.12	6	181.282	2	1542.12	-10	181.282	10	1542.12	2
1541.96	10	181.077	10	1541.96	8	181.077	6	1541.96	8	181.077	14	1541.96	-2	181.077	0	1541.96	4	181.077	8	1541.96	0	181.077	12	1541.96	4	181.077	0	1541.96	6	181.077	4	1541.96	2	181.077	2	1541.96	12	181.077	4	1541.96	0	181.077	6	1541.96	4	181.077	10	1541.96	4
1541.8	-2	180.873	-4	1541.8	0	180.873	4	1541.8	-4	180.873	18	1541.8	-2	180.873	-2	1541.8	2	180.873	2	1541.8	-12	180.873	12	1541.8	0	180.873	14	1541.8	2	180.873	4	1541.8	2	180.873	8	1541.8	-2	180.873	10	1541.8	4	180.873	10	1541.8	8	180.873	20	1541.8	6
1541.64	-4	180.667	2	1541.64	8	180.667	4	1541.64	6	180.667	20	1541.64	12	180.667	6	1541.64	-2	180.667	8	1541.64	6	180.667	8	1541.64	2	180.667	0	1541.64	4	180.667	-8	1541.64	-6	180.667	4	1541.64	0	180.667	10	1541.64	2	180.667	8	1541.64	0	180.667	12	1541.64	0
1541.48	6	180.463	4	1541.48	6	180.463	0	1541.48	8	180.463	8	1541.48	-2	180.463	8	1541.48	6	180.463	2	1541.48	-2	180.463	10	1541.48	0	180.463	18	1541.48	8	180.463	16	1541.48	2	180.463	12	1541.48	6	180.463	12	1541.48	-2	180.463	0	1541.48	-2	180.463	10	1541.48	2
1541.32	0	180.257	8	1541.32	16	180.257	6	1541.32	6	180.257	-2	1541.32	0	180.257	-2	1541.32	4	180.257	8	1541.32	4	180.257	28	1541.32	14	180.257	10	1541.32	-6	180.257	4	1541.32	-2	180.257	12	1541.32	0	180.257	8	1541.32	6	180.257	16	1541.32	12	180.257	12	1541.32	0
1541.16	18	180.053	14	1541.16	4	180.053	8	1541.16	10	180.053	36	1541.16	6	180.053	6	1541.16	-2	180.053	2	1541.16	10	180.053	-8	1541.16	-2	180.053	8	1541.16	4	180.053	16	1541.16	12	180.053	6	1541.16	2	180.053	14	1541.16	6	180.053	8	1541.16	2	180.053	22	1541.16	10
1541	0	179.848	2	1541	6	179.848	4	1541	-2	179.848	12	1541	10	179.848	-2	1541	2	179.848	14	1541	-2	179.848	10	1541	10	179.848	10	1541	-4	179.848	4	1541	4	179.848	2	1541	2	179.848	20	1541	-4	179.848	8	1541	6	179.848	12	1541	0
1540.84	0	179.644	8	1540.84	2	179.644	0	1540.84	4	179.644	16	1540.84	4	179.644	2	1540.84	-2	179.644	4	1540.84	2	179.644	8	1540.84	6	179.644	14	1540.84	8	179.644	10	1540.84	-6	179.644	10	1540.84	0	179.644	8	1540.84	10	179.644	10	1540.84	2	179.644	12	1540.84	14
1540.68	4	179.438	4	1540.68	10	179.438	6	1540.68	14	179.438	12	1540.68	2	179.438	8	1540.68	-2	179.438	14	1540.68	-6	179.438	8	1540.68	2	179.438	14	1540.68	0	179.438	14	1540.68	6	179.438	10	1540.68	6	179.438	20	1540.68	-10	179.438	18	1540.68	2	179.438	14	1540.68	10
1540.52	-6	179.233	8	1540.52	10	179.233	4	1540.52	0	179.233	8	1540.52	4	179.233	8	1540.52	4	179.233	4	1540.52	2	179.233	8	1540.52	4	179.233	14	1540.52	-2	179.233	12	1540.52	4	179.233	16	1540.52	8	179.233	2	1540.52	4	179.233	18	1540.52	2	179.233	22	1540.52	4
1540.36	12	179.028	4	1540.36	8	179.028	10	1540.36	6	179.028	16	1540.36	4	179.028	4	1540.36	4	179.028	2	1540.36	-2	179.028	12	1540.36	8	179.028	20	1540.36	6	179.028	2	1540.36	4	179.028	12	1540.36	-2	179.028	24	1540.36	0	179.028	4	1540.36	8	179.028	22	1540.36	6
1540.2	6	178.823	4	1540.2	8	178.823	-4	1540.2	2	178.823	6	1540.2	-2	178.823	4	1540.2	2	178.823	4	1540.2	10	178.823	8	1540.2	6	178.823	10	1540.2	8	178.823	12	1540.2	4	178.823	16	1540.2	10	178.823	30	1540.2	-6	178.823	10	1540.2	-2	178.823	24	1540.2	12
1540.04	0	178.619	4	1540.04	2	178.619	12	1540.04	2	178.619	12	1540.04	-8	178.619	0	1540.04	0	178.619	8	1540.04	0	178.619	18	1540.04	0	178.619	24	1540.04	2	178.619	6	1540.04	0	178.619	12	1540.04	0	178.619	18	1540.04	4	178.619	22	1540.04	-2	178.619	28	1540.04	2
1539.88	6	178.413	8	1539.88	14	178.413	16	1539.88	8	178.413	8	1539.88	6	178.413	4	1539.88	-4	178.413	14	1539.88	2	178.413	4	1539.88	8	178.413	26	1539.88	2	178.413	16	1539.88	0	178.413	14	1539.88	0	178.413	4	1539.88	10	178.413	4	1539.88	-4	178.413	20	1539.88	2
1539.72	-4	178.208	8	1539.72	4	178.208	18	1539.72	4	178.208	16	1539.72	0	178.208	6	1539.72	6	178.208	6	1539.72	2	178.208	16	1539.72	4	178.208	10	1539.72	4	178.208	4	1539.72	-4	178.208	8	1539.72	4	178.208	22	1539.72	-2	178.208	24	1539.72	2	178.208	12	1539.72	-10
1539.56	8	178.003	4	1539.56	4	178.003	6	1539.56	2	178.003	22	1539.56	-2	178.003	4	1539.56	4	178.003	6	1539.56	-2	178.003	12	1539.56	0	178.003	16	1539.56	4	178.003	14	1539.56	0	178.003	10	1539.56	2	178.003	14	1539.56	6	178.003	10	1539.56	2	178.003	16	1539.56	2
1539.4	2	177.798	0	1539.4	8	177.798	10	1539.4	12	177.798	18	1539.4	-8	177.798	4	1539.4	-2	177.798	16	1539.4	2	177.798	14	1539.4	4	177.798	8	1539.4	2	177.798	0	1539.4	0	177.798	18	1539.4	-4	177.798	14	1539.4	14	177.798	22	1539.4	2	177.798	12	1539.4	14
1539.24	2	177.594	2	1539.24	-4	177.594	16	1539.24	4	177.594	18	1539.24	-4	177.594	10	1539.24	0	177.594	8	1539.24	14	177.594	18	1539.24	2	177.594	10	1539.24	0	177.594	10	1539.24	-2	177.594	8	1539.24	10	177.594	10	1539.24	6	177.594	8	1539.24	10	177.594	14	1539.24	-2
1539.08	14	177.388	2	1539.08	12	177.388	14	1539.08	6	177.388	20	1539.08	4	177.388	6	1539.08	6	177.388	6	1539.08	8	177.388	-4	1539.08	-6	177.388	20	1539.08	-6	177.388	4	1539.08	4	177.388	10	1539.08	4	177.388	10	1539.08	-2	177.388	16	1539.08	2	177.388	14	1539.08	6
1538.92	4	177.184	2	1538.92	14	177.184	18	1538.92	4	177.184	20	1538.92	8	177.184	6	1538.92	14	177.184	10	1538.92	-2	177.184	18	1538.92	6	177.184	14	1538.92	4	177.184	8	1538.92	2	177.184	16	1538.92	-2	177.184	8	1538.92	4	177.184	14	1538.92	8	177.184	14	1538.92	4
1538.76	6	176.978	0	1538.76	0	176.978	16	1538.76	8	176.978	20	1538.76	-2	176.978	2	1538.76	2	176.978	4	1538.76	-8	176.978	12	1538.76	-2	176.978	14	1538.76	6	176.978	6	1538.76	6	176.978	8	1538.76	4	176.978	14	1538.76	-4	176.978	14	1538.76	6	176.978	14	1538.76	-8
1538.6	10	176.773	0	1538.6	6	176.773	8	1538.6	-4	176.773	24	1538.6	10	176.773	6	1538.6	6	176.773	12	1538.6	8	176.773	14	1538.6	2	176.773	8	1538.6	0	176.773	4	1538.6	2	176.773	22	1538.6	2	176.773	8	1538.6	8	176.773	12	1538.6	0	176.773	10	1538.6	2
1538.44	0	176.568	10	1538.44	-2	176.568	16	1538.44	2	176.568	18	1538.44	2	176.568	8	1538.44	0	176.568	0	1538.44	0	176.568	8	1538.44	0	176.568	6	1538.44	-8	176.568	10	1538.44	-2	176.568	14	1538.44	2	176.568	12	1538.44	-2	176.568	12	1538.44	-2	176.568	12	1538.44	0
1538.28	8	176.363	6	1538.28	6	176.363	10	1538.28	8	176.363	16	1538.28	4	176.363	10	1538.28	6	176.363	2	1538.28	0	176.363	14	1538.28	-2	176.363	20	1538.28	4	176.363	10	1538.28	8	176.363	4	1538.28	0	176.363	18	1538.28	0	176.363	16	1538.28	6	176.363	4	1538.28	8
1538.12	8	176.159	6	1538.12	4	176.159	24	1538.12	4	176.159	22	1538.12	2	176.159	8	1538.12	-4	176.159	12	1538.12	6	176.159	16	1538.12	8	176.159	16	1538.12	-6	176.159	12	1538.12	4	176.159	6	1538.12	2	176.159	10	1538.12	2	176.159	14	1538.12	2	176.159	18	1538.12	4
1537.96	4	175.953	4	1537.96	16	175.953	16	1537.96	8	175.953	16	1537.96	0	175.953	6	1537.96	8	175.953	12	1537.96	2	175.953	12	1537.96	8	175.953	16	1537.96	2	175.953	4	1537.96	0	175.953	-6	1537.96	4	175.953	10	1537.96	0	175.953	4	1537.96	4	175.953	14	1537.96	0
1537.8	10	175.747	6	1537.8	0	175.747	20	1537.8	8	175.747	18	1537.8	-2	175.747	8	1537.8	6	175.747	8	1537.8	6	175.747	12	1537.8	4	175.747	10	1537.8	2	175.747	-2	1537.8	-2	175.747	8	1537.8	8	175.747	0	1537.8	2	175.747	10	1537.8	0	175.747	10	1537.8	-4
1537.64	10	175.543	12	1537.64	14	175.543	6	1537.64	0	175.543	16	1537.64	0	175.543	2	1537.64	2	175.543	10	1537.64	4	175.543	10	1537.64	6	175.543	6	1537.64	-6	175.543	18	1537.64	4	175.543	14	1537.64	0	175.543	12	1537.64	2	175.543	4	1537.64	-4	175.543	4	1537.64	12
1537.47	0	175.337	4	1537.47	2	175.337	16	1537.47	6	175.337	20	1537.47	-8	175.337	4	1537.47	2	175.337	10	1537.47	-6	175.337	22	1537.47	0	175.337	16	1537.47	-2	175.337	8	1537.47	8	175.337	8	1537.47	6	175.337	8	1537.47	-4	175.337	22	1537.47	2	175.337	2	1537.47	8
1537.31	6	175.132	0	1537.31	0	175.132	14	1537.31	6	175.132	28	1537.31	8	175.132	4	1537.31	4	175.132	18	1537.31	8	175.132	14	1537.31	6	175.132	14	1537.31	8	175.132	4	1537.31	0	175.132	-2	1537.31	6	175.132	2	1537.31	2	175.132	8	1537.31	0	175.132	18	1537.31	0
1537.15	12	174.927	8	1537.15	14	174.927	14	1537.15	-4	174.927	24	1537.15	0	174.927	8	1537.15	-2	174.927	22	1537.15	6	174.927	20	1537.15	0	174.927	12	1537.15	-4	174.927	8	1537.15	-2	174.927	14	1537.15	2	174.927	4	1537.15	4	174.927	14	1537.15	0	174.927	6	1537.15	10
1536.99	4	174.722	8	1536.99	4	174.722	28	1536.99	22	174.722	32	1536.99	0	174.722	4	1536.99	4	174.722	12	1536.99	0	174.722	6	1536.99	8	174.722	22	1536.99	-2	174.722	8	1536.99	2	174.722	4	1536.99	8	174.722	12	1536.99	6	174.722	18	1536.99	8	174.722	8	1536.99	0
1536.83	6	174.518	-2	1536.83	2	174.518	18	1536.83	0	174.518	20	1536.83	6	174.518	8	1536.83	4	174.518	12	1536.83	4	174.518	18	1536.83	8	174.518	18	1536.83	4	174.518	4	1536.83	-2	174.518	8	1536.83	6	174.518	14	1536.83	6	174.518	8	1536.83	6	174.518	8	1536.83	0
1536.67	0	174.312	-2	1536.67	10	174.312	22	1536.67	4	174.312	44	1536.67	0	174.312	20	1536.67	12	174.312	10	1536.67	-2	174.312	18	1536.67	2	174.312	18	1536.67	-8	174.312	12	1536.67	8	174.312	18	1536.67	0	174.312	10	1536.67	0	174.312	12	1536.67	4	174.312	4	1536.67	4
1536.51	10	174.106	10	1536.51	6	174.106	16	1536.51	4	174.106	22	1536.51	4	174.106	8	1536.51	4	174.106	20	1536.51	2	174.106	20	1536.51	2	174.106	20	1536.51	4	174.106	8	1536.51	-2	174.106	2	1536.51	4	174.106	12	1536.51	0	174.106	16	1536.51	2	174.106	18	1536.51	2
1536.35	14	173.902	8	1536.35	12	173.902	20	1536.35	14	173.902	24	1536.35	0	173.902	14	1536.35	-4	173.902	6	1536.35	4	173.902	8	1536.35	8	173.902	16	1536.35	-8	173.902	6	1536.35	8	173.902	14	1536.35	2	173.902	6	1536.35	8	173.902	20	1536.35	-2	173.902	6	1536.35	10
1536.19	-2	173.696	18	1536.19	4	173.696	20	1536.19	10	173.696	34	1536.19	0	173.696	10	1536.19	6	173.696	16	1536.19	-2	173.696	14	1536.19	-2	173.696	22	1536.19	-2	173.696	8	1536.19	-4	173.696	4	1536.19	-8	173.696	8	1536.19	0	173.696	10	1536.19	6	173.696	6	1536.19	0
1536.03	-2	173.49	2	1536.03	6	173.49	20	1536.03	10	173.49	30	1536.03	8	173.49	16	1536.03	4	173.49	12	1536.03	2	173.49	28	1536.03	12	173.49	28	1536.03	2	173.49	8	1536.03	0	173.49	4	1536.03	6	173.49	10	1536.03	6	173.49	16	1536.03	4	173.49	12	1536.03	10
1535.87	-2	173.286	18	1535.87	14	173.286	10	1535.87	2	173.286	28	1535.87	0	173.286	16	1535.87	2	173.286	16	1535.87	6	173.286	18	1535.87	2	173.286	14	1535.87	-2	173.286	14	1535.87	4	173.286	14	1535.87	-2	173.286	8	1535.87	-2	173.286	6	1535.87	2	173.286	12	1535.87	4
1535.71	8	173.08	16	1535.71	4	173.08	24	1535.71	12	173.08	22	1535.71	4	173.08	6	1535.71	6	173.08	14	1535.71	-4	173.08	32	1535.71	4	173.08	28	1535.71	0	173.08	8	1535.71	2	173.08	14	1535.71	0	173.08	10	1535.71	8	173.08	10	1535.71	10	173.08	18	1535.71	12
1535.55	0	172.875	18	1535.55	-4	172.875	30	1535.55	-2	172.875	38	1535.55	2	172.875	10	1535.55	0	172.875	20	1535.55	-2	172.875	28	1535.55	-2	172.875	14	1535.55	4	172.875	10	1535.55	2	172.875	2	1535.55	2	172.875	16	1535.55	-2	172.875	18	1535.55	-2	172.875	12	1535.55	4
1535.39	2	172.67	6	1535.39	10	172.67	26	1535.39	0	172.67	32	1535.39	8	172.67	10	1535.39	2	172.67	22	1535.39	6	172.67	16	1535.39	0	172.67	22	1535.39	8	172.67	20	1535.39	6	172.67	2	1535.39	2	172.67	14	1535.39	2	172.67	2	1535.39	6	172.67	20	1535.39	2
1535.23	-4	172.465	10	1535.23	6	172.465	6	1535.23	0	172.465	40	1535.23	12	172.465	14	1535.23	0	172.465	22	1535.23	6	172.465	22	1535.23	0	172.465	32	1535.23	0	172.465	14	1535.23	2	172.465	12	1535.23	-6	172.465	6	1535.23	4	172.465	18	1535.23	2	172.465	2	1535.23	-2
1535.07	6	172.26	6	1535.07	8	172.26	26	1535.07	8	172.26	38	1535.07	6	172.26	14	1535.07	0	172.26	32	1535.07	4	172.26	24	1535.07	-4	172.26	36	1535.07	0	172.26	18	1535.07	2	172.26	-4	1535.07	2	172.26	16	1535.07	2	172.26	16	1535.07	4	172.26	18	1535.07	12
1534.91	-4	172.055	2	1534.91	14	172.055	28	1534.91	10	172.055	30	1534.91	8	172.055	20	1534.91	0	172.055	20	1534.91	0	172.055	28	1534.91	4	172.055	34	1534.91	-2	172.055	10	1534.91	-6	172.055	6	1534.91	4	172.055	14	1534.91	0	172.055	4	1534.91	-2	172.055	14	1534.91	-2
1534.75	8	171.849	16	1534.75	4	171.849	32	1534.75	2	171.849	52	1534.75	6	171.849	20	1534.75	-2	171.849	26	1534.75	0	171.849	32	1534.75	-2	171.849	34	1534.75	4	171.849	10	1534.75	4	171.849	8	1534.75	8	171.849	12	1534.75	10	171.849	16	1534.75	4	171.849	22	1534.75	10
1534.59	8	171.645	6	1534.59	16	171.645	26	1534.59	6	171.645	50	1534.59	4	171.645	14	1534.59	8	171.645	32	1534.59	0	171.645	34	1534.59	0	171.645	36	1534.59	-2	171.645	16	1534.59	6	171.645	18	1534.59	8	171.645	18	1534.59	-8	171.645	18	1534.59	4	171.645	22	1534.59	0
1534.43	6	171.439	10	1534.43	0	171.439	26	1534.43	10	171.439	50	1534.43	4	171.439	20	1534.43	-4	171.439	22	1534.43	-2	171.439	36	1534.43	6	171.439	34	1534.43	6	171.439	12	1534.43	6	171.439	10	1534.43	2	171.439	14	1534.43	0	171.439	14	1534.43	6	171.439	24	1534.43	2
1534.27	0	171.233	12	1534.27	4	171.233	36	1534.27	6	171.233	40	1534.27	-2	171.233	24	1534.27	2	171.233	22	1534.27	0	171.233	30	1534.27	4	171.233	46	1534.27	-2	171.233	12	1534.27	-2	171.233	16	1534.27	2	171.233	16	1534.27	-2	171.233	16	1534.27	6	171.233	18	1534.27	8
1534.11	-2	171.029	20	1534.11	-8	171.029	40	1534.11	2	171.029	70	1534.11	4	171.029	20	1534.11	2	171.029	30	1534.11	8	171.029	32	1534.11	-4	171.029	48	1534.11	4	171.029	20	1534.11	10	171.029	6	1534.11	4	171.029	16	1534.11	6	171.029	12	1534.11	4	171.029	22	1534.11	-4
1533.95	-4	170.823	12	1533.95	8	170.823	40	1533.95	12	170.823	66	1533.95	2	170.823	8	1533.95	10	170.823	26	1533.95	-4	170.823	30	1533.95	10	170.823	52	1533.95	2	170.823	16	1533.95	4	170.823	16	1533.95	6	170.823	14	1533.95	-6	170.823	32	1533.95	-14	170.823	26	1533.95	-2
1533.79	18	170.617	36	1533.79	20	170.617	52	1533.79	26	170.617	82	1533.79	6	170.617	42	1533.79	0	170.617	30	1533.79	8	170.617	48	1533.79	6	170.617	58	1533.79	-2	170.617	26	1533.79	2	170.617	30	1533.79	4	170.617	26	1533.79	6	170.617	20	1533.79	-2	170.617	26	1533.79	10
1533.63	-4	170.413	22	1533.63	6	170.413	42	1533.63	6	170.413	86	1533.63	2	170.413	26	1533.63	-2	170.413	46	1533.63	-8	170.413	48	1533.63	-2	170.413	52	1533.63	6	170.413	14	1533.63	2	170.413	14	1533.63	-4	170.413	22	1533.63	0	170.413	28	1533.63	12	170.413	22	1533.63	6
1533.47	12	170.207	28	1533.47	10	170.207	54	1533.47	4	170.207	80	1533.47	6	170.207	26	1533.47	4	170.207	52	1533.47	8	170.207	60	1533.47	6	170.207	58	1533.47	4	170.207	24	1533.47	2	170.207	20	1533.47	6	170.207	22	1533.47	6	170.207	20	1533.47	0	170.207	32	1533.47	2
1533.31	-4	170.001	16	1533.31	10	170.001	68	1533.31	8	170.001	108	1533.31	-12	170.001	38	1533.31	-4	170.001	60	1533.31	8	170.001	50	1533.31	4	170.001	72	1533.31	2	170.001	22	1533.31	4	170.001	24	1533.31	8	170.001	26	1533.31	4	170.001	16	1533.31	-2	170.001	34	1533.31	10
1533.15	18	169.797	26	1533.15	14	169.797	78	1533.15	16	169.797	128	1533.15	4	169.797	32	1533.15	2	169.797	64	1533.15	0	169.797	72	1533.15	4	169.797	74	1533.15	6	169.797	30	1533.15	12	169.797	26	1533.15	4	169.797	20	1533.15	2	169.797	22	1533.15	4	169.797	36	1533.15	-6
1532.99	2	169.591	48	1532.99	16	169.591	96	1532.99	4	169.591	124	1532.99	0	169.591	50	1532.99	-6	169.591	72	1532.99	0	169.591	76	1532.99	0	169.591	70	1532.99	2	169.591	12	1532.99	4	169.591	24	1532.99	2	169.591	32	1532.99	0	169.591	40	1532.99	4	169.591	36	1532.99	6
1532.83	12	169.385	46	1532.83	14	169.385	116	1532.83	6	169.385	150	1532.83	-4	169.385	52	1532.83	6	169.385	72	1532.83	2	169.385	98	1532.83	-6	169.385	102	1532.83	4	169.385	42	1532.83	2	169.385	20	1532.83	0	169.385	20	1532.83	6	169.385	38	1532.83	0	169.385	36	1532.83	2
1532.67	4	169.179	34	1532.67	4	169.179	106	1532.67	12	169.179	198	1532.67	2	169.179	58	1532.67	0	169.179	114	1532.67	8	169.179	106	1532.67	0	169.179	118	1532.67	0	169.179	40	1532.67	2	169.179	26	1532.67	-8	169.179	26	1532.67	2	169.179	42	1532.67	10	169.179	42	1532.67	6
1532.51	20	168.975	60	1532.51	16	168.975	178	1532.51	18	168.975	232	1532.51	12	168.975	66	1532.51	6	168.975	128	1532.51	4	168.975	134	1532.51	6	168.975	148	1532.51	-4	168.975	50	1532.51	-10	168.975	42	1532.51	12	168.975	44	1532.51	8	168.975	40	1532.51	6	168.975	38	1532.51	-6
1532.34	6	168.769	54	1532.34	10	168.769	200	1532.34	8	168.769	286	1532.34	-8	168.769	96	1532.34	-8	168.769	144	1532.34	-4	168.769	148	1532.34	10	168.769	150	1532.34	-4	168.769	54	1532.34	-2	168.769	36	1532.34	-4	168.769	44	1532.34	-4	168.769	70	1532.34	-2	168.769	50	1532.34	4
1532.18	8	168.563	62	1532.18	16	168.563	248	1532.18	6	168.563	340	1532.18	18	168.563	132	1532.18	4	168.563	138	1532.18	6	168.563	186	1532.18	4	168.563	192	1532.18	6	168.563	54	1532.18	4	168.563	58	1532.18	12	168.563	48	1532.18	10	168.563	52	1532.18	-2	168.563	60	1532.18	6
1532.02	6	168.359	90	1532.02	8	168.359	274	1532.02	6	168.359	382	1532.02	4	168.359	110	1532.02	-2	168.359	200	1532.02	6	168.359	196	1532.02	8	168.359	206	1532.02	2	168.359	60	1532.02	-2	168.359	60	1532.02	2	168.359	58	1532.02	0	168.359	38	1532.02	4	168.359	92	1532.02	4
1531.86	2	168.153	90	1531.86	10	168.153	316	1531.86	4	168.153	466	1531.86	2	168.153	164	1531.86	12	168.153	212	1531.86	-2	168.153	240	1531.86	4	168.153	232	1531.86	10	168.153	102	1531.86	6	168.153	66	1531.86	4	168.153	84	1531.86	-10	168.153	84	1531.86	8	168.153	78	1531.86	4
1531.7	10	167.947	86	1531.7	2	167.947	356	1531.7	6	167.947	554	1531.7	16	167.947	146	1531.7	4	167.947	268	1531.7	8	167.947	272	1531.7	6	167.947	300	1531.7	0	167.947	86	1531.7	-4	167.947	98	1531.7	0	167.947	78	1531.7	6	167.947	94	1531.7	0	167.947	110	1531.7	2
1531.54	0	167.743	114	1531.54	6	167.743	436	1531.54	4	167.743	640	1531.54	-4	167.743	196	1531.54	0	167.743	328	1531.54	4	167.743	382	1531.54	-4	167.743	330	1531.54	2	167.743	106	1531.54	-2	167.743	120	1531.54	4	167.743	134	1531.54	0	167.743	128	1531.54	8	167.743	130	1531.54	4
1531.38	2	167.537	148	1531.38	6	167.537	506	1531.38	10	167.537	680	1531.38	2	167.537	226	1531.38	-2	167.537	408	1531.38	0	167.537	392	1531.38	2	167.537	468	1531.38	6	167.537	192	1531.38	-2	167.537	144	1531.38	2	167.537	144	1531.38	8	167.537	164	1531.38	6	167.537	192	1531.38	4
1531.22	10	167.331	118	1531.22	0	167.331	474	1531.22	14	167.331	688	1531.22	-2	167.331	226	1531.22	2	167.331	422	1531.22	4	167.331	502	1531.22	6	167.331	568	1531.22	8	167.331	194	1531.22	6	167.331	194	1531.22	6	167.331	224	1531.22	-2	167.331	214	1531.22	4	167.331	214	1531.22	4
1531.06	8	167.125	124	1531.06	6	167.125	458	1531.06	2	167.125	652	1531.06	-2	167.125	220	1531.06	0	167.125	470	1531.06	6	167.125	560	1531.06	2	167.125	598	1531.06	4	167.125	274	1531.06	4	167.125	254	1531.06	-2	167.125	272	1531.06	4	167.125	328	1531.06	0	167.125	312	1531.06	4
1530.9	6	166.92	108	1530.9	4	166.92	416	1530.9	8	166.92	584	1530.9	2	166.92	200	1530.9	-2	166.92	442	1530.9	0	166.92	614	1530.9	4	166.92	730	1530.9	2	166.92	386	1530.9	-2	166.92	362	1530.9	4	166.92	342	1530.9	2	166.92	428	1530.9	4	166.92	400	1530.9	2
1530.74	6	166.715	106	1530.74	4	166.715	368	1530.74	6	166.715	520	1530.74	2	166.715	158	1530.74	6	166.715	380	1530.74	4	166.715	550	1530.74	2	166.715	748	1530.74	-6	166.715	434	1530.74	2	166.715	492	1530.74	8	166.715	542	1530.74	2	166.715	542	1530.74	6	166.715	524	1530.74	2
1530.58	10	166.509	92	1530.58	10	166.509	302	1530.58	2	166.509	416	1530.58	2	166.509	166	1530.58	0	166.509	362	1530.58	-2	166.509	556	1530.58	0	166.509	766	1530.58	2	166.509	470	1530.58	2	166.509	540	1530.58	2	166.509	642	1530.58	0	166.509	588	1530.58	-2	166.509	670	1530.58	-2
1530.42	2	166.304	52	1530.42	4	166.304	256	1530.42	4	166.304	370	1530.42	10	166.304	108	1530.42	-4	166.304	288	1530.42	6	166.304	466	1530.42	8	166.304	692	1530.42	-2	166.304	514	1530.42	6	166.304	710	1530.42	0	166.304	706	1530.42	8	166.304	714	1530.42	2	166.304	716	1530.42	8
1530.26	4	166.098	66	1530.26	2	166.098	216	1530.26	2	166.098	322	1530.26	0	166.098	104	1530.26	6	166.098	236	1530.26	8	166.098	404	1530.26	2	166.098	564	1530.26	4	166.098	522	1530.26	-8	166.098	650	1530.26	6	166.098	746	1530.26	-2	166.098	772	1530.26	4	166.098	760	1530.26	12
1530.1	0	165.892	46	1530.1	4	165.892	156	1530.1	-2	165.892	256	1530.1	6	165.892	78	1530.1	-2	165.892	162	1530.1	2	165.892	298	1530.1	2	165.892	500	1530.1	0	165.892	450	1530.1	-2	165.892	614	1530.1	4	165.892	694	1530.1	6	165.892	664	1530.1	0	165.892	672	1530.1	-2
1529.94	10	165.686	38	1529.94	8	165.686	148	1529.94	12	165.686	228	1529.94	2	165.686	84	1529.94	2	165.686	166	1529.94	6	165.686	234	1529.94	10	165.686	394	1529.94	-4	165.686	412	1529.94	0	165.686	514	1529.94	-4	165.686	534	1529.94	6	165.686	550	1529.94	2	165.686	550	1529.94	0
1529.78	4	165.482	22	1529.78	6	165.482	120	1529.78	6	165.482	166	1529.78	6	165.482	50	1529.78	-2	165.482	138	1529.78	8	165.482	216	1529.78	-10	165.482	334	1529.78	-2	165.482	310	1529.78	0	165.482	364	1529.78	-2	165.482	460	1529.78	-2	165.482	452	1529.78	4	165.482	492	1529.78	4
1529.62	10	165.276	30	1529.62	12	165.276	138	1529.62	20	165.276	132	1529.62	6	165.276	68	1529.62	2	165.276	126	1529.62	12	165.276	176	1529.62	0	165.276	256	1529.62	6	165.276	208	1529.62	2	165.276	256	1529.62	2	165.276	320	1529.62	8	165.276	338	1529.62	4	165.276	344	1529.62	12
1529.46	-4	165.07	22	1529.46	6	165.07	70	1529.46	-12	165.07	138	1529.46	6	165.07	36	1529.46	0	165.07	100	1529.46	2	165.07	134	1529.46	-6	165.07	196	1529.46	-4	165.07	182	1529.46	2	165.07	198	1529.46	-6	165.07	252	1529.46	-4	165.07	260	1529.46	0	165.07	282	1529.46	6
1529.3	2	164.864	28	1529.3	2	164.864	86	1529.3	22	164.864	124	1529.3	4	164.864	36	1529.3	8	164.864	52	1529.3	0	164.864	126	1529.3	6	164.864	186	1529.3	-4	164.864	136	1529.3	-6	164.864	144	1529.3	2	164.864	222	1529.3	8	164.864	170	1529.3	8	164.864	240	1529.3	0
1529.14	12	164.66	32	1529.14	-2	164.66	68	1529.14	14	164.66	112	1529.14	2	164.66	40	1529.14	0	164.66	84	1529.14	4	164.66	84	1529.14	-4	164.66	164	1529.14	-2	164.66	100	1529.14	-2	164.66	114	1529.14	0	164.66	116	1529.14	-2	164.66	158	1529.14	-4	164.66	200	1529.14	6
1528.97	2	164.454	12	1528.97	8	164.454	60	1528.97	8	164.454	62	1528.97	-2	164.454	20	1528.97	8	164.454	54	1528.97	0	164.454	100	1528.97	-2	164.454	124	1528.97	4	164.454	90	1528.97	2	164.454	100	1528.97	4	164.454	94	1528.97	8	164.454	134	1528.97	4	164.454	138	1528.97	2
1528.81	6	164.248	26	1528.81	4	164.248	44	1528.81	4	164.248	86	1528.81	2	164.248	10	1528.81	10	164.248	58	1528.81	2	164.248	58	1528.81	0	164.248	130	1528.81	0	164.248	86	1528.81	8	164.248	106	1528.81	4	164.248	96	1528.81	4	164.248	94	1528.81	4	164.248	130	1528.81	10
1528.65	8	164.043	16	1528.65	8	164.043	52	1528.65	10	164.043	58	1528.65	-2	164.043	26	1528.65	2	164.043	48	1528.65	0	164.043	58	1528.65	6	164.043	86	1528.65	0	164.043	48	1528.65	8	164.043	64	1528.65	2	164.043	90	1528.65	6	164.043	90	1528.65	-2	164.043	98	1528.65	4
1528.49	16	163.837	18	1528.49	6	163.837	36	1528.49	8	163.837	72	1528.49	2	163.837	12	1528.49	2	163.837	60	1528.49	4	163.837	40	1528.49	4	163.837	78	1528.49	0	163.837	40	1528.49	0	163.837	54	1528.49	4	163.837	58	1528.49	4	163.837	62	1528.49	0	163.837	98	1528.49	0
1528.33	6	163.631	18	1528.33	6	163.631	36	1528.33	4	163.631	76	1528.33	8	163.631	26	1528.33	2	163.631	34	1528.33	6	163.631	56	1528.33	6	163.631	72	1528.33	4	163.631	36	1528.33	12	163.631	58	1528.33	6	163.631	70	1528.33	0	163.631	64	1528.33	0	163.631	92	1528.33	8
1528.17	6	163.425	12	1528.17	14	163.425	48	1528.17	-2	163.425	30	1528.17	0	163.425	12	1528.17	0	163.425	40	1528.17	0	163.425	44	1528.17	4	163.425	54	1528.17	4	163.425	38	1528.17	6	163.425	44	1528.17	-4	163.425	56	1528.17	0	163.425	58	1528.17	2	163.425	58	1528.17	8
1528.01	6	163.219	16	1528.01	2	163.219	30	1528.01	0	163.219	48	1528.01	-2	163.219	10	1528.01	4	163.219	22	1528.01	6	163.219	46	1528.01	10	163.219	56	1528.01	2	163.219	48	1528.01	4	163.219	40	1528.01	4	163.219	46	1528.01	-4	163.219	52	1528.01	6	163.219	64	1528.01	0
1527.85	4	163.015	12	1527.85	-2	163.015	48	1527.85	6	163.015	46	1527.85	8	163.015	10	1527.85	-4	163.015	26	1527.85	2	163.015	36	1527.85	4	163.015	58	1527.85	4	163.015	26	1527.85	-6	163.015	40	1527.85	8	163.015	32	1527.85	-4	163.015	40	1527.85	0	163.015	70	1527.85	6
1527.69	8	162.809	18	1527.69	2	162.809	18	1527.69	-2	162.809	32	1527.69	2	162.809	12	1527.69	10	162.809	18	1527.69	0	162.809	26	1527.69	-2	162.809	24	1527.69	0	162.809	32	1527.69	-2	162.809	42	1527.69	8	162.809	46	1527.69	8	162.809	32	1527.69	4	162.809	44	1527.69	12
1527.53	2	162.603	8	1527.53	10	162.603	36	1527.53	4	162.603	54	1527.53	0	162.603	14	1527.53	2	162.603	34	1527.53	-2	162.603	36	1527.53	10	162.603	52	1527.53	-2	162.603	22	1527.53	4	162.603	38	1527.53	-6	162.603	32	1527.53	6	162.603	34	1527.53	2	162.603	52	1527.53	4
1527.37	-6	162.397	12	1527.37	4	162.397	28	1527.37	8	162.397	38	1527.37	-8	162.397	18	1527.37	6	162.397	22	1527.37	-2	162.397	24	1527.37	4	162.397	46	1527.37	6	162.397	24	1527.37	10	162.397	36	1527.37	2	162.397	42	1527.37	12	162.397	52	1527.37	-2	162.397	56	1527.37	4
1527.21	-6	162.192	-2	1527.21	2	162.192	14	1527.21	4	162.192	36	1527.21	6	162.192	12	1527.21	0	162.192	20	1527.21	2	162.192	30	1527.21	8	162.192	20	1527.21	-4	162.192	24	1527.21	2	162.192	24	1527.21	4	162.192	14	1527.21	0	162.192	24	1527.21	6	162.192	32	1527.21	-4
1527.05	12	161.986	4	1527.05	10	161.986	20	1527.05	4	161.986	36	1527.05	10	161.986	20	1527.05	6	161.986	26	1527.05	4	161.986	24	1527.05	6	161.986	34	1527.05	4	161.986	24	1527.05	0	161.986	16	1527.05	0	161.986	28	1527.05	6	161.986	30	1527.05	6	161.986	40	1527.05	10
1526.89	-2	161.78	8	1526.89	8	161.78	14	1526.89	-2	161.78	36	1526.89	2	161.78	12	1526.89	6	161.78	16	1526.89	-4	161.78	24	1526.89	6	161.78	32	1526.89	0	161.78	20	1526.89	0	161.78	34	1526.89	6	161.78	22	1526.89	-6	161.78	30	1526.89	-4	161.78	28	1526.89	-4
1526.72	0	161.574	20	1526.72	16	161.574	22	1526.72	4	161.574	24	1526.72	8	161.574	12	1526.72	8	161.574	12	1526.72	12	161.574	24	1526.72	8	161.574	28	1526.72	0	161.574	14	1526.72	4	161.574	28	1526.72	0	161.574	20	1526.72	-4	161.574	16	1526.72	-4	161.574	24	1526.72	-4
1526.56	0	161.369	2	1526.56	0	161.369	12	1526.56	6	161.369	30	1526.56	-2	161.369	10	1526.56	6	161.369	20	1526.56	0	161.369	20	1526.56	8	161.369	26	1526.56	0	161.369	16	1526.56	4	161.369	18	1526.56	-4	161.369	18	1526.56	10	161.369	24	1526.56	-8	161.369	28	1526.56	6
1526.4	12	161.163	14	1526.4	20	161.163	28	1526.4	8	161.163	40	1526.4	10	161.163	4	1526.4	10	161.163	22	1526.4	6	161.163	12	1526.4	6	161.163	40	1526.4	0	161.163	8	1526.4	2	161.163	22	1526.4	2	161.163	24	1526.4	4	161.163	28	1526.4	6	161.163	24	1526.4	4
1526.24	8	160.957	10	1526.24	-4	160.957	14	1526.24	2	160.957	16	1526.24	0	160.957	4	1526.24	-4	160.957	14	1526.24	2	160.957	32	1526.24	12	160.957	30	1526.24	-2	160.957	12	1526.24	8	160.957	8	1526.24	0	160.957	16	1526.24	-2	160.957	30	1526.24	4	160.957	24	1526.24	-4
1526.08	22	160.751	8	1526.08	4	160.751	30	1526.08	12	160.751	32	1526.08	8	160.751	12	1526.08	2	160.751	14	1526.08	12	160.751	24	1526.08	8	160.751	24	1526.08	6	160.751	14	1526.08	4	160.751	12	1526.08	8	160.751	18	1526.08	8	160.751	26	1526.08	-4	160.751	34	1526.08	10
1525.92	8	160.545	4	1525.92	6	160.545	20	1525.92	6	160.545	18	1525.92	4	160.545	2	1525.92	8	160.545	14	1525.92	6	160.545	22	1525.92	12	160.545	30	1525.92	2	160.545	12	1525.92	0	160.545	6	1525.92	6	160.545	26	1525.92	4	160.545	34	1525.92	12	160.545	32	1525.92	6
1525.76	4	160.34	8	1525.76	0	160.34	26	1525.76	8	160.34	22	1525.76	4	160.34	14	1525.76	-4	160.34	8	1525.76	0	160.34	18	1525.76	8	160.34	26	1525.76	-4	160.34	6	1525.76	2	160.34	14	1525.76	2	160.34	22	1525.76	0	160.34	26	1525.76	6	160.34	24	1525.76	4
1525.6	-4	160.134	0	1525.6	4	160.134	16	1525.6	4	160.134	36	1525.6	2	160.134	2	1525.6	0	160.134	4	1525.6	4	160.134	20	1525.6	2	160.134	18	1525.6	6	160.134	12	1525.6	-6	160.134	16	1525.6	8	160.134	14	1525.6	-6	160.134	8	1525.6	-6	160.134	22	1525.6	10
1525.44	4	159.928	8	1525.44	8	159.928	26	1525.44	8	159.928	20	1525.44	2	159.928	6	1525.44	2	159.928	20	1525.44	6	159.928	14	1525.44	6	159.928	20	1525.44	2	159.928	16	1525.44	4	159.928	18	1525.44	10	159.928	22	1525.44	6	159.928	16	1525.44	0	159.928	18	1525.44	2
1525.28	8	159.722	8	1525.28	4	159.722	16	1525.28	-4	159.722	38	1525.28	4	159.722	6	1525.28	-2	159.722	12	1525.28	10	159.722	14	1525.28	6	159.722	14	1525.28	2	159.722	10	1525.28	2	159.722	8	1525.28	6	159.722	8	1525.28	2	159.722	2	1525.28	8	159.722	22	1525.28	-2
1525.12	2	159.516	12	1525.12	12	159.516	10	1525.12	6	159.516	26	1525.12	0	159.516	16	1525.12	12	159.516	20	1525.12	4	159.516	16	1525.12	4	159.516	18	1525.12	-2	159.516	20	1525.12	-8	159.516	6	1525.12	6	159.516	20	1525.12	6	159.516	26	1525.12	4	159.516	24	1525.12	0
1524.96	4	159.312	2	1524.96	4	159.312	18	1524.96	10	159.312	20	1524.96	-8	159.312	0	1524.96	0	159.312	8	1524.96	0	159.312	20	1524.96	2	159.312	22	1524.96	4	159.312	2	1524.96	8	159.312	8	1524.96	-4	159.312	0	1524.96	-6	159.312	12	1524.96	-4	159.312	12	1524.96	0
1524.8	0	159.105	18	1524.8	2	159.105	22	1524.8	16	159.105	28	1524.8	4	159.105	12	1524.8	-4	159.105	10	1524.8	8	159.105	16	1524.8	8	159.105	20	1524.8	-4	159.105	6	1524.8	8	159.105	10	1524.8	-2	159.105	16	1524.8	4	159.105	10	1524.8	0	159.105	20	1524.8	4
1524.64	4	158.899	12	1524.64	16	158.899	6	1524.64	6	158.899	28	1524.64	6	158.899	6	1524.64	-4	158.899	18	1524.64	-2	158.899	10	1524.64	0	158.899	28	1524.64	6	158.899	8	1524.64	2	158.899	12	1524.64	0	158.899	16	1524.64	0	158.899	22	1524.64	4	158.899	12	1524.64	-8
1524.48	8	158.693	2	1524.48	8	158.693	20	1524.48	10	158.693	22	1524.48	2	158.693	4	1524.48	6	158.693	2	1524.48	-2	158.693	14	1524.48	0	158.693	22	1524.48	6	158.693	12	1524.48	-2	158.693	10	1524.48	10	158.693	8	1524.48	2	158.693	16	1524.48	6	158.693	18	1524.48	2
1524.32	-2	158.487	6	1524.32	12	158.487	16	1524.32	6	158.487	28	1524.32	6	158.487	4	1524.32	-4	158.487	8	1524.32	0	158.487	12	1524.32	6	158.487	20	1524.32	0	158.487	12	1524.32	2	158.487	2	1524.32	6	158.487	6	1524.32	4	158.487	6	1524.32	4	158.487	10	1524.32	-2
1524.15	12	158.282	0	1524.15	8	158.282	20	1524.15	4	158.282	8	1524.15	10	158.282	10	1524.15	8	158.282	18	1524.15	2	158.282	0	1524.15	2	158.282	18	1524.15	0	158.282	6	1524.15	6	158.282	10	1524.15	2	158.282	4	1524.15	-2	158.282	10	1524.15	0	158.282	18	1524.15	-8
1523.99	28	158.076	34	1523.99	24	158.076	34	1523.99	16	158.076	46	1523.99	10	158.076	4	1523.99	16	158.076	10	1523.99	4	158.076	18	1523.99	10	158.076	14	1523.99	10	158.076	4	1523.99	2	158.076	10	1523.99	2	158.076	10	1523.99	2	158.076	16	1523.99	4	158.076	16	1523.99	2
1523.83	10	157.87	2	1523.83	6	157.87	10	1523.83	14	157.87	14	1523.83	-2	157.87	8	1523.83	-2	157.87	12	1523.83	4	157.87	14	1523.83	-2	157.87	14	1523.83	6	157.87	10	1523.83	-2	157.87	-2	1523.83	6	157.87	14	1523.83	0	157.87	6	1523.83	14	157.87	20	1523.83	2
1523.67	6	157.664	6	1523.67	6	157.664	20	1523.67	6	157.664	0	1523.67	-2	157.664	8	1523.67	2	157.664	12	1523.67	-4	157.664	18	1523.67	2	157.664	22	1523.67	-4	157.664	4	1523.67	-2	157.664	12	1523.67	6	157.664	4	1523.67	4	157.664	8	1523.67	0	157.664	8	1523.67	0
1523.51	10	157.458	12	1523.51	16	157.458	12	1523.51	20	157.458	34	1523.51	2	157.458	2	1523.51	0	157.458	20	1523.51	4	157.458	14	1523.51	0	157.458	10	1523.51	-4	157.458	6	1523.51	-2	157.458	-2	1523.51	2	157.458	8	1523.51	0	157.458	22	1523.51	-6	157.458	18	1523.51	12
1523.35	4	157.253	12	1523.35	4	157.253	12	1523.35	4	157.253	16	1523.35	-2	157.253	8	1523.35	6	157.253	6	1523.35	2	157.253	2	1523.35	-4	157.253	14	1523.35	2	157.253	10	1523.35	-4	157.253	8	1523.35	4	157.253	10	1523.35	-4	157.253	4	1523.35	6	157.253	10	1523.35	-8
1523.19	4	157.047	8	1523.19	8	157.047	24	1523.19	-2	157.047	30	1523.19	2	157.047	12	1523.19	-2	157.047	8	1523.19	6	157.047	6	1523.19	12	157.047	24	1523.19	8	157.047	2	1523.19	10	157.047	16	1523.19	8	157.047	6	1523.19	10	157.047	10	1523.19	-2	157.047	4	1523.19	0
1523.03	8	156.841	12	1523.03	22	156.841	8	1523.03	10	156.841	24	1523.03	2	156.841	2	1523.03	8	156.841	10	1523.03	4	156.841	12	1523.03	6	156.841	14	1523.03	0	156.841	14	1523.03	4	156.841	0	1523.03	-8	156.841	10	1523.03	16	156.841	-2	1523.03	-2	156.841	20	1523.03	0
1522.87	2	156.635	12	1522.87	2	156.635	12	1522.87	6	156.635	12	1522.87	0	156.635	4	1522.87	2	156.635	8	1522.87	6	156.635	10	1522.87	4	156.635	14	1522.87	6	156.635	8	1522.87	-4	156.635	4	1522.87	8	156.635	14	1522.87	-2	156.635	4	1522.87	6	156.635	14	1522.87	2
1522.71	4	156.428	8	1522.71	2	156.428	6	1522.71	4	156.428	16	1522.71	4	156.428	4	1522.71	-6	156.428	8	1522.71	-4	156.428	8	1522.71	6	156.428	0	1522.71	4	156.428	2	1522.71	-4	156.428	12	1522.71	-4	156.428	14	1522.71	-2	156.428	4	1522.71	-8	156.428	8	1522.71	8
1522.55	4	156.222	8	1522.55	8	156.222	12	1522.55	10	156.222	12	1522.55	0	156.222	6	1522.55	8	156.222	4	1522.55	2	156.222	12	1522.55	-4	156.222	16	1522.55	0	156.222	8	1522.55	6	156.222	-2	1522.55	-10	156.222	-2	1522.55	0	156.222	8	1522.55	-2	156.222	12	1522.55	-4
1522.38	2	156.018	2	1522.38	-2	156.018	14	1522.38	4	156.018	20	1522.38	10	156.018	4	1522.38	-6	156.018	4	1522.38	-2	156.018	10	1522.38	4	156.018	6	1522.38	8	156.018	2	1522.38	-10	156.018	6	1522.38	6	156.018	12	1522.38	4	156.018	6	1522.38	0	156.018	8	1522.38	0
1522.22	8	155.811	14	1522.22	0	155.811	8	1522.22	8	155.811	18	1522.22	10	155.811	10	1522.22	6	155.811	2	1522.22	-4	155.811	14	1522.22	4	155.811	22	1522.22	6	155.811	2	1522.22	2	155.811	14	1522.22	8	155.811	8	1522.22	6	155.811	2	1522.22	-2	155.811	14	1522.22	8
1522.06	0	155.605	4	1522.06	6	155.605	0	1522.06	10	155.605	24	1522.06	-2	155.605	0	1522.06	4	155.605	10	1522.06	4	155.605	10	1522.06	-2	155.605	8	1522.06	-2	155.605	0	1522.06	-10	155.605	4	1522.06	-2	155.605	8	1522.06	0	155.605	6	1522.06	0	155.605	8	1522.06	-2
1521.9	8	155.399	18	1521.9	10	155.399	14	1521.9	8	155.399	28	1521.9	4	155.399	8	1521.9	4	155.399	10	1521.9	8	155.399	18	1521.9	6	155.399	8	1521.9	2	155.399	16	1521.9	4	155.399	10	1521.9	0	155.399	6	1521.9	0	155.399	8	1521.9	0	155.399	10	1521.9	6
1521.74	6	155.193	6	1521.74	2	155.193	10	1521.74	10	155.193	20	1521.74	6	155.193	2	1521.74	0	155.193	12	1521.74	0	155.193	12	1521.74	0	155.193	8	1521.74	-4	155.193	-2	1521.74	2	155.193	8	1521.74	4	155.193	2	1521.74	-2	155.193	-2	1521.74	4	155.193	6	1521.74	2
1521.58	6	154.986	10	1521.58	14	154.986	16	1521.58	8	154.986	12	1521.58	0	154.986	8	1521.58	0	154.986	-4	1521.58	4	154.986	8	1521.58	8	154.986	16	1521.58	8	154.986	2	1521.58	4	154.986	2	1521.58	10	154.986	4	1521.58	0	154.986	2	1521.58	2	154.986	12	1521.58	6
1521.42	20	154.78	10	1521.42	-4	154.78	24	1521.42	14	154.78	20	1521.42	12	154.78	6	1521.42	12	154.78	18	1521.42	2	154.78	6	1521.42	-2	154.78	20	1521.42	0	154.78	6	1521.42	4	154.78	6	1521.42	-8	154.78	-6	1521.42	4	154.78	8	1521.42	0	154.78	10	1521.42	6
1521.26	8	154.575	24	1521.26	2	154.575	8	1521.26	8	154.575	14	1521.26	-2	154.575	6	1521.26	4	154.575	4	1521.26	2	154.575	4	1521.26	0	154.575	4	1521.26	-4	154.575	18	1521.26	10	154.575	2	1521.26	6	154.575	2	1521.26	6	154.575	-2	1521.26	-2	154.575	8	1521.26	2
1521.1	4	154.369	2	1521.1	0	154.369	20	1521.1	8	154.369	2	1521.1	2	154.369	2	1521.1	0	154.369	6	1521.1	2	154.369	10	1521.1	4	154.369	10	1521.1	4	154.369	-8	1521.1	8	154.369	6	1521.1	4	154.369	-6	1521.1	-10	154.369	4	1521.1	2	154.369	4	1521.1	0
1520.94	6	154.163	2	1520.94	8	154.163	8	1520.94	10	154.163	16	1520.94	4	154.163	10	1520.94	12	154.163	12	1520.94	6	154.163	4	1520.94	4	154.163	12	1520.94	2	154.163	8	1520.94	4	154.163	6	1520.94	8	154.163	10	1520.94	12	154.163	8	1520.94	6	154.163	10	1520.94	4
1520.78	-2	153.957	16	1520.78	10	153.957	12	1520.78	6	153.957	-4	1520.78	-6	153.957	8	1520.78	2	153.957	14	1520.78	2	153.957	12	1520.78	0	153.957	16	1520.78	0	153.957	8	1520.78	-4	153.957	14	1520.78	2	153.957	6	1520.78	-14	153.957	6	1520.78	-2	153.957	10	1520.78	-2
1520.61	4	153.751	2	1520.61	8	153.751	10	1520.61	18	153.751	20	1520.61	10	153.751	-12	1520.61	2	153.751	14	1520.61	0	153.751	10	1520.61	2	153.751	6	1520.61	8	153.751	2	1520.61	2	153.751	4	1520.61	2	153.751	12	1520.61	6	153.751	2	1520.61	6	153.751	6	1520.61	8
1520.45	0	153.544	12	1520.45	-6	153.544	14	1520.45	4	153.544	12	1520.45	4	153.544	-4	1520.45	2	153.544	2	1520.45	2	153.544	8	1520.45	0	153.544	8	1520.45	-4	153.544	2	1520.45	4	153.544	6	1520.45	6	153.544	2	1520.45	0	153.544	2	1520.45	-4	153.544	8	1520.45	8
1520.29	6	153.338	10	1520.29	12	153.338	6	1520.29	10	153.338	12	1520.29	2	153.338	4	1520.29	0	153.338	10	1520.29	0	153.338	10	1520.29	-8	153.338	18	1520.29	-10	153.338	8	1520.29	0	153.338	10	1520.29	8	153.338	6	1520.29	-2	153.338	10	1520.29	2	153.338	10	1520.29	4
1520.13	0	153.133	10	1520.13	4	153.133	0	1520.13	2	153.133	8	1520.13	0	153.133	2	1520.13	-2	153.133	-2	1520.13	8	153.133	10	1520.13	4	153.133	14	1520.13	8	153.133	0	1520.13	4	153.133	-2	1520.13	-4	153.133	-2	1520.13	2	153.133	8	1520.13	4	153.133	-6	1520.13	4
1519.97	2	152.927	6	1519.97	16	152.927	6	1519.97	6	152.927	10	1519.97	0	152.927	10	1519.97	6	152.927	10	1519.97	0	152.927	12	1519.97	4	152.927	0	1519.97	4	152.927	8	1519.97	6	152.927	8	1519.97	6	152.927	4	1519.97	2	152.927	2	1519.97	4	152.927	10	1519.97	8
1519.81	6	152.721	6	1519.81	8	152.721	18	1519.81	4	152.721	20	1519.81	-10	152.721	4	1519.81	0	152.721	12	1519.81	2	152.721	2	1519.81	4	152.721	20	1519.81	-4	152.721	4	1519.81	4	152.721	6	1519.81	2	152.721	12	1519.81	6	152.721	8	1519.81	4	152.721	6	1519.81	-2
1519.65	10	152.514	20	1519.65	0	152.514	6	1519.65	-2	152.514	16	1519.65	2	152.514	10	1519.65	-2	152.514	12	1519.65	10	152.514	8	1519.65	6	152.514	10	1519.65	0	152.514	10	1519.65	0	152.514	0	1519.65	6	152.514	4	1519.65	6	152.514	10	1519.65	-2	152.514	-2	1519.65	8
1519.49	10	152.308	6	1519.49	4	152.308	16	1519.49	4	152.308	2	1519.49	0	152.308	8	1519.49	6	152.308	6	1519.49	-2	152.308	-4	1519.49	-2	152.308	14	1519.49	-6	152.308	4	1519.49	6	152.308	-8	1519.49	-2	152.308	8	1519.49	0	152.308	-2	1519.49	-6	152.308	8	1519.49	-6
1519.33	4	152.102	14	1519.33	2	152.102	16	1519.33	10	152.102	14	1519.33	12	152.102	2	1519.33	-4	152.102	4	1519.33	14	152.102	10	1519.33	14	152.102	6	1519.33	6	152.102	-6	1519.33	6	152.102	-2	1519.33	8	152.102	10	1519.33	0	152.102	10	1519.33	4	152.102	10	1519.33	6
1519.17	-8	151.895	10	1519.17	-2	151.895	8	1519.17	8	151.895	16	1519.17	2	151.895	6	1519.17	8	151.895	2	1519.17	2	151.895	4	1519.17	4	151.895	6	1519.17	6	151.895	2	1519.17	-8	151.895	-2	1519.17	4	151.895	6	1519.17	2	151.895	4	1519.17	6	151.895	10	1519.17	6
1519.01	16	151.689	4	1519.01	2	151.689	8	1519.01	2	151.689	8	1519.01	-6	151.689	10	1519.01	-2	151.689	18	1519.01	8	151.689	6	1519.01	2	151.689	10	1519.01	4	151.689	-4	1519.01	2	151.689	4	1519.01	2	151.689	6	1519.01	-2	151.689	10	1519.01	2	151.689	4	1519.01	4
1518.84	14	151.483	6	1518.84	4	151.483	16	1518.84	18	151.483	28	1518.84	2	151.483	8	1518.84	4	151.483	4	1518.84	10	151.483	12	1518.84	6	151.483	12	1518.84	4	151.483	8	1518.84	0	151.483	10	1518.84	4	151.483	2	1518.84	6	151.483	8	1518.84	6	151.483	4	1518.84	6
1518.68	2	151.278	6	1518.68	8	151.278	-2	1518.68	2	151.278	18	1518.68	-6	151.278	6	1518.68	2	151.278	12	1518.68	2	151.278	18	1518.68	4	151.278	12	1518.68	-18	151.278	16	1518.68	8	151.278	6	1518.68	8	151.278	4	1518.68	8	151.278	0	1518.68	-6	151.278	0	1518.68	4
1518.52	4	151.072	2	1518.52	14	151.072	10	1518.52	10	151.072	6	1518.52	0	151.072	4	1518.52	2	151.072	8	1518.52	-4	151.072	8	1518.52	4	151.072	18	1518.52	-2	151.072	-2	1518.52	0	151.072	6	1518.52	6	151.072	8	1518.52	-2	151.072	12	1518.52	2	151.072	4	1518.52	2
1518.36	10	150.865	2	1518.36	10	150.865	10	1518.36	12	150.865	10	1518.36	0	150.865	4	1518.36	4	150.865	14	1518.36	-2	150.865	14	1518.36	4	150.865	10	1518.36	8	150.865	6	1518.36	8	150.865	6	1518.36	4	150.865	-4	1518.36	0	150.865	4	1518.36	4	150.865	8	1518.36	0
1518.2	2	150.659	16	1518.2	6	150.659	0	1518.2	-6	150.659	14	1518.2	-4	150.659	4	1518.2	10	150.659	12	1518.2	0	150.659	6	1518.2	4	150.659	2	1518.2	-2	150.659	4	1518.2	-8	150.659	6	1518.2	6	150.659	8	1518.2	4	150.659	12	1518.2	-4	150.659	6	1518.2	4
1518.04	10	150.453	8	1518.04	8	150.453	12	1518.04	14	150.453	14	1518.04	2	150.453	6	1518.04	-2	150.453	4	1518.04	10	150.453	2	1518.04	8	150.453	14	1518.04	4	150.453	6	1518.04	6	150.453	4	1518.04	2	150.453	8	1518.04	4	150.453	12	1518.04	2	150.453	0	1518.04	4
1517.88	6	150.246	10	1517.88	2	150.246	8	1517.88	10	150.246	10	1517.88	4	150.246	6	1517.88	2	150.246	12	1517.88	2	150.246	6	1517.88	8	150.246	6	1517.88	2	150.246	-4	1517.88	2	150.246	8	1517.88	10	150.246	-2	1517.88	6	150.246	0	1517.88	2	150.246	2	1517.88	0
1517.72	4	150.04	4	1517.72	12	150.04	16	1517.72	4	150.04	14	1517.72	6	150.04	2	1517.72	0	150.04	12	1517.72	-2	150.04	2	1517.72	8	150.04	8	1517.72	-4	150.04	8	1517.72	10	150.04	4	1517.72	-4	150.04	14	1517.72	-2	150.04	8	1517.72	2	150.04	8	1517.72	6
1517.56	6	149.834	6	1517.56	2	149.834	10	1517.56	-8	149.834	0	1517.56	6	149.834	-4	1517.56	-2	149.834	0	1517.56	0	149.834	10	1517.56	0	149.834	4	1517.56	4	149.834	4	1517.56	2	149.834	2	1517.56	4	149.834	0	1517.56	-6	149.834	8	1517.56	4	149.834	8	1517.56	4
1517.4	4	149.627	4	1517.4	12	149.627	6	1517.4	2	149.627	24	1517.4	12	149.627	2	1517.4	0	149.627	14	1517.4	4	149.627	12	1517.4	4	149.627	8	1517.4	4	149.627	10	1517.4	2	149.627	0	1517.4	0	149.627	4	1517.4	8	149.627	8	1517.4	-2	149.627	14	1517.4	0
1517.23	12	149.421	2	1517.23	2	149.421	14	1517.23	10	149.421	8	1517.23	-2	149.421	4	1517.23	0	149.421	0	1517.23	-4	149.421	4	1517.23	6	149.421	6	1517.23	-6	149.421	4	1517.23	-2	149.421	-8	1517.23	6	149.421	4	1517.23	0	149.421	4	1517.23	0	149.421	-6	1517.23	-4
1517.07	6	149.216	0	1517.07	10	149.216	6	1517.07	4	149.216	10	1517.07	6	149.216	0	1517.07	2	149.216	10	1517.07	0	149.216	4	1517.07	10	149.216	10	1517.07	0	149.216	2	1517.07	0	149.216	-2	1517.07	4	149.216	6	1517.07	8	149.216	-2	1517.07	-10	149.216	6	1517.07	-2
1516.91	-4	149.01	10	1516.91	8	149.01	14	1516.91	10	149.01	2	1516.91	0	149.01	-2	1516.91	-2	149.01	6	1516.91	-2	149.01	4	1516.91	-2	149.01	10	1516.91	0	149.01	-2	1516.91	2	149.01	10	1516.91	2	149.01	8	1516.91	-6	149.01	8	1516.91	10	149.01	6	1516.91	0
1516.75	16	148.803	6	1516.75	-8	148.803	10	1516.75	8	148.803	12	1516.75	2	148.803	-2	1516.75	0	148.803	2	1516.75	0	148.803	14	1516.75	6	148.803	12	1516.75	4	148.803	2	1516.75	2	148.803	0	1516.75	2	148.803	8	1516.75	12	148.803	16	1516.75	6	148.803	10	1516.75	2
1516.59	8	148.597	4	1516.59	6	148.597	10	1516.59	10	148.597	22	1516.59	-2	148.597	2	1516.59	-4	148.597	6	1516.59	6	148.597	8	1516.59	0	148.597	8	1516.59	-4	148.597	8	1516.59	8	148.597	12	1516.59	4	148.597	8	1516.59	4	148.597	0	1516.59	0	148.597	12	1516.59	2
1516.43	-6	148.39	0	1516.43	4	148.39	10	1516.43	8	148.39	16	1516.43	2	148.39	0	1516.43	0	148.39	4	1516.43	-8	148.39	10	1516.43	2	148.39	8	1516.43	4	148.39	-6	1516.43	6	148.39	4	1516.43	10	148.39	0	1516.43	8	148.39	4	1516.43	2	148.39	10	1516.43	6
1516.27	2	148.184	4	1516.27	8	148.184	12	1516.27	2	148.184	16	1516.27	-4	148.184	-6	1516.27	-6	148.184	0	1516.27	-2	148.184	4	1516.27	0	148.184	12	1516.27	2	148.184	4	1516.27	0	148.184	6	1516.27	-6	148.184	4	1516.27	-2	148.184	6	1516.27	6	148.184	8	1516.27	2
1516.11	6	147.978	6	1516.11	10	147.978	0	1516.11	10	147.978	12	1516.11	2	147.978	8	1516.11	2	147.978	6	1516.11	4	147.978	8	1516.11	-2	147.978	12	1516.11	6	147.978	2	1516.11	4	147.978	8	1516.11	6	147.978	4	1516.11	8	147.978	10	1516.11	6	147.978	10	1516.11	6
1515.95	4	147.771	0	1515.95	6	147.771	2	1515.95	6	147.771	10	1515.95	2	147.771	6	1515.95	0	147.771	6	1515.95	2	147.771	2	1515.95	4	147.771	8	1515.95	0	147.771	4	1515.95	10	147.771	8	1515.95	2	147.771	10	1515.95	0	147.771	0	1515.95	6	147.771	4	1515.95	0
1515.78	6	147.565	8	1515.78	0	147.565	8	1515.78	8	147.565	20	1515.78	4	147.565	-2	1515.78	0	147.565	6	1515.78	-8	147.565	4	1515.78	6	147.565	18	1515.78	4	147.565	8	1515.78	2	147.565	0	1515.78	6	147.565	-2	1515.78	4	147.565	4	1515.78	-2	147.565	10	1515.78	6
1515.62	6	147.358	2	1515.62	10	147.358	4	1515.62	8	147.358	4	1515.62	4	147.358	-4	1515.62	-12	147.358	12	1515.62	-4	147.358	8	1515.62	4	147.358	16	1515.62	4	147.358	6	1515.62	-2	147.358	6	1515.62	-6	147.358	4	1515.62	4	147.358	4	1515.62	-10	147.358	14	1515.62	6
1515.46	8	147.152	12	1515.46	8	147.152	8	1515.46	12	147.152	14	1515.46	0	147.152	0	1515.46	4	147.152	0	1515.46	4	147.152	4	1515.46	14	147.152	14	1515.46	2	147.152	0	1515.46	0	147.152	10	1515.46	4	147.152	14	1515.46	-2	147.152	8	1515.46	2	147.152	8	1515.46	-4
1515.3	8	146.946	8	1515.3	8	146.946	14	1515.3	8	146.946	18	1515.3	6	146.946	12	1515.3	-4	146.946	8	1515.3	-2	146.946	0	1515.3	-2	146.946	10	1515.3	0	146.946	10	1515.3	0	146.946	-2	1515.3	-6	146.946	-4	1515.3	4	146.946	4	1515.3	8	146.946	10	1515.3	4
1515.14	10	146.739	10	1515.14	8	146.739	16	1515.14	6	146.739	10	1515.14	2	146.739	22	1515.14	6	146.739	10	1515.14	-4	146.739	6	1515.14	0	146.739	6	1515.14	0	146.739	0	1515.14	0	146.739	0	1515.14	10	146.739	12	1515.14	6	146.739	4	1515.14	0	146.739	18	1515.14	2
1514.98	0	146.533	2	1514.98	4	146.533	16	1514.98	6	146.533	16	1514.98	-4	146.533	8	1514.98	4	146.533	6	1514.98	8	146.533	4	1514.98	-2	146.533	4	1514.98	-6	146.533	-4	1514.98	6	146.533	6	1514.98	-2	146.533	0	1514.98	-6	146.533	8	1514.98	2	146.533	0	1514.98	8
1514.82	2	146.326	6	1514.82	8	146.326	8	1514.82	8	146.326	6	1514.82	8	146.326	0	1514.82	8	146.326	0	1514.82	2	146.326	8	1514.82	2	146.326	4	1514.82	2	146.326	12	1514.82	0	146.326	12	1514.82	10	146.326	12	1514.82	0	146.326	4	1514.82	4	146.326	2	1514.82	4
1514.66	10	146.121	6	1514.66	4	146.121	8	1514.66	4	146.121	8	1514.66	-18	146.121	-8	1514.66	10	146.121	4	1514.66	8	146.121	2	1514.66	4	146.121	6	1514.66	-16	146.121	4	1514.66	8	146.121	4	1514.66	4	146.121	6	1514.66	0	146.121	0	1514.66	4	146.121	4	1514.66	6
1514.5	6	145.915	0	1514.5	8	145.915	4	1514.5	8	145.915	14	1514.5	6	145.915	4	1514.5	4	145.915	4	1514.5	-2	145.915	8	1514.5	6	145.915	8	1514.5	2	145.915	8	1514.5	-4	145.915	0	1514.5	6	145.915	-2	1514.5	0	145.915	8	1514.5	2	145.915	-6	1514.5	0
1514.33	2	145.708	4	1514.33	14	145.708	10	1514.33	2	145.708	10	1514.33	4	145.708	8	1514.33	-6	145.708	6	1514.33	-2	145.708	2	1514.33	0	145.708	10	1514.33	4	145.708	2	1514.33	12	145.708	2	1514.33	4	145.708	8	1514.33	-6	145.708	8	1514.33	4	145.708	2	1514.33	8
1514.17	6	145.502	6	1514.17	2	145.502	18	1514.17	2	145.502	14	1514.17	-2	145.502	6	1514.17	10	145.502	4	1514.17	0	145.502	14	1514.17	10	145.502	0	1514.17	2	145.502	4	1514.17	-10	145.502	4	1514.17	0	145.502	4	1514.17	6	145.502	2	1514.17	2	145.502	10	1514.17	0
1514.01	6	145.295	2	1514.01	12	145.295	10	1514.01	2	145.295	16	1514.01	8	145.295	10	1514.01	-4	145.295	8	1514.01	2	145.295	2	1514.01	4	145.295	8	1514.01	4	145.295	0	1514.01	2	145.295	-8	1514.01	-4	145.295	-6	1514.01	8	145.295	4	1514.01	-2	145.295	10	1514.01	4
1513.85	4	145.089	4	1513.85	14	145.089	6	1513.85	8	145.089	4	1513.85	8	145.089	10	1513.85	10	145.089	2	1513.85	4	145.089	6	1513.85	4	145.089	10	1513.85	2	145.089	8	1513.85	0	145.089	2	1513.85	6	145.089	8	1513.85	0	145.089	0	1513.85	2	145.089	4	1513.85	2
1513.69	0	144.882	10	1513.69	10	144.882	0	1513.69	8	144.882	2	1513.69	4	144.882	0	1513.69	2	144.882	4	1513.69	4	144.882	12	1513.69	-2	144.882	8	1513.69	-4	144.882	2	1513.69	0	144.882	2	1513.69	4	144.882	0	1513.69	2	144.882	12	1513.69	6	144.882	0	1513.69	-4
1513.53	4	144.676	8	1513.53	2	144.676	12	1513.53	10	144.676	20	1513.53	0	144.676	4	1513.53	2	144.676	12	1513.53	-4	144.676	4	1513.53	4	144.676	8	1513.53	-6	144.676	4	1513.53	8	144.676	2	1513.53	0	144.676	-2	1513.53	0	144.676	2	1513.53	2	144.676	6	1513.53	8
1513.37	0	144.469	8	1513.37	2	144.469	18	1513.37	12	144.469	16	1513.37	-6	144.469	10	1513.37	2	144.469	8	1513.37	4	144.469	-4	1513.37	10	144.469	8	1513.37	0	144.469	10	1513.37	6	144.469	2	1513.37	6	144.469	8	1513.37	-2	144.469	0	1513.37	8	144.469	-8	1513.37	8
1513.21	4	144.263	14	1513.21	8	144.263	0	1513.21	10	144.263	26	1513.21	-2	144.263	-2	1513.21	2	144.263	6	1513.21	6	144.263	14	1513.21	12	144.263	-2	1513.21	-4	144.263	8	1513.21	2	144.263	12	1513.21	8	144.263	10	1513.21	6	144.263	4	1513.21	0	144.263	10	1513.21	14
1513.04	6	144.056	0	1513.04	0	144.056	12	1513.04	6	144.056	8	1513.04	4	144.056	4	1513.04	4	144.056	6	1513.04	0	144.056	10	1513.04	0	144.056	6	1513.04	2	144.056	4	1513.04	0	144.056	-4	1513.04	8	144.056	4	1513.04	-4	144.056	10	1513.04	-2	144.056	2	1513.04	4
1512.88	4	143.85	-4	1512.88	8	143.85	14	1512.88	6	143.85	14	1512.88	0	143.85	2	1512.88	-2	143.85	8	1512.88	4	143.85	14	1512.88	6	143.85	4	1512.88	2	143.85	4	1512.88	8	143.85	8	1512.88	-4	143.85	-4	1512.88	6	143.85	2	1512.88	2	143.85	6	1512.88	6
1512.72	12	143.643	0	1512.72	8	143.643	20	1512.72	10	143.643	6	1512.72	0	143.643	4	1512.72	0	143.643	10	1512.72	-6	143.643	8	1512.72	8	143.643	2	1512.72	-6	143.643	-6	1512.72	-6	143.643	-6	1512.72	4	143.643	0	1512.72	-4	143.643	2	1512.72	4	143.643	0	1512.72	2
1512.56	10	143.437	6	1512.56	8	143.437	18	1512.56	10	143.437	10	1512.56	2	143.437	-6	1512.56	6	143.437	4	1512.56	0	143.437	0	1512.56	-2	143.437	4	1512.56	0	143.437	0	1512.56	12	143.437	18	1512.56	4	143.437	6	1512.56	-2	143.437	0	1512.56	4	143.437	8	1512.56	4
1512.4	0	143.23	4	1512.4	-4	143.23	10	1512.4	6	143.23	14	1512.4	0	143.23	2	1512.4	2	143.23	-4	1512.4	-2	143.23	6	1512.4	-2	143.23	10	1512.4	6	143.23	0	1512.4	2	143.23	6	1512.4	-2	143.23	10	1512.4	2	143.23	10	1512.4	-2	143.23	6	1512.4	4
1512.24	12	143.024	8	1512.24	6	143.024	26	1512.24	18	143.024	22	1512.24	4	143.024	0	1512.24	-2	143.024	16	1512.24	-2	143.024	4	1512.24	10	143.024	6	1512.24	8	143.024	8	1512.24	-4	143.024	6	1512.24	8	143.024	4	1512.24	-2	143.024	6	1512.24	0	143.024	12	1512.24	10
1512.08	4	142.817	14	1512.08	10	142.817	16	1512.08	18	142.817	10	1512.08	2	142.817	4	1512.08	6	142.817	4	1512.08	0	142.817	14	1512.08	0	142.817	14	1512.08	2	142.817	-8	1512.08	2	142.817	6	1512.08	-8	142.817	8	1512.08	0	142.817	-2	1512.08	-2	142.817	-2	1512.08	6
1511.92	0	142.611	2	1511.92	8	142.611	10	1511.92	2	142.611	10	1511.92	6	142.611	12	1511.92	4	142.611	4	1511.92	4	142.611	2	1511.92	0	142.611	14	1511.92	8	142.611	-4	1511.92	6	142.611	8	1511.92	-22	142.611	4	1511.92	2	142.611	10	1511.92	6	142.611	4	1511.92	0
1511.75	0	142.404	4	1511.75	4	142.404	6	1511.75	14	142.404	6	1511.75	8	142.404	4	1511.75	6	142.404	12	1511.75	10	142.404	8	1511.75	4	142.404	16	1511.75	-6	142.404	0	1511.75	-2	142.404	4	1511.75	-6	142.404	-2	1511.75	-4	142.404	2	1511.75	2	142.404	8	1511.75	2
1511.59	8	142.198	8	1511.59	16	142.198	12	1511.59	6	142.198	16	1511.59	2	142.198	-4	1511.59	-4	142.198	12	1511.59	0	142.198	10	1511.59	8	142.198	8	1511.59	2	142.198	14	1511.59	-4	142.198	4	1511.59	4	142.198	2	1511.59	2	142.198	14	1511.59	0	142.198	2	1511.59	6
1511.43	8	141.991	0	1511.43	0	141.991	0	1511.43	8	141.991	10	1511.43	8	141.991	12	1511.43	-6	141.991	6	1511.43	-2	141.991	6	1511.43	-8	141.991	2	1511.43	10	141.991	-2	1511.43	0	141.991	2	1511.43	0	141.991	10	1511.43	0	141.991	-4	1511.43	-4	141.991	10	1511.43	2
1511.27	4	141.784	8	1511.27	-4	141.784	14	1511.27	-2	141.784	20	1511.27	-2	141.784	4	1511.27	2	141.784	-2	1511.27	12	141.784	2	1511.27	10	141.784	20	1511.27	2	141.784	0	1511.27	0	141.784	8	1511.27	4	141.784	0	1511.27	2	141.784	4	1511.27	8	141.784	10	1511.27	10
1511.11	8	141.578	0	1511.11	0	141.578	6	1511.11	2	141.578	0	1511.11	4	141.578	2	1511.11	2	141.578	6	1511.11	-4	141.578	8	1511.11	4	141.578	10	1511.11	0	141.578	-2	1511.11	2	141.578	2	1511.11	2	141.578	-4	1511.11	6	141.578	10	1511.11	0	141.578	4	1511.11	-10
1510.95	4	141.371	8	1510.95	10	141.371	10	1510.95	10	141.371	16	1510.95	2	141.371	2	1510.95	2	141.371	8	1510.95	0	141.371	14	1510.95	2	141.371	6	1510.95	2	141.371	4	1510.95	-2	141.371	6	1510.95	-2	141.371	10	1510.95	8	141.371	2	1510.95	-12	141.371	6	1510.95	4
1510.79	8	141.165	8	1510.79	8	141.165	-8	1510.79	4	141.165	4	1510.79	0	141.165	4	1510.79	4	141.165	6	1510.79	-2	141.165	0	1510.79	4	141.165	-2	1510.79	4	141.165	2	1510.79	-4	141.165	6	1510.79	6	141.165	6	1510.79	0	141.165	-6	1510.79	8	141.165	10	1510.79	2
1510.62	0	140.958	16	1510.62	4	140.958	8	1510.62	2	140.958	12	1510.62	6	140.958	10	1510.62	2	140.958	0	1510.62	12	140.958	8	1510.62	6	140.958	12	1510.62	2	140.958	-8	1510.62	4	140.958	0	1510.62	0	140.958	2	1510.62	4	140.958	16	1510.62	-6	140.958	4	1510.62	-4
1510.46	2	140.751	-4	1510.46	10	140.751	-2	1510.46	6	140.751	12	1510.46	-8	140.751	10	1510.46	-4	140.751	-2	1510.46	-4	140.751	10	1510.46	8	140.751	6	1510.46	0	140.751	2	1510.46	-4	140.751	12	1510.46	-4	140.751	6	1510.46	2	140.751	0	1510.46	-6	140.751	6	1510.46	2
1510.3	2	140.545	10	1510.3	8	140.545	6	1510.3	8	140.545	18	1510.3	4	140.545	0	1510.3	10	140.545	4	1510.3	4	140.545	10	1510.3	-2	140.545	10	1510.3	-2	140.545	6	1510.3	6	140.545	6	1510.3	-2	140.545	6	1510.3	4	140.545	2	1510.3	4	140.545	8	1510.3	4
1510.14	10	140.338	2	1510.14	0	140.338	6	1510.14	2	140.338	16	1510.14	8	140.338	6	1510.14	0	140.338	4	1510.14	2	140.338	6	1510.14	4	140.338	6	1510.14	2	140.338	2	1510.14	-6	140.338	6	1510.14	4	140.338	6	1510.14	-2	140.338	12	1510.14	-6	140.338	6	1510.14	-6
1509.98	0	140.132	2	1509.98	4	140.132	18	1509.98	8	140.132	8	1509.98	-2	140.132	4	1509.98	-12	140.132	2	1509.98	4	140.132	12	1509.98	4	140.132	14	1509.98	0	140.132	8	1509.98	8	140.132	2	1509.98	0	140.132	10	1509.98	-6	140.132	8	1509.98	2	140.132	6	1509.98	2
1509.82	6	139.925	10	1509.82	0	139.925	12	1509.82	-8	139.925	10	1509.82	0	139.925	6	1509.82	2	139.925	8	1509.82	-6	139.925	4	1509.82	8	139.925	-8	1509.82	-2	139.925	-4	1509.82	-4	139.925	10	1509.82	0	139.925	8	1509.82	-2	139.925	10	1509.82	2	139.925	2	1509.82	0
1509.66	-10	139.718	4	1509.66	-2	139.718	10	1509.66	2	139.718	10	1509.66	4	139.718	8	1509.66	0	139.718	4	1509.66	12	139.718	10	1509.66	4	139.718	18	1509.66	-2	139.718	10	1509.66	0	139.718	4	1509.66	2	139.718	6	1509.66	10	139.718	2	1509.66	4	139.718	0	1509.66	-2
1509.5	-2	139.512	0	1509.5	12	139.512	4	1509.5	0	139.512	12	1509.5	0	139.512	6	1509.5	6	139.512	8	1509.5	6	139.512	0	1509.5	0	139.512	10	1509.5	-4	139.512	2	1509.5	-2	139.512	2	1509.5	2	139.512	6	1509.5	0	139.512	8	1509.5	4	139.512	8	1509.5	0
1509.33	8	139.305	8	1509.33	0	139.305	14	1509.33	2	139.305	14	1509.33	6	139.305	4	1509.33	2	139.305	-2	1509.33	2	139.305	14	1509.33	2	139.305	14	1509.33	2	139.305	8	1509.33	4	139.305	6	1509.33	4	139.305	8	1509.33	2	139.305	10	1509.33	6	139.305	6	1509.33	-8
1509.17	4	139.098	14	1509.17	8	139.098	14	1509.17	10	139.098	14	1509.17	-4	139.098	10	1509.17	0	139.098	10	1509.17	-8	139.098	10	1509.17	2	139.098	8	1509.17	-6	139.098	10	1509.17	2	139.098	0	1509.17	-6	139.098	4	1509.17	4	139.098	0	1509.17	-2	139.098	4	1509.17	4
1509.01	6	138.892	10	1509.01	10	138.892	8	1509.01	-4	138.892	10	1509.01	0	138.892	2	1509.01	8	138.892	2	1509.01	2	138.892	12	1509.01	6	138.892	6	1509.01	-2	138.892	4	1509.01	2	138.892	-2	1509.01	2	138.892	2	1509.01	-2	138.892	10	1509.01	6	138.892	2	1509.01	-4
1508.85	4	138.685	12	1508.85	2	138.685	14	1508.85	6	138.685	12	1508.85	4	138.685	-8	1508.85	-4	138.685	8	1508.85	12	138.685	2	1508.85	10	138.685	10	1508.85	4	138.685	-6	1508.85	4	138.685	8	1508.85	4	138.685	0	1508.85	-6	138.685	-2	1508.85	6	138.685	2	1508.85	10
1508.69	0	138.479	6	1508.69	2	138.479	14	1508.69	-4	138.479	4	1508.69	-2	138.479	6	1508.69	12	138.479	10	1508.69	14	138.479	6	1508.69	10	138.479	8	1508.69	0	138.479	12	1508.69	4	138.479	6	1508.69	2	138.479	8	1508.69	8	138.479	2	1508.69	0	138.479	-2	1508.69	6
1508.53	8	138.272	6	1508.53	6	138.272	2	1508.53	6	138.272	14	1508.53	0	138.272	8	1508.53	-2	138.272	14	1508.53	2	138.272	8	1508.53	4	138.272	8	1508.53	0	138.272	4	1508.53	-8	138.272	0	1508.53	0	138.272	4	1508.53	-14	138.272	8	1508.53	-4	138.272	12	1508.53	-4
1508.37	12	138.065	4	1508.37	6	138.065	16	1508.37	14	138.065	16	1508.37	8	138.065	8	1508.37	2	138.065	6	1508.37	0	138.065	10	1508.37	4	138.065	8	1508.37	4	138.065	14	1508.37	0	138.065	-4	1508.37	0	138.065	4	1508.37	2	138.065	6	1508.37	4	138.065	6	1508.37	14
1508.2	2	137.859	4	1508.2	0	137.859	10	1508.2	-4	137.859	26	1508.2	-2	137.859	8	1508.2	-2	137.859	8	1508.2	6	137.859	6	1508.2	12	137.859	-4	1508.2	4	137.859	8	1508.2	6	137.859	6	1508.2	2	137.859	4	1508.2	-4	137.859	2	1508.2	2	137.859	2	1508.2	2
1508.04	6	137.652	6	1508.04	-4	137.652	14	1508.04	8	137.652	8	1508.04	2	137.652	-2	1508.04	4	137.652	8	1508.04	0	137.652	-2	1508.04	2	137.652	8	1508.04	6	137.652	-2	1508.04	0	137.652	-2	1508.04	6	137.652	8	1508.04	4	137.652	12	1508.04	4	137.652	8	1508.04	-4
1507.88	12	137.444	0	1507.88	12	137.444	4	1507.88	-2	137.444	14	1507.88	0	137.444	-4	1507.88	4	137.444	2	1507.88	10	137.444	2	1507.88	-2	137.444	12	1507.88	0	137.444	-2	1507.88	-2	137.444	4	1507.88	-4	137.444	2	1507.88	2	137.444	0	1507.88	0	137.444	10	1507.88	2
1507.72	8	137.237	12	1507.72	12	137.237	12	1507.72	8	137.237	10	1507.72	0	137.237	4	1507.72	12	137.237	4	1507.72	2	137.237	0	1507.72	-4	137.237	0	1507.72	6	137.237	8	1507.72	4	137.237	0	1507.72	0	137.237	6	1507.72	4	137.237	0	1507.72	2	137.237	2	1507.72	4
1507.56	10	137.03	8	1507.56	2	137.03	6	1507.56	2	137.03	4	1507.56	-4	137.03	8	1507.56	-2	137.03	6	1507.56	-2	137.03	6	1507.56	4	137.03	10	1507.56	-2	137.03	4	1507.56	-6	137.03	2	1507.56	0	137.03	6	1507.56	0	137.03	2	1507.56	0	137.03	4	1507.56	4
1507.4	-4	136.824	-12	1507.4	10	136.824	12	1507.4	8	136.824	4	1507.4	0	136.824	2	1507.4	8	136.824	10	1507.4	-2	136.824	6	1507.4	2	136.824	12	1507.4	4	136.824	4	1507.4	6	136.824	6	1507.4	4	136.824	4	1507.4	0	136.824	4	1507.4	4	136.824	6	1507.4	0
1507.24	2	136.617	-2	1507.24	6	136.617	6	1507.24	6	136.617	16	1507.24	4	136.617	2	1507.24	0	136.617	8	1507.24	0	136.617	6	1507.24	-2	136.617	8	1507.24	0	136.617	8	1507.24	-2	136.617	4	1507.24	-4	136.617	0	1507.24	0	136.617	8	1507.24	4	136.617	4	1507.24	2
1507.07	12	136.41	4	1507.07	-4	136.41	12	1507.07	12	136.41	12	1507.07	8	136.41	2	1507.07	-4	136.41	4	1507.07	4	136.41	12	1507.07	-4	136.41	12	1507.07	0	136.41	6	1507.07	-2	136.41	-4	1507.07	0	136.41	0	1507.07	4	136.41	-2	1507.07	6	136.41	4	1507.07	6
1506.91	8	136.203	10	1506.91	4	136.203	12	1506.91	2	136.203	12	1506.91	0	136.203	4	1506.91	-4	136.203	2	1506.91	0	136.203	4	1506.91	-6	136.203	0	1506.91	2	136.203	0	1506.91	2	136.203	8	1506.91	2	136.203	8	1506.91	6	136.203	4	1506.91	-2	136.203	0	1506.91	4
1506.75	2	135.997	4	1506.75	2	135.997	18	1506.75	0	135.997	12	1506.75	10	135.997	6	1506.75	4	135.997	4	1506.75	6	135.997	6	1506.75	4	135.997	10	1506.75	2	135.997	2	1506.75	8	135.997	4	1506.75	0	135.997	6	1506.75	2	135.997	6	1506.75	0	135.997	16	1506.75	8
1506.59	10	135.79	-2	1506.59	10	135.79	6	1506.59	6	135.79	6	1506.59	-2	135.79	4	1506.59	0	135.79	6	1506.59	2	135.79	0	1506.59	0	135.79	10	1506.59	-4	135.79	-10	1506.59	-2	135.79	8	1506.59	6	135.79	2	1506.59	6	135.79	2	1506.59	2	135.79	2	1506.59	-2
1506.43	4	135.583	6	1506.43	0	135.583	10	1506.43	4	135.583	12	1506.43	10	135.583	8	1506.43	6	135.583	12	1506.43	-2	135.583	2	1506.43	8	135.583	-2	1506.43	6	135.583	4	1506.43	0	135.583	2	1506.43	6	135.583	0	1506.43	-2	135.583	4	1506.43	4	135.583	8	1506.43	2
1506.27	4	135.376	2	1506.27	6	135.376	6	1506.27	6	135.376	16	1506.27	0	135.376	-4	1506.27	-2	135.376	4	1506.27	0	135.376	2	1506.27	6	135.376	14	1506.27	4	135.376	2	1506.27	-2	135.376	-4	1506.27	-2	135.376	2	1506.27	4	135.376	8	1506.27	2	135.376	-10	1506.27	-2
1506.11	4	135.17	8	1506.11	16	135.17	12	1506.11	14	135.17	10	1506.11	4	135.17	2	1506.11	6	135.17	4	1506.11	6	135.17	12	1506.11	6	135.17	14	1506.11	0	135.17	-2	1506.11	-2	135.17	6	1506.11	2	135.17	2	1506.11	8	135.17	0	1506.11	-4	135.17	6	1506.11	-2
1505.94	4	134.963	-2	1505.94	6	134.963	4	1505.94	4	134.963	-4	1505.94	0	134.963	2	1505.94	4	134.963	4	1505.94	2	134.963	6	1505.94	-6	134.963	10	1505.94	-2	134.963	2	1505.94	0	134.963	10	1505.94	0	134.963	2	1505.94	2	134.963	6	1505.94	4	134.963	8	1505.94	2
1505.78	8	134.756	4	1505.78	6	134.756	-2	1505.78	2	134.756	10	1505.78	6	134.756	2	1505.78	-2	134.756	6	1505.78	-2	134.756	-4	1505.78	2	134.756	12	1505.78	-6	134.756	4	1505.78	12	134.756	10	1505.78	4	134.756	-6	1505.78	4	134.756	14	1505.78	0	134.756	6	1505.78	6
1505.62	6	134.549	10	1505.62	10	134.549	8	1505.62	4	134.549	10	1505.62	-4	134.549	2	1505.62	4	134.549	12	1505.62	-2	134.549	16	1505.62	2	134.549	10	1505.62	0	134.549	2	1505.62	-2	134.549	8	1505.62	4	134.549	12	1505.62	-10	134.549	8	1505.62	6	134.549	6	1505.62	2
1505.46	-6	134.341	0	1505.46	4	134.341	12	1505.46	8	134.341	22	1505.46	10	134.341	0	1505.46	-6	134.341	2	1505.46	0	134.341	12	1505.46	6	134.341	-4	1505.46	0	134.341	2	1505.46	2	134.341	4	1505.46	8	134.341	0	1505.46	2	134.341	2	1505.46	-4	134.341	0	1505.46	2
1505.3	0	134.134	-6	1505.3	0	134.134	-2	1505.3	6	134.134	-2	1505.3	10	134.134	10	1505.3	4	134.134	6	1505.3	6	134.134	6	1505.3	4	134.134	10	1505.3	8	134.134	6	1505.3	0	134.134	2	1505.3	2	134.134	-2	1505.3	2	134.134	0	1505.3	-4	134.134	6	1505.3	0
1505.14	4	133.928	8	1505.14	12	133.928	14	1505.14	4	133.928	20	1505.14	0	133.928	4	1505.14	4	133.928	-8	1505.14	4	133.928	12	1505.14	8	133.928	6	1505.14	2	133.928	4	1505.14	2	133.928	6	1505.14	0	133.928	6	1505.14	2	133.928	10	1505.14	6	133.928	4	1505.14	6
1504.97	6	133.721	2	1504.97	-2	133.721	10	1504.97	8	133.721	10	1504.97	2	133.721	12	1504.97	-2	133.721	8	1504.97	-4	133.721	12	1504.97	2	133.721	6	1504.97	-4	133.721	0	1504.97	6	133.721	8	1504.97	0	133.721	6	1504.97	6	133.721	10	1504.97	-2	133.721	12	1504.97	0
1504.81	10	133.514	6	1504.81	12	133.514	12	1504.81	6	133.514	22	1504.81	-2	133.514	8	1504.81	4	133.514	4	1504.81	8	133.514	8	1504.81	-2	133.514	4	1504.81	0	133.514	10	1504.81	0	133.514	14	1504.81	-4	133.514	6	1504.81	0	133.514	6	1504.81	10	133.514	12	1504.81	4
1504.65	6	133.307	10	1504.65	-4	133.307	10	1504.65	14	133.307	10	1504.65	2	133.307	-2	1504.65	-2	133.307	8	1504.65	-4	133.307	12	1504.65	2	133.307	14	1504.65	-2	133.307	-2	1504.65	-2	133.307	2	1504.65	-6	133.307	-6	1504.65	0	133.307	2	1504.65	8	133.307	6	1504.65	4
1504.49	4	133.1	8	1504.49	4	133.1	2	1504.49	6	133.1	18	1504.49	6	133.1	2	1504.49	-6	133.1	2	1504.49	-4	133.1	6	1504.49	10	133.1	14	1504.49	0	133.1	2	1504.49	2	133.1	4	1504.49	8	133.1	0	1504.49	4	133.1	2	1504.49	4	133.1	0	1504.49	4
1504.33	2	132.894	-4	1504.33	12	132.894	8	1504.33	-2	132.894	10	1504.33	0	132.894	-6	1504.33	4	132.894	6	1504.33	0	132.894	2	1504.33	4	132.894	4	1504.33	4	132.894	10	1504.33	-2	132.894	-24	1504.33	-4	132.894	4	1504.33	-2	132.894	8	1504.33	2	132.894	4	1504.33	4
1504.17	4	132.687	10	1504.17	6	132.687	16	1504.17	2	132.687	16	1504.17	2	132.687	4	1504.17	4	132.687	14	1504.17	10	132.687	10	1504.17	-6	132.687	10	1504.17	8	132.687	14	1504.17	2	132.687	10	1504.17	-2	132.687	12	1504.17	4	132.687	6	1504.17	2	132.687	0	1504.17	-2
1504	12	132.48	2	1504	12	132.48	6	1504	10	132.48	8	1504	0	132.48	0	1504	4	132.48	2	1504	-4	132.48	2	1504	-6	132.48	8	1504	0	132.48	6	1504	6	132.48	6	1504	8	132.48	8	1504	4	132.48	2	1504	0	132.48	8	1504	6
1503.84	2	132.272	2	1503.84	-4	132.272	-8	1503.84	8	132.272	2	1503.84	0	132.272	-2	1503.84	-2	132.272	0	1503.84	4	132.272	0	1503.84	0	132.272	10	1503.84	4	132.272	6	1503.84	0	132.272	6	1503.84	-10	132.272	2	1503.84	4	132.272	10	1503.84	8	132.272	2	1503.84	4
1503.68	12	132.065	12	1503.68	2	132.065	18	1503.68	10	132.065	12	1503.68	6	132.065	2	1503.68	8	132.065	4	1503.68	2	132.065	0	1503.68	4	132.065	8	1503.68	4	132.065	4	1503.68	-2	132.065	6	1503.68	6	132.065	6	1503.68	2	132.065	8	1503.68	0	132.065	0	1503.68	10
1503.52	4	131.858	2	1503.52	6	131.858	14	1503.52	12	131.858	4	1503.52	4	131.858	2	1503.52	6	131.858	10	1503.52	4	131.858	12	1503.52	2	131.858	12	1503.52	-10	131.858	8	1503.52	4	131.858	2	1503.52	2	131.858	2	1503.52	4	131.858	4	1503.52	8	131.858	2	1503.52	-6
1503.36	6	131.651	6	1503.36	0	131.651	18	1503.36	0	131.651	14	1503.36	8	131.651	2	1503.36	0	131.651	-2	1503.36	-4	131.651	4	1503.36	4	131.651	-2	1503.36	2	131.651	6	1503.36	-6	131.651	0	1503.36	0	131.651	4	1503.36	-6	131.651	10	1503.36	-2	131.651	6	1503.36	4
1503.2	2	131.444	8	1503.2	6	131.444	6	1503.2	8	131.444	18	1503.2	4	131.444	12	1503.2	2	131.444	4	1503.2	-4	131.444	2	1503.2	4	131.444	2	1503.2	10	131.444	-2	1503.2	0	131.444	8	1503.2	6	131.444	10	1503.2	4	131.444	6	1503.2	6	131.444	10	1503.2	4
1503.03	-2	131.238	8	1503.03	8	131.238	6	1503.03	6	131.238	10	1503.03	-2	131.238	-4	1503.03	2	131.238	12	1503.03	6	131.238	8	1503.03	-2	131.238	12	1503.03	-8	131.238	10	1503.03	0	131.238	-2	1503.03	-6	131.238	6	1503.03	0	131.238	6	1503.03	0	131.238	6	1503.03	2
1502.87	4	131.031	4	1502.87	10	131.031	16	1502.87	8	131.031	20	1502.87	0	131.031	4	1502.87	0	131.031	-4	1502.87	10	131.031	12	1502.87	2	131.031	10	1502.87	2	131.031	8	1502.87	-2	131.031	4	1502.87	-2	131.031	10	1502.87	10	131.031	10	1502.87	12	131.031	6	1502.87	6
1502.71	6	130.824	2	1502.71	2	130.824	2	1502.71	0	130.824	22	1502.71	8	130.824	6	1502.71	0	130.824	6	1502.71	2	130.824	0	1502.71	10	130.824	12	1502.71	0	130.824	8	1502.71	4	130.824	2	1502.71	-4	130.824	4	1502.71	0	130.824	4	1502.71	-2	130.824	10	1502.71	2
1502.55	2	130.617	12	1502.55	10	130.617	2	1502.55	14	130.617	22	1502.55	0	130.617	10	1502.55	-2	130.617	0	1502.55	0	130.617	4	1502.55	10	130.617	16	1502.55	-2	130.617	8	1502.55	2	130.617	10	1502.55	-6	130.617	4	1502.55	2	130.617	6	1502.55	8	130.617	14	1502.55	0
1502.39	2	130.409	10	1502.39	-2	130.409	8	1502.39	6	130.409	20	1502.39	8	130.409	6	1502.39	0	130.409	6	1502.39	0	130.409	6	1502.39	6	130.409	-6	1502.39	2	130.409	-8	1502.39	2	130.409	0	1502.39	4	130.409	10	1502.39	2	130.409	6	1502.39	6	130.409	4	1502.39	2
1502.23	-4	130.202	8	1502.23	10	130.202	2	1502.23	12	130.202	12	1502.23	6	130.202	2	1502.23	4	130.202	12	1502.23	-2	130.202	8	1502.23	0	130.202	6	1502.23	2	130.202	0	1502.23	0	130.202	4	1502.23	4	130.202	8	1502.23	8	130.202	6	1502.23	0	130.202	10	1502.23	8
1502.07	14	129.995	6	1502.07	6	129.995	16	1502.07	2	129.995	12	1502.07	-6	129.995	10	1502.07	2	129.995	2	1502.07	0	129.995	8	1502.07	10	129.995	6	1502.07	6	129.995	2	1502.07	0	129.995	2	1502.07	2	129.995	4	1502.07	6	129.995	4	1502.07	10	129.995	2	1502.07	0
1501.9	2	129.788	10	1501.9	6	129.788	0	1501.9	4	129.788	18	1501.9	10	129.788	2	1501.9	2	129.788	2	1501.9	2	129.788	6	1501.9	2	129.788	10	1501.9	2	129.788	-10	1501.9	6	129.788	6	1501.9	2	129.788	-2	1501.9	2	129.788	2	1501.9	-2	129.788	10	1501.9	6
1501.74	10	129.581	4	1501.74	12	129.581	8	1501.74	6	129.581	18	1501.74	0	129.581	14	1501.74	8	129.581	10	1501.74	-4	129.581	4	1501.74	0	129.581	16	1501.74	-2	129.581	-2	1501.74	-4	129.581	4	1501.74	8	129.581	2	1501.74	0	129.581	6	1501.74	2	129.581	4	1501.74	0
1501.58	2	129.374	14	1501.58	8	129.374	20	1501.58	12	129.374	16	1501.58	-4	129.374	0	1501.58	-2	129.374	4	1501.58	4	129.374	6	1501.58	-2	129.374	0	1501.58	10	129.374	0	1501.58	6	129.374	4	1501.58	0	129.374	12	1501.58	12	129.374	4	1501.58	6	129.374	-4	1501.58	4
1501.42	2	129.167	6	1501.42	2	129.167	2	1501.42	6	129.167	10	1501.42	8	129.167	6	1501.42	-4	129.167	14	1501.42	-2	129.167	6	1501.42	8	129.167	8	1501.42	6	129.167	-2	1501.42	-4	129.167	2	1501.42	-2	129.167	0	1501.42	0	129.167	6	1501.42	2	129.167	12	1501.42	6
1501.26	6	128.959	14	1501.26	6	128.959	10	1501.26	12	128.959	14	1501.26	0	128.959	10	1501.26	2	128.959	6	1501.26	6	128.959	12	1501.26	8	128.959	10	1501.26	4	128.959	-2	1501.26	0	128.959	8	1501.26	4	128.959	4	1501.26	4	128.959	0	1501.26	2	128.959	8	1501.26	-6
1501.09	10	128.752	2	1501.09	2	128.752	6	1501.09	8	128.752	16	1501.09	0	128.752	8	1501.09	0	128.752	6	1501.09	2	128.752	4	1501.09	6	128.752	0	1501.09	-4	128.752	0	1501.09	-2	128.752	0	1501.09	6	128.752	8	1501.09	2	128.752	4	1501.09	-4	128.752	-8	1501.09	0
1500.93	6	128.545	12	1500.93	16	128.545	8	1500.93	0	128.545	16	1500.93	0	128.545	12	1500.93	-4	128.545	14	1500.93	0	128.545	14	1500.93	-10	128.545	8	1500.93	-4	128.545	0	1500.93	-2	128.545	4	1500.93	0	128.545	2	1500.93	2	128.545	8	1500.93	10	128.545	10	1500.93	8
1500.77	10	128.338	4	1500.77	2	128.338	14	1500.77	16	128.338	8	1500.77	-2	128.338	-4	1500.77	-2	128.338	-2	1500.77	0	128.338	4	1500.77	8	128.338	14	1500.77	0	128.338	4	1500.77	-6	128.338	0	1500.77	6	128.338	6	1500.77	-6	128.338	2	1500.77	14	128.338	2	1500.77	6
1500.61	10	128.131	14	1500.61	2	128.131	10	1500.61	0	128.131	22	1500.61	10	128.131	10	1500.61	16	128.131	2	1500.61	4	128.131	16	1500.61	6	128.131	4	1500.61	4	128.131	12	1500.61	6	128.131	4	1500.61	4	128.131	4	1500.61	4	128.131	2	1500.61	2	128.131	6	1500.61	4
1500.45	16	127.924	26	1500.45	36	127.924	36	1500.45	18	127.924	36	1500.45	6	127.924	20	1500.45	14	127.924	8	1500.45	14	127.924	24	1500.45	12	127.924	12	1500.45	-2	127.924	14	1500.45	-2	127.924	10	1500.45	6	127.924	14	1500.45	2	127.924	6	1500.45	-2	127.924	2	1500.45	4
1500.29	8	127.716	8	1500.29	2	127.716	18	1500.29	2	127.716	16	1500.29	-2	127.716	6	1500.29	0	127.716	6	1500.29	6	127.716	8	1500.29	6	127.716	8	1500.29	-2	127.716	10	1500.29	2	127.716	6	1500.29	-2	127.716	0	1500.29	-2	127.716	4	1500.29	6	127.716	8	1500.29	4
1500.12	10	127.509	8	1500.12	-4	127.509	12	1500.12	8	127.509	30	1500.12	8	127.509	4	1500.12	4	127.509	12	1500.12	4	127.509	6	1500.12	4	127.509	4	1500.12	4	127.509	-2	1500.12	-6	127.509	0	1500.12	0	127.509	0	1500.12	2	127.509	0	1500.12	4	127.509	4	1500.12	8
1499.96	8	127.302	10	1499.96	10	127.302	6	1499.96	6	127.302	20	1499.96	2	127.302	8	1499.96	2	127.302	4	1499.96	10	127.302	8	1499.96	2	127.302	16	1499.96	6	127.302	0	1499.96	6	127.302	8	1499.96	4	127.302	0	1499.96	-2	127.302	8	1499.96	10	127.302	6	1499.96	8
1499.8	10	127.095	8	1499.8	10	127.095	14	1499.8	10	127.095	6	1499.8	2	127.095	6	1499.8	8	127.095	18	1499.8	-2	127.095	8	1499.8	2	127.095	10	1499.8	2	127.095	0	1499.8	0	127.095	8	1499.8	-4	127.095	-4	1499.8	6	127.095	2	1499.8	2	127.095	4	1499.8	2
1499.64	4	126.888	10	1499.64	8	126.888	14	1499.64	10	126.888	16	1499.64	2	126.888	14	1499.64	12	126.888	14	1499.64	6	126.888	10	1499.64	4	126.888	8	1499.64	8	126.888	8	1499.64	-2	126.888	4	1499.64	6	126.888	-2	1499.64	8	126.888	6	1499.64	0	126.888	6	1499.64	8
1499.48	10	126.681	6	1499.48	10	126.681	10	1499.48	-2	126.681	14	1499.48	0	126.681	8	1499.48	-26	126.681	14	1499.48	12	126.681	4	1499.48	4	126.681	10	1499.48	-6	126.681	-4	1499.48	2	126.681	4	1499.48	-4	126.681	-2	1499.48	6	126.681	2	1499.48	0	126.681	-2	1499.48	0
1499.31	8	126.473	10	1499.31	2	126.473	16	1499.31	6	126.473	22	1499.31	6	126.473	-8	1499.31	4	126.473	14	1499.31	-18	126.473	4	1499.31	8	126.473	4	1499.31	4	126.473	6	1499.31	6	126.473	2	1499.31	2	126.473	8	1499.31	0	126.473	10	1499.31	8	126.473	12	1499.31	4
1499.15	4	126.266	8	1499.15	8	126.266	24	1499.15	0	126.266	26	1499.15	-6	126.266	4	1499.15	-2	126.266	14	1499.15	4	126.266	8	1499.15	6	126.266	14	1499.15	-4	126.266	4	1499.15	-2	126.266	6	1499.15	6	126.266	0	1499.15	4	126.266	2	1499.15	-4	126.266	6	1499.15	4
1498.99	0	126.059	12	1498.99	6	126.059	14	1498.99	4	126.059	16	1498.99	8	126.059	6	1498.99	6	126.059	8	1498.99	0	126.059	8	1498.99	4	126.059	16	1498.99	2	126.059	4	1498.99	4	126.059	8	1498.99	4	126.059	-2	1498.99	8	126.059	-6	1498.99	10	126.059	0	1498.99	8
1498.83	8	125.852	4	1498.83	14	125.852	20	1498.83	10	125.852	10	1498.83	-2	125.852	8	1498.83	2	125.852	10	1498.83	4	125.852	-2	1498.83	6	125.852	6	1498.83	2	125.852	8	1498.83	2	125.852	2	1498.83	10	125.852	8	1498.83	6	125.852	8	1498.83	0	125.852	12	1498.83	2
1498.67	0	125.645	6	1498.67	6	125.645	24	1498.67	10	125.645	20	1498.67	4	125.645	8	1498.67	14	125.645	8	1498.67	4	125.645	12	1498.67	-2	125.645	10	1498.67	0	125.645	4	1498.67	6	125.645	2	1498.67	10	125.645	8	1498.67	0	125.645	4	1498.67	10	125.645	6	1498.67	6
1498.51	12	125.438	6	1498.51	4	125.438	20	1498.51	-6	125.438	18	1498.51	-4	125.438	0	1498.51	-4	125.438	8	1498.51	-6	125.438	10	1498.51	-4	125.438	12	1498.51	4	125.438	-4	1498.51	-4	125.438	8	1498.51	2	125.438	-2	1498.51	6	125.438	6	1498.51	-4	125.438	8	1498.51	-4
1498.34	14	125.229	14	1498.34	8	125.229	16	1498.34	2	125.229	18	1498.34	2	125.229	6	1498.34	6	125.229	14	1498.34	-2	125.229	2	1498.34	8	125.229	6	1498.34	4	125.229	18	1498.34	2	125.229	0	1498.34	-2	125.229	4	1498.34	0	125.229	0	1498.34	8	125.229	2	1498.34	-4
1498.18	2	125.022	4	1498.18	4	125.022	16	1498.18	2	125.022	26	1498.18	2	125.022	18	1498.18	4	125.022	16	1498.18	-4	125.022	10	1498.18	0	125.022	12	1498.18	-4	125.022	2	1498.18	2	125.022	4	1498.18	6	125.022	-2	1498.18	-4	125.022	-10	1498.18	-2	125.022	-4	1498.18	-2
1498.02	4	124.815	20	1498.02	8	124.815	10	1498.02	8	124.815	22	1498.02	8	124.815	-10	1498.02	-2	124.815	4	1498.02	6	124.815	4	1498.02	-6	124.815	10	1498.02	2	124.815	6	1498.02	-6	124.815	4	1498.02	0	124.815	4	1498.02	4	124.815	10	1498.02	0	124.815	-6	1498.02	-2
1497.86	12	124.608	8	1497.86	2	124.608	14	1497.86	6	124.608	18	1497.86	2	124.608	16	1497.86	10	124.608	16	1497.86	-2	124.608	-4	1497.86	0	124.608	8	1497.86	-6	124.608	4	1497.86	0	124.608	-2	1497.86	-4	124.608	0	1497.86	4	124.608	2	1497.86	-4	124.608	6	1497.86	2
1497.7	2	124.401	18	1497.7	12	124.401	12	1497.7	16	124.401	22	1497.7	8	124.401	6	1497.7	0	124.401	10	1497.7	0	124.401	18	1497.7	10	124.401	2	1497.7	6	124.401	2	1497.7	0	124.401	4	1497.7	4	124.401	6	1497.7	-2	124.401	6	1497.7	2	124.401	2	1497.7	6
1497.53	4	124.192	12	1497.53	-2	124.192	18	1497.53	-10	124.192	18	1497.53	0	124.192	14	1497.53	2	124.192	4	1497.53	0	124.192	16	1497.53	-2	124.192	14	1497.53	-4	124.192	8	1497.53	0	124.192	-4	1497.53	-2	124.192	6	1497.53	0	124.192	8	1497.53	4	124.192	6	1497.53	4
1497.37	12	123.985	22	1497.37	10	123.985	28	1497.37	10	123.985	26	1497.37	0	123.985	12	1497.37	4	123.985	12	1497.37	2	123.985	10	1497.37	6	123.985	0	1497.37	2	123.985	14	1497.37	4	123.985	6	1497.37	4	123.985	10	1497.37	-4	123.985	2	1497.37	6	123.985	2	1497.37	0
1497.21	10	123.778	6	1497.21	2	123.778	24	1497.21	14	123.778	30	1497.21	8	123.778	8	1497.21	10	123.778	8	1497.21	0	123.778	10	1497.21	0	123.778	-8	1497.21	4	123.778	6	1497.21	-10	123.778	2	1497.21	2	123.778	6	1497.21	2	123.778	4	1497.21	0	123.778	6	1497.21	0
1497.05	2	123.571	0	1497.05	6	123.571	22	1497.05	10	123.571	40	1497.05	6	123.571	12	1497.05	-2	123.571	12	1497.05	0	123.571	22	1497.05	2	123.571	6	1497.05	2	123.571	-24	1497.05	4	123.571	8	1497.05	4	123.571	6	1497.05	8	123.571	2	1497.05	-4	123.571	12	1497.05	8
1496.89	10	123.364	10	1496.89	12	123.364	24	1496.89	18	123.364	38	1496.89	-2	123.364	8	1496.89	0	123.364	4	1496.89	-2	123.364	14	1496.89	10	123.364	12	1496.89	0	123.364	8	1496.89	4	123.364	0	1496.89	0	123.364	4	1496.89	-2	123.364	8	1496.89	-2	123.364	4	1496.89	4
1496.72	8	123.156	4	1496.72	4	123.156	34	1496.72	6	123.156	18	1496.72	-4	123.156	14	1496.72	-2	123.156	14	1496.72	6	123.156	16	1496.72	8	123.156	8	1496.72	6	123.156	2	1496.72	4	123.156	2	1496.72	-2	123.156	0	1496.72	0	123.156	10	1496.72	0	123.156	6	1496.72	4
1496.56	16	122.949	10	1496.56	6	122.949	16	1496.56	6	122.949	24	1496.56	6	122.949	8	1496.56	2	122.949	10	1496.56	-4	122.949	2	1496.56	4	122.949	8	1496.56	-4	122.949	4	1496.56	-8	122.949	-2	1496.56	-2	122.949	12	1496.56	-4	122.949	2	1496.56	2	122.949	2	1496.56	4
1496.4	10	122.742	4	1496.4	16	122.742	32	1496.4	10	122.742	28	1496.4	2	122.742	6	1496.4	4	122.742	2	1496.4	6	122.742	4	1496.4	-2	122.742	12	1496.4	4	122.742	2	1496.4	10	122.742	4	1496.4	4	122.742	6	1496.4	0	122.742	12	1496.4	2	122.742	2	1496.4	-4
1496.24	28	122.534	30	1496.24	14	122.534	44	1496.24	16	122.534	52	1496.24	8	122.534	16	1496.24	8	122.534	22	1496.24	4	122.534	8	1496.24	8	122.534	14	1496.24	8	122.534	6	1496.24	2	122.534	2	1496.24	-2	122.534	-2	1496.24	6	122.534	4	1496.24	0	122.534	18	1496.24	0
1496.08	16	122.327	16	1496.08	4	122.327	34	1496.08	14	122.327	52	1496.08	-6	122.327	16	1496.08	8	122.327	16	1496.08	0	122.327	6	1496.08	0	122.327	12	1496.08	0	122.327	0	1496.08	2	122.327	12	1496.08	-4	122.327	0	1496.08	2	122.327	8	1496.08	2	122.327	6	1496.08	6
1495.92	0	122.119	10	1495.92	10	122.119	34	1495.92	4	122.119	26	1495.92	-2	122.119	10	1495.92	-8	122.119	10	1495.92	6	122.119	2	1495.92	8	122.119	10	1495.92	8	122.119	8	1495.92	0	122.119	8	1495.92	-6	122.119	14	1495.92	2	122.119	2	1495.92	4	122.119	6	1495.92	8
1495.75	2	121.912	26	1495.75	12	121.912	30	1495.75	6	121.912	52	1495.75	6	121.912	16	1495.75	4	121.912	6	1495.75	-4	121.912	22	1495.75	-2	121.912	4	1495.75	0	121.912	8	1495.75	4	121.912	2	1495.75	2	121.912	4	1495.75	6	121.912	8	1495.75	6	121.912	6	1495.75	10
1495.59	6	121.705	14	1495.59	8	121.705	44	1495.59	6	121.705	36	1495.59	-6	121.705	12	1495.59	0	121.705	8	1495.59	-4	121.705	12	1495.59	10	121.705	18	1495.59	2	121.705	4	1495.59	6	121.705	6	1495.59	-10	121.705	2	1495.59	4	121.705	6	1495.59	0	121.705	4	1495.59	-2
1495.43	8	121.497	20	1495.43	8	121.497	44	1495.43	6	121.497	52	1495.43	4	121.497	22	1495.43	-4	121.497	16	1495.43	8	121.497	12	1495.43	-2	121.497	8	1495.43	4	121.497	-12	1495.43	8	121.497	8	1495.43	6	121.497	-4	1495.43	6	121.497	14	1495.43	4	121.497	8	1495.43	0
1495.27	-2	121.289	18	1495.27	-4	121.289	38	1495.27	10	121.289	38	1495.27	-4	121.289	24	1495.27	4	121.289	28	1495.27	-4	121.289	22	1495.27	-2	121.289	16	1495.27	0	121.289	6	1495.27	0	121.289	6	1495.27	4	121.289	0	1495.27	-2	121.289	-4	1495.27	-2	121.289	6	1495.27	4
1495.11	4	121.082	20	1495.11	4	121.082	38	1495.11	10	121.082	54	1495.11	2	121.082	12	1495.11	2	121.082	12	1495.11	10	121.082	20	1495.11	4	121.082	16	1495.11	0	121.082	6	1495.11	-2	121.082	4	1495.11	-2	121.082	2	1495.11	2	121.082	2	1495.11	6	121.082	4	1495.11	4
1494.94	-4	120.875	0	1494.94	2	120.875	44	1494.94	14	120.875	50	1494.94	2	120.875	12	1494.94	0	120.875	32	1494.94	-4	120.875	20	1494.94	2	120.875	12	1494.94	-4	120.875	-2	1494.94	0	120.875	2	1494.94	-8	120.875	0	1494.94	10	120.875	4	1494.94	4	120.875	-6	1494.94	8
1494.78	4	120.667	18	1494.78	10	120.667	36	1494.78	6	120.667	38	1494.78	0	120.667	20	1494.78	6	120.667	30	1494.78	8	120.667	16	1494.78	0	120.667	16	1494.78	-6	120.667	12	1494.78	4	120.667	4	1494.78	6	120.667	0	1494.78	-2	120.667	6	1494.78	0	120.667	8	1494.78	2
1494.62	0	120.459	18	1494.62	2	120.459	34	1494.62	6	120.459	46	1494.62	0	120.459	24	1494.62	0	120.459	28	1494.62	6	120.459	28	1494.62	0	120.459	10	1494.62	4	120.459	12	1494.62	-8	120.459	0	1494.62	-2	120.459	8	1494.62	6	120.459	8	1494.62	6	120.459	0	1494.62	-2
1494.46	4	120.252	14	1494.46	8	120.252	26	1494.46	6	120.252	46	1494.46	4	120.252	26	1494.46	-2	120.252	32	1494.46	4	120.252	18	1494.46	10	120.252	18	1494.46	6	120.252	6	1494.46	0	120.252	6	1494.46	4	120.252	4	1494.46	2	120.252	2	1494.46	2	120.252	6	1494.46	14
1494.29	6	120.045	10	1494.29	10	120.045	38	1494.29	8	120.045	50	1494.29	2	120.045	10	1494.29	-2	120.045	12	1494.29	4	120.045	26	1494.29	2	120.045	12	1494.29	-6	120.045	0	1494.29	6	120.045	12	1494.29	4	120.045	-2	1494.29	2	120.045	-12	1494.29	2	120.045	8	1494.29	-2
1494.13	10	119.837	12	1494.13	4	119.837	32	1494.13	4	119.837	56	1494.13	6	119.837	22	1494.13	4	119.837	34	1494.13	4	119.837	18	1494.13	2	119.837	16	1494.13	2	119.837	0	1494.13	8	119.837	6	1494.13	6	119.837	6	1494.13	2	119.837	12	1494.13	2	119.837	6	1494.13	2
1493.97	6	119.629	14	1493.97	6	119.629	28	1493.97	10	119.629	48	1493.97	-10	119.629	22	1493.97	0	119.629	34	1493.97	6	119.629	24	1493.97	0	119.629	24	1493.97	2	119.629	10	1493.97	-4	119.629	2	1493.97	2	119.629	6	1493.97	8	119.629	2	1493.97	0	119.629	6	1493.97	6
1493.81	4	119.422	8	1493.81	2	119.422	26	1493.81	12	119.422	52	1493.81	4	119.422	16	1493.81	10	119.422	4	1493.81	4	119.422	28	1493.81	6	119.422	18	1493.81	-4	119.422	14	1493.81	8	119.422	4	1493.81	6	119.422	10	1493.81	0	119.422	10	1493.81	16	119.422	0	1493.81	2
1493.65	8	119.214	12	1493.65	10	119.214	38	1493.65	14	119.214	46	1493.65	8	119.214	12	1493.65	4	119.214	30	1493.65	-2	119.214	30	1493.65	10	119.214	6	1493.65	6	119.214	10	1493.65	-2	119.214	0	1493.65	2	119.214	-2	1493.65	0	119.214	4	1493.65	4	119.214	4	1493.65	-2
1493.49	4	119.007	14	1493.49	6	119.007	36	1493.49	2	119.007	44	1493.49	2	119.007	20	1493.49	-6	119.007	26	1493.49	14	119.007	22	1493.49	0	119.007	22	1493.49	-4	119.007	6	1493.49	6	119.007	6	1493.49	6	119.007	2	1493.49	6	119.007	12	1493.49	0	119.007	6	1493.49	0
1493.32	18	118.799	16	1493.32	6	118.799	36	1493.32	8	118.799	36	1493.32	8	118.799	4	1493.32	2	118.799	22	1493.32	2	118.799	30	1493.32	10	118.799	26	1493.32	-2	118.799	8	1493.32	-2	118.799	-2	1493.32	2	118.799	0	1493.32	-10	118.799	4	1493.32	8	118.799	0	1493.32	-6
1493.16	14	118.591	12	1493.16	14	118.591	28	1493.16	14	118.591	46	1493.16	6	118.591	8	1493.16	8	118.591	24	1493.16	-4	118.591	38	1493.16	4	118.591	30	1493.16	6	118.591	0	1493.16	12	118.591	2	1493.16	4	118.591	2	1493.16	10	118.591	8	1493.16	0	118.591	6	1493.16	12
1493	-10	118.384	4	1493	2	118.384	28	1493	10	118.384	34	1493	4	118.384	10	1493	-2	118.384	36	1493	10	118.384	24	1493	4	118.384	40	1493	-2	118.384	12	1493	0	118.384	4	1493	2	118.384	6	1493	0	118.384	-2	1493	2	118.384	2	1493	2
1492.84	16	118.177	14	1492.84	4	118.177	32	1492.84	8	118.177	38	1492.84	0	118.177	12	1492.84	6	118.177	30	1492.84	4	118.177	20	1492.84	4	118.177	36	1492.84	12	118.177	-2	1492.84	0	118.177	4	1492.84	6	118.177	8	1492.84	-4	118.177	4	1492.84	6	118.177	8	1492.84	8
1492.67	4	117.968	10	1492.67	-2	117.968	22	1492.67	18	117.968	44	1492.67	6	117.968	6	1492.67	4	117.968	32	1492.67	10	117.968	38	1492.67	2	117.968	20	1492.67	-8	117.968	2	1492.67	0	117.968	4	1492.67	0	117.968	2	1492.67	8	117.968	4	1492.67	-10	117.968	4	1492.67	4
1492.51	0	117.761	4	1492.51	8	117.761	24	1492.51	8	117.761	32	1492.51	4	117.761	20	1492.51	0	117.761	38	1492.51	4	117.761	38	1492.51	10	117.761	36	1492.51	-2	117.761	10	1492.51	-2	117.761	2	1492.51	-6	117.761	-2	1492.51	4	117.761	4	1492.51	8	117.761	8	1492.51	-4
1492.35	16	117.554	10	1492.35	0	117.554	22	1492.35	2	117.554	28	1492.35	4	117.554	0	1492.35	-14	117.554	18	1492.35	-8	117.554	34	1492.35	4	117.554	26	1492.35	-2	117.554	2	1492.35	4	117.554	6	1492.35	2	117.554	8	1492.35	2	117.554	10	1492.35	-2	117.554	12	1492.35	0
1492.19	16	117.347	16	1492.19	10	117.347	22	1492.19	8	117.347	40	1492.19	-2	117.347	6	1492.19	0	117.347	42	1492.19	4	117.347	46	1492.19	6	117.347	32	1492.19	6	117.347	12	1492.19	6	117.347	10	1492.19	6	117.347	8	1492.19	2	117.347	-2	1492.19	-10	117.347	10	1492.19	8
1492.03	6	117.138	6	1492.03	-4	117.138	8	1492.03	6	117.138	28	1492.03	-4	117.138	22	1492.03	2	117.138	20	1492.03	2	117.138	48	1492.03	0	117.138	26	1492.03	-2	117.138	0	1492.03	-10	117.138	-2	1492.03	4	117.138	6	1492.03	2	117.138	14	1492.03	6	117.138	2	1492.03	2
1491.86	-2	116.931	20	1491.86	16	116.931	28	1491.86	14	116.931	40	1491.86	6	116.931	8	1491.86	8	116.931	26	1491.86	8	116.931	48	1491.86	8	116.931	36	1491.86	0	116.931	14	1491.86	10	116.931	6	1491.86	10	116.931	10	1491.86	4	116.931	2	1491.86	2	116.931	8	1491.86	4
1491.7	2	116.724	2	1491.7	6	116.724	26	1491.7	6	116.724	28	1491.7	0	116.724	10	1491.7	-2	116.724	28	1491.7	-6	116.724	38	1491.7	-4	116.724	30	1491.7	0	116.724	2	1491.7	0	116.724	2	1491.7	-8	116.724	10	1491.7	8	116.724	0	1491.7	4	116.724	2	1491.7	-2
1491.54	8	116.515	18	1491.54	14	116.515	14	1491.54	6	116.515	20	1491.54	6	116.515	4	1491.54	4	116.515	24	1491.54	0	116.515	42	1491.54	2	116.515	50	1491.54	4	116.515	6	1491.54	6	116.515	4	1491.54	6	116.515	2	1491.54	-2	116.515	6	1491.54	0	116.515	-2	1491.54	-2
1491.38	2	116.308	8	1491.38	2	116.308	12	1491.38	12	116.308	22	1491.38	4	116.308	12	1491.38	-4	116.308	20	1491.38	-2	116.308	36	1491.38	2	116.308	56	1491.38	4	116.308	-2	1491.38	-4	116.308	4	1491.38	6	116.308	2	1491.38	4	116.308	2	1491.38	2	116.308	2	1491.38	6
1491.22	6	116.1	16	1491.22	12	116.1	16	1491.22	6	116.1	10	1491.22	2	116.1	12	1491.22	10	116.1	18	1491.22	4	116.1	28	1491.22	0	116.1	50	1491.22	2	116.1	12	1491.22	8	116.1	4	1491.22	2	116.1	14	1491.22	4	116.1	-2	1491.22	2	116.1	2	1491.22	6
1491.05	8	115.893	16	1491.05	0	115.893	16	1491.05	14	115.893	26	1491.05	-2	115.893	4	1491.05	2	115.893	8	1491.05	10	115.893	40	1491.05	10	115.893	64	1491.05	-4	115.893	4	1491.05	4	115.893	2	1491.05	4	115.893	4	1491.05	-14	115.893	14	1491.05	0	115.893	-2	1491.05	8
1490.89	4	115.684	12	1490.89	6	115.684	14	1490.89	6	115.684	26	1490.89	6	115.684	2	1490.89	4	115.684	18	1490.89	4	115.684	36	1490.89	-6	115.684	42	1490.89	8	115.684	4	1490.89	-6	115.684	0	1490.89	0	115.684	6	1490.89	0	115.684	-12	1490.89	6	115.684	16	1490.89	4
1490.73	8	115.477	-2	1490.73	6	115.477	8	1490.73	-4	115.477	18	1490.73	0	115.477	6	1490.73	8	115.477	18	1490.73	2	115.477	34	1490.73	10	115.477	68	1490.73	0	115.477	4	1490.73	-4	115.477	10	1490.73	0	115.477	12	1490.73	2	115.477	12	1490.73	2	115.477	-4	1490.73	2
1490.57	4	115.27	6	1490.57	2	115.27	10	1490.57	12	115.27	28	1490.57	4	115.27	2	1490.57	2	115.27	8	1490.57	2	115.27	34	1490.57	-4	115.27	44	1490.57	0	115.27	8	1490.57	4	115.27	0	1490.57	0	115.27	-2	1490.57	0	115.27	10	1490.57	6	115.27	8	1490.57	6
1490.4	6	115.061	12	1490.4	-2	115.061	4	1490.4	8	115.061	24	1490.4	6	115.061	12	1490.4	4	115.061	16	1490.4	-4	115.061	22	1490.4	0	115.061	50	1490.4	2	115.061	12	1490.4	-2	115.061	4	1490.4	2	115.061	4	1490.4	0	115.061	8	1490.4	6	115.061	4	1490.4	0
1490.24	6	114.854	-6	1490.24	12	114.854	4	1490.24	-8	114.854	12	1490.24	8	114.854	4	1490.24	6	114.854	14	1490.24	8	114.854	32	1490.24	2	114.854	34	1490.24	2	114.854	6	1490.24	2	114.854	2	1490.24	0	114.854	2	1490.24	2	114.854	4	1490.24	6	114.854	10	1490.24	4
1490.08	8	114.646	8	1490.08	6	114.646	4	1490.08	10	114.646	22	1490.08	6	114.646	6	1490.08	-2	114.646	12	1490.08	-6	114.646	26	1490.08	6	114.646	46	1490.08	0	114.646	10	1490.08	4	114.646	0	1490.08	6	114.646	8	1490.08	-8	114.646	2	1490.08	4	114.646	2	1490.08	-10
1489.92	14	114.438	10	1489.92	10	114.438	8	1489.92	-2	114.438	14	1489.92	2	114.438	10	1489.92	2	114.438	8	1489.92	14	114.438	20	1489.92	2	114.438	44	1489.92	-4	114.438	4	1489.92	4	114.438	14	1489.92	2	114.438	2	1489.92	0	114.438	2	1489.92	6	114.438	14	1489.92	2
1489.76	6	114.23	6	1489.76	0	114.23	8	1489.76	4	114.23	10	1489.76	8	114.23	2	1489.76	2	114.23	16	1489.76	2	114.23	26	1489.76	2	114.23	44	1489.76	4	114.23	14	1489.76	0	114.23	12	1489.76	4	114.23	0	1489.76	4	114.23	0	1489.76	-2	114.23	6	1489.76	2
1489.59	-2	114.023	10	1489.59	0	114.023	24	1489.59	6	114.023	26	1489.59	6	114.023	2	1489.59	8	114.023	10	1489.59	-4	114.023	22	1489.59	0	114.023	36	1489.59	12	114.023	18	1489.59	8	114.023	-2	1489.59	12	114.023	4	1489.59	4	114.023	2	1489.59	-8	114.023	4	1489.59	2
1489.43	6	113.816	12	1489.43	8	113.816	10	1489.43	10	113.816	14	1489.43	-2	113.816	14	1489.43	-2	113.816	10	1489.43	2	113.816	20	1489.43	8	113.816	34	1489.43	-8	113.816	4	1489.43	2	113.816	2	1489.43	0	113.816	16	1489.43	6	113.816	8	1489.43	8	113.816	0	1489.43	-12
1489.27	10	113.607	6	1489.27	4	113.607	16	1489.27	10	113.607	12	1489.27	0	113.607	10	1489.27	6	113.607	10	1489.27	2	113.607	22	1489.27	2	113.607	38	1489.27	0	113.607	10	1489.27	-2	113.607	0	1489.27	-2	113.607	8	1489.27	8	113.607	-6	1489.27	4	113.607	14	1489.27	10
1489.11	2	113.4	4	1489.11	4	113.4	8	1489.11	8	113.4	6	1489.11	2	113.4	6	1489.11	4	113.4	16	1489.11	-6	113.4	6	1489.11	2	113.4	36	1489.11	-4	113.4	14	1489.11	2	113.4	2	1489.11	2	113.4	8	1489.11	0	113.4	4	1489.11	8	113.4	10	1489.11	-6
1488.94	6	113.192	12	1488.94	0	113.192	-2	1488.94	10	113.192	28	1488.94	0	113.192	10	1488.94	0	113.192	8	1488.94	2	113.192	20	1488.94	6	113.192	24	1488.94	6	113.192	16	1488.94	8	113.192	6	1488.94	8	113.192	2	1488.94	0	113.192	6	1488.94	2	113.192	14	1488.94	6
1488.78	8	112.983	4	1488.78	6	112.983	10	1488.78	8	112.983	12	1488.78	-2	112.983	6	1488.78	6	112.983	8	1488.78	-4	112.983	12	1488.78	4	112.983	34	1488.78	0	112.983	18	1488.78	0	112.983	8	1488.78	4	112.983	0	1488.78	4	112.983	2	1488.78	8	112.983	18	1488.78	4
1488.62	16	112.776	18	1488.62	12	112.776	24	1488.62	18	112.776	30	1488.62	0	112.776	10	1488.62	2	112.776	14	1488.62	16	112.776	18	1488.62	8	112.776	36	1488.62	0	112.776	22	1488.62	6	112.776	-20	1488.62	2	112.776	12	1488.62	-2	112.776	10	1488.62	4	112.776	6	1488.62	8
1488.46	-4	112.569	10	1488.46	4	112.569	12	1488.46	8	112.569	22	1488.46	-2	112.569	8	1488.46	0	112.569	-4	1488.46	6	112.569	18	1488.46	-2	112.569	32	1488.46	0	112.569	26	1488.46	0	112.569	24	1488.46	6	112.569	12	1488.46	2	112.569	16	1488.46	-6	112.569	12	1488.46	-4
1488.3	6	112.36	2	1488.3	20	112.36	16	1488.3	18	112.36	22	1488.3	-8	112.36	8	1488.3	10	112.36	14	1488.3	10	112.36	16	1488.3	2	112.36	14	1488.3	-2	112.36	30	1488.3	4	112.36	12	1488.3	-6	112.36	10	1488.3	6	112.36	8	1488.3	4	112.36	4	1488.3	6
1488.13	6	112.152	6	1488.13	4	112.152	14	1488.13	0	112.152	12	1488.13	-8	112.152	8	1488.13	6	112.152	4	1488.13	-6	112.152	10	1488.13	-6	112.152	20	1488.13	0	112.152	30	1488.13	4	112.152	10	1488.13	-2	112.152	10	1488.13	-8	112.152	14	1488.13	2	112.152	8	1488.13	8
1487.97	16	111.945	12	1487.97	8	111.945	8	1487.97	6	111.945	22	1487.97	4	111.945	-2	1487.97	0	111.945	6	1487.97	-4	111.945	14	1487.97	0	111.945	22	1487.97	-6	111.945	30	1487.97	10	111.945	-6	1487.97	6	111.945	14	1487.97	4	111.945	12	1487.97	10	111.945	14	1487.97	4
1487.81	0	111.736	10	1487.81	2	111.736	16	1487.81	2	111.736	6	1487.81	-6	111.736	0	1487.81	6	111.736	10	1487.81	4	111.736	14	1487.81	0	111.736	6	1487.81	4	111.736	28	1487.81	-4	111.736	24	1487.81	0	111.736	16	1487.81	4	111.736	12	1487.81	2	111.736	12	1487.81	2
1487.65	12	111.529	6	1487.65	8	111.529	8	1487.65	6	111.529	16	1487.65	2	111.529	8	1487.65	-6	111.529	4	1487.65	2	111.529	14	1487.65	2	111.529	10	1487.65	2	111.529	24	1487.65	-2	111.529	12	1487.65	4	111.529	12	1487.65	4	111.529	14	1487.65	0	111.529	18	1487.65	-4
1487.48	4	111.322	10	1487.48	0	111.322	6	1487.48	12	111.322	16	1487.48	2	111.322	4	1487.48	-2	111.322	0	1487.48	0	111.322	10	1487.48	8	111.322	14	1487.48	6	111.322	44	1487.48	0	111.322	34	1487.48	12	111.322	22	1487.48	2	111.322	22	1487.48	4	111.322	24	1487.48	4
1487.32	6	111.113	4	1487.32	14	111.113	16	1487.32	4	111.113	20	1487.32	0	111.113	0	1487.32	4	111.113	6	1487.32	0	111.113	22	1487.32	14	111.113	18	1487.32	-4	111.113	32	1487.32	6	111.113	36	1487.32	-2	111.113	40	1487.32	2	111.113	44	1487.32	2	111.113	44	1487.32	0
1487.16	0	110.905	4	1487.16	0	110.905	4	1487.16	12	110.905	12	1487.16	4	110.905	10	1487.16	-14	110.905	-2	1487.16	2	110.905	12	1487.16	2	110.905	16	1487.16	2	110.905	34	1487.16	6	110.905	44	1487.16	8	110.905	58	1487.16	8	110.905	52	1487.16	8	110.905	68	1487.16	2
1487	14	110.698	14	1487	12	110.698	10	1487	2	110.698	26	1487	6	110.698	6	1487	8	110.698	8	1487	10	110.698	12	1487	16	110.698	14	1487	6	110.698	56	1487	6	110.698	64	1487	-6	110.698	98	1487	2	110.698	72	1487	6	110.698	96	1487	0
1486.84	10	110.489	2	1486.84	12	110.489	6	1486.84	8	110.489	4	1486.84	2	110.489	-8	1486.84	0	110.489	4	1486.84	-6	110.489	14	1486.84	0	110.489	10	1486.84	4	110.489	38	1486.84	0	110.489	74	1486.84	0	110.489	132	1486.84	6	110.489	126	1486.84	-2	110.489	102	1486.84	6
1486.67	4	110.282	10	1486.67	14	110.282	14	1486.67	6	110.282	16	1486.67	4	110.282	8	1486.67	6	110.282	10	1486.67	6	110.282	12	1486.67	6	110.282	8	1486.67	4	110.282	38	1486.67	6	110.282	110	1486.67	2	110.282	136	1486.67	8	110.282	142	1486.67	4	110.282	138	1486.67	6
1486.51	2	110.073	6	1486.51	0	110.073	14	1486.51	14	110.073	10	1486.51	2	110.073	4	1486.51	6	110.073	14	1486.51	2	110.073	4	1486.51	-4	110.073	12	1486.51	0	110.073	28	1486.51	-6	110.073	104	1486.51	-6	110.073	114	1486.51	8	110.073	114	1486.51	-8	110.073	112	1486.51	8
1486.35	16	109.865	12	1486.35	8	109.865	10	1486.35	2	109.865	8	1486.35	-2	109.865	2	1486.35	0	109.865	6	1486.35	2	109.865	18	1486.35	10	109.865	10	1486.35	-2	109.865	30	1486.35	0	109.865	62	1486.35	4	109.865	98	1486.35	6	109.865	70	1486.35	-2	109.865	78	1486.35	2
1486.19	10	109.658	2	1486.19	0	109.658	10	1486.19	6	109.658	14	1486.19	4	109.658	8	1486.19	2	109.658	4	1486.19	4	109.658	6	1486.19	-2	109.658	20	1486.19	-6	109.658	22	1486.19	6	109.658	34	1486.19	14	109.658	46	1486.19	2	109.658	42	1486.19	-2	109.658	62	1486.19	0
1486.02	4	109.449	4	1486.02	10	109.449	12	1486.02	6	109.449	16	1486.02	0	109.449	4	1486.02	8	109.449	6	1486.02	4	109.449	6	1486.02	8	109.449	4	1486.02	8	109.449	16	1486.02	4	109.449	20	1486.02	-8	109.449	30	1486.02	2	109.449	44	1486.02	2	109.449	50	1486.02	0
1485.86	0	109.241	6	1485.86	4	109.241	10	1485.86	4	109.241	8	1485.86	-4	109.241	6	1485.86	8	109.241	6	1485.86	6	109.241	8	1485.86	4	109.241	16	1485.86	0	109.241	8	1485.86	4	109.241	22	1485.86	-14	109.241	16	1485.86	2	109.241	32	1485.86	8	109.241	28	1485.86	0
1485.7	10	109.034	6	1485.7	8	109.034	2	1485.7	8	109.034	16	1485.7	0	109.034	2	1485.7	2	109.034	8	1485.7	4	109.034	6	1485.7	6	109.034	6	1485.7	-4	109.034	-2	1485.7	-2	109.034	12	1485.7	-6	109.034	14	1485.7	10	109.034	6	1485.7	4	109.034	22	1485.7	6
1485.54	2	108.825	2	1485.54	10	108.825	6	1485.54	8	108.825	8	1485.54	-2	108.825	-4	1485.54	0	108.825	-8	1485.54	6	108.825	6	1485.54	10	108.825	14	1485.54	-2	108.825	12	1485.54	2	108.825	4	1485.54	0	108.825	14	1485.54	-8	108.825	20	1485.54	-2	108.825	16	1485.54	-6
1485.37	6	108.618	10	1485.37	4	108.618	6	1485.37	10	108.618	12	1485.37	10	108.618	6	1485.37	2	108.618	0	1485.37	-6	108.618	6	1485.37	6	108.618	12	1485.37	4	108.618	10	1485.37	0	108.618	10	1485.37	-2	108.618	14	1485.37	4	108.618	6	1485.37	0	108.618	10	1485.37	0
1485.21	2	108.41	10	1485.21	8	108.41	6	1485.21	8	108.41	12	1485.21	4	108.41	6	1485.21	-2	108.41	4	1485.21	4	108.41	-2	1485.21	-4	108.41	14	1485.21	0	108.41	8	1485.21	0	108.41	14	1485.21	2	108.41	6	1485.21	-4	108.41	10	1485.21	2	108.41	18	1485.21	0
1485.05	2	108.201	-4	1485.05	4	108.201	16	1485.05	16	108.201	14	1485.05	-2	108.201	0	1485.05	6	108.201	6	1485.05	10	108.201	8	1485.05	6	108.201	18	1485.05	0	108.201	20	1485.05	2	108.201	14	1485.05	0	108.201	10	1485.05	4	108.201	16	1485.05	2	108.201	2	1485.05	8
1484.89	4	107.994	12	1484.89	8	107.994	10	1484.89	8	107.994	12	1484.89	10	107.994	12	1484.89	-2	107.994	6	1484.89	-2	107.994	6	1484.89	2	107.994	18	1484.89	4	107.994	2	1484.89	-2	107.994	14	1484.89	-20	107.994	8	1484.89	0	107.994	8	1484.89	4	107.994	18	1484.89	4
1484.72	6	107.785	14	1484.72	6	107.785	12	1484.72	2	107.785	10	1484.72	2	107.785	6	1484.72	2	107.785	6	1484.72	2	107.785	14	1484.72	4	107.785	6	1484.72	-6	107.785	16	1484.72	2	107.785	0	1484.72	8	107.785	8	1484.72	0	107.785	8	1484.72	8	107.785	6	1484.72	4
1484.56	6	107.577	4	1484.56	6	107.577	8	1484.56	10	107.577	4	1484.56	0	107.577	0	1484.56	-2	107.577	2	1484.56	6	107.577	4	1484.56	2	107.577	12	1484.56	4	107.577	4	1484.56	2	107.577	14	1484.56	-10	107.577	4	1484.56	6	107.577	8	1484.56	2	107.577	16	1484.56	-2
1484.4	10	107.37	6	1484.4	8	107.37	6	1484.4	0	107.37	10	1484.4	2	107.37	6	1484.4	2	107.37	10	1484.4	6	107.37	4	1484.4	6	107.37	14	1484.4	-2	107.37	6	1484.4	2	107.37	8	1484.4	4	107.37	10	1484.4	4	107.37	6	1484.4	0	107.37	4	1484.4	4
1484.24	2	107.161	-4	1484.24	2	107.161	14	1484.24	2	107.161	14	1484.24	0	107.161	4	1484.24	-2	107.161	0	1484.24	10	107.161	16	1484.24	6	107.161	12	1484.24	-4	107.161	8	1484.24	-4	107.161	8	1484.24	-2	107.161	8	1484.24	-4	107.161	8	1484.24	6	107.161	10	1484.24	0
1484.07	14	106.953	4	1484.07	4	106.953	8	1484.07	4	106.953	6	1484.07	8	106.953	6	1484.07	2	106.953	4	1484.07	-4	106.953	12	1484.07	2	106.953	6	1484.07	2	106.953	14	1484.07	0	106.953	4	1484.07	4	106.953	0	1484.07	2	106.953	6	1484.07	8	106.953	0	1484.07	2
1483.91	4	106.744	6	1483.91	8	106.744	12	1483.91	14	106.744	12	1483.91	4	106.744	0	1483.91	-2	106.744	-6	1483.91	12	106.744	8	1483.91	-2	106.744	18	1483.91	0	106.744	8	1483.91	0	106.744	8	1483.91	-2	106.744	10	1483.91	-8	106.744	2	1483.91	10	106.744	14	1483.91	0
1483.75	4	106.537	4	1483.75	0	106.537	8	1483.75	4	106.537	10	1483.75	2	106.537	2	1483.75	6	106.537	0	1483.75	8	106.537	10	1483.75	10	106.537	4	1483.75	6	106.537	0	1483.75	6	106.537	6	1483.75	6	106.537	10	1483.75	6	106.537	2	1483.75	8	106.537	10	1483.75	2
1483.59	6	106.329	6	1483.59	-4	106.329	6	1483.59	10	106.329	8	1483.59	4	106.329	-2	1483.59	0	106.329	4	1483.59	6	106.329	14	1483.59	6	106.329	8	1483.59	-4	106.329	6	1483.59	4	106.329	2	1483.59	6	106.329	2	1483.59	-2	106.329	-4	1483.59	-6	106.329	14	1483.59	4
1483.42	0	106.12	-2	1483.42	14	106.12	8	1483.42	14	106.12	10	1483.42	-4	106.12	6	1483.42	6	106.12	14	1483.42	4	106.12	4	1483.42	-4	106.12	16	1483.42	2	106.12	2	1483.42	2	106.12	10	1483.42	2	106.12	6	1483.42	6	106.12	12	1483.42	4	106.12	4	1483.42	10
1483.26	8	105.913	10	1483.26	10	105.913	2	1483.26	2	105.913	8	1483.26	4	105.913	6	1483.26	6	105.913	6	1483.26	-8	105.913	14	1483.26	8	105.913	2	1483.26	4	105.913	2	1483.26	-2	105.913	4	1483.26	2	105.913	8	1483.26	-8	105.913	-2	1483.26	4	105.913	16	1483.26	-2
1483.1	10	105.704	8	1483.1	6	105.704	8	1483.1	10	105.704	12	1483.1	2	105.704	4	1483.1	6	105.704	4	1483.1	-6	105.704	12	1483.1	2	105.704	4	1483.1	4	105.704	10	1483.1	0	105.704	0	1483.1	-2	105.704	8	1483.1	10	105.704	-4	1483.1	2	105.704	14	1483.1	-2
1482.94	14	105.496	2	1482.94	12	105.496	8	1482.94	8	105.496	0	1482.94	0	105.496	4	1482.94	-2	105.496	6	1482.94	4	105.496	0	1482.94	8	105.496	6	1482.94	8	105.496	0	1482.94	-2	105.496	2	1482.94	-8	105.496	2	1482.94	-6	105.496	10	1482.94	0	105.496	-2	1482.94	-2
1482.77	6	105.289	8	1482.77	2	105.289	14	1482.77	6	105.289	18	1482.77	2	105.289	2	1482.77	-18	105.289	0	1482.77	8	105.289	6	1482.77	2	105.289	6	1482.77	0	105.289	10	1482.77	0	105.289	14	1482.77	2	105.289	8	1482.77	4	105.289	10	1482.77	-6	105.289	14	1482.77	6
1482.61	6	105.08	6	1482.61	10	105.08	4	1482.61	22	105.08	6	1482.61	-4	105.08	12	1482.61	4	105.08	0	1482.61	0	105.08	4	1482.61	4	105.08	10	1482.61	0	105.08	6	1482.61	2	105.08	0	1482.61	0	105.08	8	1482.61	4	105.08	6	1482.61	6	105.08	8	1482.61	2
1482.45	0	104.872	-8	1482.45	8	104.872	8	1482.45	4	104.872	4	1482.45	4	104.872	2	1482.45	6	104.872	0	1482.45	6	104.872	8	1482.45	6	104.872	10	1482.45	4	104.872	-2	1482.45	0	104.872	-8	1482.45	8	104.872	4	1482.45	-6	104.872	12	1482.45	8	104.872	0	1482.45	0
1482.29	4	104.663	10	1482.29	8	104.663	8	1482.29	2	104.663	16	1482.29	6	104.663	6	1482.29	2	104.663	2	1482.29	-2	104.663	4	1482.29	-6	104.663	0	1482.29	10	104.663	10	1482.29	8	104.663	4	1482.29	6	104.663	4	1482.29	4	104.663	-2	1482.29	4	104.663	4	1482.29	6
1482.12	8	104.456	14	1482.12	18	104.456	8	1482.12	10	104.456	20	1482.12	-2	104.456	10	1482.12	-2	104.456	14	1482.12	4	104.456	10	1482.12	6	104.456	10	1482.12	2	104.456	0	1482.12	-2	104.456	14	1482.12	0	104.456	6	1482.12	2	104.456	8	1482.12	-2	104.456	4	1482.12	6
1481.96	2	104.248	-10	1481.96	-130	104.248	6	1481.96	4	104.248	10	1481.96	-6	104.248	4	1481.96	6	104.248	2	1481.96	12	104.248	8	1481.96	6	104.248	-2	1481.96	-4	104.248	8	1481.96	-2	104.248	-4	1481.96	6	104.248	14	1481.96	8	104.248	-4	1481.96	12	104.248	-4	1481.96	-4
1481.8	10	104.039	12	1481.8	2	104.039	4	1481.8	2	104.039	20	1481.8	12	104.039	-2	1481.8	4	104.039	6	1481.8	2	104.039	8	1481.8	12	104.039	10	1481.8	-6	104.039	8	1481.8	0	104.039	10	1481.8	0	104.039	0	1481.8	-4	104.039	16	1481.8	4	104.039	4	1481.8	2
1481.64	14	103.831	4	1481.64	-4	103.831	14	1481.64	20	103.831	8	1481.64	6	103.831	4	1481.64	4	103.831	12	1481.64	8	103.831	2	1481.64	4	103.831	6	1481.64	8	103.831	6	1481.64	0	103.831	0	1481.64	6	103.831	14	1481.64	2	103.831	8	1481.64	0	103.831	6	1481.64	2
1481.47	10	103.622	14	1481.47	6	103.622	4	1481.47	0	103.622	10	1481.47	8	103.622	2	1481.47	4	103.622	6	1481.47	4	103.622	8	1481.47	2	103.622	8	1481.47	6	103.622	6	1481.47	-4	103.622	2	1481.47	6	103.622	0	1481.47	10	103.622	2	1481.47	-4	103.622	-16	1481.47	8
1481.31	4	103.415	12	1481.31	10	103.415	24	1481.31	8	103.415	-4	1481.31	4	103.415	10	1481.31	0	103.415	2	1481.31	0	103.415	4	1481.31	4	103.415	2	1481.31	-2	103.415	6	1481.31	4	103.415	4	1481.31	0	103.415	10	1481.31	14	103.415	0	1481.31	4	103.415	2	1481.31	-2
1481.15	10	103.206	4	1481.15	0	103.206	10	1481.15	10	103.206	2	1481.15	2	103.206	4	1481.15	-2	103.206	-2	1481.15	4	103.206	10	1481.15	2	103.206	12	1481.15	0	103.206	-2	1481.15	-2	103.206	4	1481.15	4	103.206	4	1481.15	-2	103.206	8	1481.15	0	103.206	20	1481.15	0
1480.99	2	102.998	10	1480.99	2	102.998	2	1480.99	8	102.998	10	1480.99	8	102.998	2	1480.99	2	102.998	6	1480.99	0	102.998	4	1480.99	2	102.998	14	1480.99	-4	102.998	2	1480.99	2	102.998	6	1480.99	4	102.998	-2	1480.99	6	102.998	-2	1480.99	-4	102.998	4	1480.99	10
1480.82	14	102.79	14	1480.82	12	102.79	12	1480.82	10	102.79	8	1480.82	2	102.79	8	1480.82	-4	102.79	10	1480.82	10	102.79	4	1480.82	-2	102.79	8	1480.82	-2	102.79	6	1480.82	6	102.79	4	1480.82	0	102.79	4	1480.82	-2	102.79	-20	1480.82	8	102.79	2	1480.82	-4
1480.66	2	102.581	0	1480.66	-4	102.581	10	1480.66	2	102.581	6	1480.66	-4	102.581	-2	1480.66	2	102.581	-10	1480.66	6	102.581	2	1480.66	-2	102.581	6	1480.66	4	102.581	8	1480.66	0	102.581	0	1480.66	6	102.581	0	1480.66	4	102.581	6	1480.66	10	102.581	-2	1480.66	4
1480.5	12	102.374	22	1480.5	20	102.374	18	1480.5	18	102.374	10	1480.5	6	102.374	4	1480.5	6	102.374	4	1480.5	12	102.374	10	1480.5	2	102.374	8	1480.5	4	102.374	6	1480.5	0	102.374	6	1480.5	8	102.374	2	1480.5	4	102.374	8	1480.5	12	102.374	4	1480.5	6
1480.34	4	102.165	8	1480.34	0	102.165	10	1480.34	10	102.165	2	1480.34	2	102.165	6	1480.34	-4	102.165	6	1480.34	2	102.165	-4	1480.34	8	102.165	-2	1480.34	8	102.165	4	1480.34	-4	102.165	0	1480.34	2	102.165	0	1480.34	6	102.165	10	1480.34	2	102.165	0	1480.34	-2
1480.17	0	101.957	4	1480.17	2	101.957	12	1480.17	4	101.957	12	1480.17	10	101.957	0	1480.17	6	101.957	6	1480.17	4	101.957	4	1480.17	4	101.957	6	1480.17	4	101.957	0	1480.17	6	101.957	2	1480.17	2	101.957	2	1480.17	2	101.957	14	1480.17	-2	101.957	2	1480.17	10
1480.01	6	101.748	6	1480.01	0	101.748	8	1480.01	2	101.748	-4	1480.01	-4	101.748	2	1480.01	4	101.748	2	1480.01	0	101.748	2	1480.01	0	101.748	2	1480.01	-2	101.748	10	1480.01	0	101.748	8	1480.01	2	101.748	10	1480.01	0	101.748	6	1480.01	-2	101.748	8	1480.01	8
1479.85	4	101.54	14	1479.85	16	101.54	2	1479.85	6	101.54	18	1479.85	0	101.54	8	1479.85	2	101.54	0	1479.85	0	101.54	6	1479.85	8	101.54	6	1479.85	2	101.54	6	1479.85	2	101.54	4	1479.85	0	101.54	4	1479.85	2	101.54	6	1479.85	8	101.54	8	1479.85	-2
1479.69	2	101.331	2	1479.69	4	101.331	10	1479.69	6	101.331	12	1479.69	12	101.331	10	1479.69	0	101.331	6	1479.69	2	101.331	2	1479.69	4	101.331	8	1479.69	0	101.331	-6	1479.69	4	101.331	0	1479.69	-4	101.331	8	1479.69	2	101.331	8	1479.69	0	101.331	10	1479.69	4
1479.52	4	101.123	-10	1479.52	12	101.123	10	1479.52	-2	101.123	8	1479.52	0	101.123	4	1479.52	10	101.123	6	1479.52	-4	101.123	10	1479.52	4	101.123	16	1479.52	-2	101.123	8	1479.52	0	101.123	8	1479.52	0	101.123	-2	1479.52	8	101.123	8	1479.52	8	101.123	0	1479.52	6
1479.36	16	100.916	12	1479.36	12	100.916	2	1479.36	8	100.916	4	1479.36	10	100.916	0	1479.36	-6	100.916	12	1479.36	2	100.916	6	1479.36	6	100.916	10	1479.36	0	100.916	8	1479.36	-2	100.916	8	1479.36	4	100.916	4	1479.36	6	100.916	6	1479.36	8	100.916	6	1479.36	-4
1479.2	-2	100.707	8	1479.2	14	100.707	6	1479.2	16	100.707	12	1479.2	-4	100.707	6	1479.2	2	100.707	10	1479.2	-4	100.707	0	1479.2	8	100.707	14	1479.2	0	100.707	-2	1479.2	0	100.707	4	1479.2	0	100.707	0	1479.2	8	100.707	2	1479.2	6	100.707	20	1479.2	6
1479.03	8	100.499	16	1479.03	12	100.499	8	1479.03	2	100.499	6	1479.03	2	100.499	-2	1479.03	2	100.499	10	1479.03	6	100.499	0	1479.03	8	100.499	2	1479.03	-8	100.499	-2	1479.03	4	100.499	0	1479.03	-10	100.499	2	1479.03	4	100.499	8	1479.03	2	100.499	0	1479.03	4
1478.87	4	100.29	12	1478.87	8	100.29	10	1478.87	12	100.29	26	1478.87	2	100.29	4	1478.87	-4	100.29	4	1478.87	0	100.29	10	1478.87	0	100.29	6	1478.87	6	100.29	2	1478.87	4	100.29	4	1478.87	12	100.29	8	1478.87	2	100.29	10	1478.87	8	100.29	2	1478.87	16
1478.71	8	100.082	2	1478.71	12	100.082	8	1478.71	-4	100.082	4	1478.71	2	100.082	4	1478.71	2	100.082	4	1478.71	2	100.082	6	1478.71	2	100.082	20	1478.71	4	100.082	12	1478.71	0	100.082	8	1478.71	-6	100.082	6	1478.71	4	100.082	-4	1478.71	-4	100.082	12	1478.71	-4
1478.55	4	99.8728	-4	1478.55	0	99.8728	2	1478.55	8	99.8728	0	1478.55	-6	99.8728	2	1478.55	6	99.8728	2	1478.55	0	99.8728	6	1478.55	2	99.8728	10	1478.55	-8	99.8728	2	1478.55	4	99.8728	8	1478.55	0	99.8728	6	1478.55	0	99.8728	4	1478.55	2	99.8728	6	1478.55	6
1478.38	-6	99.6651	0	1478.38	8	99.6651	10	1478.38	8	99.6651	6	1478.38	12	99.6651	4	1478.38	-4	99.6651	6	1478.38	0	99.6651	8	1478.38	6	99.6651	2	1478.38	0	99.6651	8	1478.38	4	99.6651	-6	1478.38	0	99.6651	2	1478.38	10	99.6651	6	1478.38	0	99.6651	4	1478.38	6
1478.22	12	99.456	12	1478.22	0	99.456	12	1478.22	2	99.456	14	1478.22	2	99.456	12	1478.22	6	99.456	4	1478.22	-2	99.456	-2	1478.22	0	99.456	4	1478.22	0	99.456	6	1478.22	0	99.456	10	1478.22	6	99.456	2	1478.22	0	99.456	8	1478.22	-6	99.456	6	1478.22	2
1478.06	12	99.2483	2	1478.06	6	99.2483	12	1478.06	6	99.2483	-2	1478.06	-6	99.2483	0	1478.06	4	99.2483	-6	1478.06	8	99.2483	6	1478.06	6	99.2483	14	1478.06	2	99.2483	0	1478.06	4	99.2483	-2	1478.06	0	99.2483	2	1478.06	-6	99.2483	-2	1478.06	6	99.2483	-8	1478.06	12
1477.9	6	99.0391	14	1477.9	10	99.0391	12	1477.9	2	99.0391	12	1477.9	-8	99.0391	2	1477.9	10	99.0391	12	1477.9	0	99.0391	2	1477.9	6	99.0391	12	1477.9	-8	99.0391	6	1477.9	2	99.0391	4	1477.9	4	99.0391	2	1477.9	8	99.0391	6	1477.9	0	99.0391	6	1477.9	4
1477.73	12	98.8314	10	1477.73	14	98.8314	4	1477.73	10	98.8314	16	1477.73	-6	98.8314	8	1477.73	0	98.8314	8	1477.73	0	98.8314	6	1477.73	-20	98.8314	8	1477.73	2	98.8314	6	1477.73	0	98.8314	4	1477.73	8	98.8314	0	1477.73	4	98.8314	10	1477.73	2	98.8314	4	1477.73	-4
1477.57	2	98.6221	-6	1477.57	8	98.6221	8	1477.57	8	98.6221	6	1477.57	2	98.6221	0	1477.57	10	98.6221	10	1477.57	4	98.6221	2	1477.57	-6	98.6221	14	1477.57	4	98.6221	6	1477.57	12	98.6221	-2	1477.57	-4	98.6221	4	1477.57	8	98.6221	14	1477.57	4	98.6221	6	1477.57	8
1477.41	18	98.4144	4	1477.41	10	98.4144	12	1477.41	8	98.4144	14	1477.41	-4	98.4144	8	1477.41	0	98.4144	6	1477.41	0	98.4144	8	1477.41	14	98.4144	10	1477.41	2	98.4144	4	1477.41	-4	98.4144	8	1477.41	8	98.4144	6	1477.41	-4	98.4144	2	1477.41	4	98.4144	8	1477.41	0
1477.24	8	98.2052	6	1477.24	22	98.2052	20	1477.24	0	98.2052	6	1477.24	10	98.2052	-4	1477.24	0	98.2052	-2	1477.24	0	98.2052	12	1477.24	0	98.2052	10	1477.24	2	98.2052	-4	1477.24	0	98.2052	0	1477.24	0	98.2052	6	1477.24	-6	98.2052	14	1477.24	8	98.2052	-2	1477.24	-2
1477.08	2	97.9975	2	1477.08	0	97.9975	10	1477.08	6	97.9975	16	1477.08	-4	97.9975	4	1477.08	-6	97.9975	0	1477.08	4	97.9975	6	1477.08	10	97.9975	4	1477.08	0	97.9975	4	1477.08	2	97.9975	0	1477.08	0	97.9975	4	1477.08	0	97.9975	4	1477.08	4	97.9975	0	1477.08	2
1476.92	8	97.7882	8	1476.92	10	97.7882	6	1476.92	4	97.7882	4	1476.92	2	97.7882	6	1476.92	6	97.7882	0	1476.92	0	97.7882	4	1476.92	-2	97.7882	6	1476.92	2	97.7882	0	1476.92	0	97.7882	4	1476.92	-4	97.7882	8	1476.92	-6	97.7882	10	1476.92	-6	97.7882	8	1476.92	0
1476.76	6	97.5805	4	1476.76	-2	97.5805	12	1476.76	4	97.5805	12	1476.76	8	97.5805	8	1476.76	-8	97.5805	2	1476.76	0	97.5805	16	1476.76	8	97.5805	-2	1476.76	0	97.5805	0	1476.76	4	97.5805	6	1476.76	4	97.5805	6	1476.76	2	97.5805	8	1476.76	8	97.5805	0	1476.76	0
1476.59	6	97.3712	6	1476.59	-2	97.3712	12	1476.59	22	97.3712	8	1476.59	0	97.3712	8	1476.59	-4	97.3712	-4	1476.59	10	97.3712	8	1476.59	-2	97.3712	6	1476.59	8	97.3712	4	1476.59	-2	97.3712	4	1476.59	10	97.3712	-4	1476.59	6	97.3712	0	1476.59	4	97.3712	10	1476.59	6
1476.43	2	97.1635	6	1476.43	8	97.1635	8	1476.43	0	97.1635	6	1476.43	2	97.1635	2	1476.43	6	97.1635	2	1476.43	8	97.1635	0	1476.43	2	97.1635	6	1476.43	-2	97.1635	10	1476.43	0	97.1635	2	1476.43	-6	97.1635	2	1476.43	-2	97.1635	6	1476.43	0	97.1635	-6	1476.43	2
1476.27	4	96.9542	0	1476.27	8	96.9542	10	1476.27	12	96.9542	4	1476.27	14	96.9542	4	1476.27	0	96.9542	-2	1476.27	6	96.9542	4	1476.27	6	96.9542	6	1476.27	4	96.9542	2	1476.27	0	96.9542	4	1476.27	2	96.9542	6	1476.27	8	96.9542	4	1476.27	14	96.9542	10	1476.27	8
1476.11	-4	96.7465	8	1476.11	0	96.7465	20	1476.11	8	96.7465	10	1476.11	8	96.7465	-2	1476.11	10	96.7465	10	1476.11	0	96.7465	8	1476.11	4	96.7465	8	1476.11	2	96.7465	6	1476.11	0	96.7465	-2	1476.11	8	96.7465	4	1476.11	0	96.7465	4	1476.11	2	96.7465	6	1476.11	2
1475.94	6	96.5372	12	1475.94	-2	96.5372	0	1475.94	10	96.5372	14	1475.94	6	96.5372	6	1475.94	0	96.5372	4	1475.94	0	96.5372	6	1475.94	0	96.5372	2	1475.94	-4	96.5372	12	1475.94	0	96.5372	4	1475.94	6	96.5372	2	1475.94	-4	96.5372	4	1475.94	4	96.5372	0	1475.94	4
1475.78	0	96.3294	2	1475.78	6	96.3294	12	1475.78	2	96.3294	6	1475.78	2	96.3294	8	1475.78	-4	96.3294	-8	1475.78	-4	96.3294	6	1475.78	4	96.3294	8	1475.78	4	96.3294	-2	1475.78	2	96.3294	2	1475.78	4	96.3294	6	1475.78	6	96.3294	2	1475.78	6	96.3294	6	1475.78	0
1475.62	16	96.1201	10	1475.62	14	96.1201	12	1475.62	16	96.1201	18	1475.62	6	96.1201	4	1475.62	12	96.1201	20	1475.62	0	96.1201	10	1475.62	-6	96.1201	8	1475.62	4	96.1201	0	1475.62	6	96.1201	16	1475.62	8	96.1201	6	1475.62	-2	96.1201	0	1475.62	6	96.1201	4	1475.62	4
1475.45	12	95.9124	-4	1475.45	-18	95.9124	12	1475.45	10	95.9124	16	1475.45	0	95.9124	6	1475.45	-2	95.9124	0	1475.45	4	95.9124	6	1475.45	16	95.9124	4	1475.45	0	95.9124	0	1475.45	2	95.9124	2	1475.45	-10	95.9124	8	1475.45	-2	95.9124	0	1475.45	0	95.9124	-4	1475.45	-2
1475.29	10	95.7031	8	1475.29	6	95.7031	6	1475.29	12	95.7031	6	1475.29	0	95.7031	4	1475.29	0	95.7031	4	1475.29	6	95.7031	10	1475.29	2	95.7031	4	1475.29	-4	95.7031	4	1475.29	2	95.7031	0	1475.29	4	95.7031	6	1475.29	-2	95.7031	6	1475.29	4	95.7031	8	1475.29	10
1475.13	2	95.4953	14	1475.13	6	95.4953	6	1475.13	4	95.4953	-4	1475.13	6	95.4953	4	1475.13	2	95.4953	4	1475.13	4	95.4953	0	1475.13	2	95.4953	-2	1475.13	4	95.4953	-2	1475.13	-2	95.4953	0	1475.13	2	95.4953	8	1475.13	-6	95.4953	10	1475.13	2	95.4953	6	1475.13	-6
1474.97	16	95.286	6	1474.97	18	95.286	8	1474.97	12	95.286	20	1474.97	2	95.286	6	1474.97	2	95.286	4	1474.97	4	95.286	8	1474.97	6	95.286	12	1474.97	2	95.286	10	1474.97	4	95.286	8	1474.97	2	95.286	6	1474.97	6	95.286	8	1474.97	4	95.286	4	1474.97	8
1474.8	4	95.0782	10	1474.8	14	95.0782	10	1474.8	8	95.0782	6	1474.8	2	95.0782	8	1474.8	6	95.0782	10	1474.8	4	95.0782	8	1474.8	-6	95.0782	2	1474.8	2	95.0782	10	1474.8	6	95.0782	4	1474.8	6	95.0782	12	1474.8	2	95.0782	0	1474.8	2	95.0782	14	1474.8	0
1474.64	0	94.8688	8	1474.64	10	94.8688	8	1474.64	8	94.8688	14	1474.64	-6	94.8688	0	1474.64	4	94.8688	10	1474.64	6	94.8688	4	1474.64	8	94.8688	4	1474.64	-6	94.8688	2	1474.64	10	94.8688	-2	1474.64	2	94.8688	2	1474.64	0	94.8688	0	1474.64	6	94.8688	0	1474.64	-2
1474.48	6	94.661	2	1474.48	8	94.661	8	1474.48	0	94.661	10	1474.48	4	94.661	10	1474.48	2	94.661	2	1474.48	4	94.661	8	1474.48	10	94.661	4	1474.48	0	94.661	4	1474.48	4	94.661	2	1474.48	-4	94.661	2	1474.48	8	94.661	14	1474.48	2	94.661	6	1474.48	6
1474.31	8	94.4517	10	1474.31	6	94.4517	12	1474.31	14	94.4517	8	1474.31	2	94.4517	6	1474.31	-4	94.4517	10	1474.31	24	94.4517	-2	1474.31	6	94.4517	-6	1474.31	4	94.4517	2	1474.31	0	94.4517	-2	1474.31	4	94.4517	0	1474.31	-2	94.4517	-14	1474.31	2	94.4517	2	1474.31	4
1474.15	4	94.2439	8	1474.15	8	94.2439	8	1474.15	8	94.2439	6	1474.15	2	94.2439	0	1474.15	0	94.2439	10	1474.15	6	94.2439	10	1474.15	6	94.2439	-2	1474.15	6	94.2439	8	1474.15	10	94.2439	4	1474.15	0	94.2439	0	1474.15	8	94.2439	-2	1474.15	10	94.2439	12	1474.15	6
1473.99	6	94.0345	6	1473.99	10	94.0345	10	1473.99	8	94.0345	18	1473.99	8	94.0345	6	1473.99	0	94.0345	0	1473.99	2	94.0345	6	1473.99	4	94.0345	6	1473.99	-4	94.0345	4	1473.99	2	94.0345	0	1473.99	4	94.0345	4	1473.99	-4	94.0345	-4	1473.99	-2	94.0345	10	1473.99	8
1473.83	4	93.8267	10	1473.83	8	93.8267	12	1473.83	6	93.8267	14	1473.83	2	93.8267	8	1473.83	2	93.8267	6	1473.83	12	93.8267	6	1473.83	4	93.8267	-4	1473.83	-4	93.8267	8	1473.83	2	93.8267	4	1473.83	4	93.8267	2	1473.83	-2	93.8267	0	1473.83	4	93.8267	-8	1473.83	2
1473.66	12	93.6173	0	1473.66	-4	93.6173	14	1473.66	10	93.6173	10	1473.66	6	93.6173	8	1473.66	8	93.6173	6	1473.66	8	93.6173	6	1473.66	4	93.6173	2	1473.66	2	93.6173	-2	1473.66	4	93.6173	0	1473.66	-2	93.6173	10	1473.66	4	93.6173	12	1473.66	6	93.6173	2	1473.66	-4
1473.5	20	93.408	12	1473.5	10	93.408	6	1473.5	20	93.408	16	1473.5	4	93.408	-2	1473.5	8	93.408	4	1473.5	6	93.408	10	1473.5	2	93.408	12	1473.5	0	93.408	14	1473.5	12	93.408	4	1473.5	14	93.408	6	1473.5	0	93.408	4	1473.5	4	93.408	8	1473.5	10
1473.34	8	93.2001	12	1473.34	8	93.2001	14	1473.34	8	93.2001	18	1473.34	-2	93.2001	8	1473.34	6	93.2001	8	1473.34	-2	93.2001	8	1473.34	0	93.2001	10	1473.34	-2	93.2001	4	1473.34	-6	93.2001	0	1473.34	8	93.2001	8	1473.34	0	93.2001	10	1473.34	8	93.2001	6	1473.34	2
1473.17	8	92.9908	4	1473.17	10	92.9908	-6	1473.17	12	92.9908	-6	1473.17	8	92.9908	0	1473.17	4	92.9908	0	1473.17	4	92.9908	2	1473.17	8	92.9908	8	1473.17	-4	92.9908	-4	1473.17	-2	92.9908	6	1473.17	-6	92.9908	14	1473.17	-4	92.9908	6	1473.17	2	92.9908	-2	1473.17	0
1473.01	4	92.7829	16	1473.01	2	92.7829	-2	1473.01	-4	92.7829	16	1473.01	-4	92.7829	10	1473.01	6	92.7829	2	1473.01	12	92.7829	-6	1473.01	4	92.7829	2	1473.01	4	92.7829	-4	1473.01	0	92.7829	0	1473.01	0	92.7829	4	1473.01	6	92.7829	8	1473.01	4	92.7829	6	1473.01	6
1472.85	2	92.5735	2	1472.85	0	92.5735	14	1472.85	10	92.5735	6	1472.85	-2	92.5735	0	1472.85	6	92.5735	4	1472.85	6	92.5735	6	1472.85	-2	92.5735	-2	1472.85	6	92.5735	12	1472.85	-8	92.5735	0	1472.85	4	92.5735	2	1472.85	6	92.5735	-2	1472.85	6	92.5735	6	1472.85	6
1472.69	8	92.3657	0	1472.69	14	92.3657	4	1472.69	8	92.3657	6	1472.69	6	92.3657	4	1472.69	2	92.3657	10	1472.69	-2	92.3657	10	1472.69	0	92.3657	8	1472.69	-6	92.3657	-2	1472.69	8	92.3657	12	1472.69	12	92.3657	12	1472.69	8	92.3657	10	1472.69	4	92.3657	10	1472.69	10
1472.52	2	92.1563	2	1472.52	2	92.1563	8	1472.52	4	92.1563	8	1472.52	12	92.1563	6	1472.52	0	92.1563	4	1472.52	4	92.1563	2	1472.52	2	92.1563	0	1472.52	-2	92.1563	4	1472.52	0	92.1563	2	1472.52	2	92.1563	0	1472.52	-4	92.1563	8	1472.52	-2	92.1563	8	1472.52	0
1472.36	8	91.9484	10	1472.36	8	91.9484	10	1472.36	2	91.9484	10	1472.36	4	91.9484	8	1472.36	10	91.9484	2	1472.36	0	91.9484	6	1472.36	10	91.9484	12	1472.36	8	91.9484	-4	1472.36	2	91.9484	10	1472.36	6	91.9484	4	1472.36	-2	91.9484	14	1472.36	-2	91.9484	4	1472.36	4
1472.2	12	91.739	14	1472.2	18	91.739	4	1472.2	4	91.739	16	1472.2	4	91.739	-2	1472.2	6	91.739	2	1472.2	-6	91.739	4	1472.2	4	91.739	2	1472.2	4	91.739	8	1472.2	4	91.739	0	1472.2	4	91.739	4	1472.2	4	91.739	2	1472.2	4	91.739	10	1472.2	16
1472.03	6	91.5311	10	1472.03	2	91.5311	14	1472.03	6	91.5311	8	1472.03	0	91.5311	8	1472.03	0	91.5311	8	1472.03	6	91.5311	8	1472.03	4	91.5311	18	1472.03	6	91.5311	6	1472.03	6	91.5311	-12	1472.03	8	91.5311	-2	1472.03	-2	91.5311	12	1472.03	0	91.5311	-2	1472.03	8
1471.87	0	91.3217	-4	1471.87	8	91.3217	18	1471.87	4	91.3217	16	1471.87	4	91.3217	4	1471.87	8	91.3217	-2	1471.87	2	91.3217	-6	1471.87	0	91.3217	10	1471.87	4	91.3217	-4	1471.87	-2	91.3217	0	1471.87	6	91.3217	2	1471.87	2	91.3217	4	1471.87	4	91.3217	4	1471.87	0
1471.71	8	91.1123	4	1471.71	8	91.1123	-2	1471.71	6	91.1123	4	1471.71	0	91.1123	16	1471.71	-2	91.1123	4	1471.71	2	91.1123	6	1471.71	4	91.1123	-2	1471.71	4	91.1123	6	1471.71	10	91.1123	4	1471.71	8	91.1123	16	1471.71	4	91.1123	6	1471.71	-2	91.1123	10	1471.71	2
1471.55	14	90.9043	2	1471.55	6	90.9043	10	1471.55	4	90.9043	12	1471.55	2	90.9043	0	1471.55	0	90.9043	4	1471.55	6	90.9043	2	1471.55	6	90.9043	18	1471.55	2	90.9043	-6	1471.55	-2	90.9043	8	1471.55	-2	90.9043	2	1471.55	2	90.9043	4	1471.55	8	90.9043	-4	1471.55	-4
1471.38	10	90.6949	4	1471.38	8	90.6949	12	1471.38	8	90.6949	10	1471.38	12	90.6949	8	1471.38	2	90.6949	8	1471.38	2	90.6949	6	1471.38	8	90.6949	12	1471.38	-2	90.6949	4	1471.38	0	90.6949	-4	1471.38	2	90.6949	6	1471.38	10	90.6949	2	1471.38	4	90.6949	4	1471.38	4
1471.22	10	90.487	12	1471.22	10	90.487	2	1471.22	12	90.487	8	1471.22	-2	90.487	8	1471.22	-2	90.487	6	1471.22	-2	90.487	2	1471.22	6	90.487	4	1471.22	2	90.487	4	1471.22	-4	90.487	4	1471.22	2	90.487	8	1471.22	-10	90.487	8	1471.22	8	90.487	8	1471.22	6
1471.06	2	90.2775	8	1471.06	2	90.2775	8	1471.06	10	90.2775	14	1471.06	8	90.2775	4	1471.06	4	90.2775	-2	1471.06	4	90.2775	12	1471.06	8	90.2775	6	1471.06	10	90.2775	2	1471.06	12	90.2775	-6	1471.06	0	90.2775	-8	1471.06	8	90.2775	4	1471.06	4	90.2775	8	1471.06	-2
1470.89	14	90.0696	8	1470.89	8	90.0696	12	1470.89	6	90.0696	10	1470.89	-2	90.0696	2	1470.89	-8	90.0696	2	1470.89	-2	90.0696	4	1470.89	-6	90.0696	-4	1470.89	6	90.0696	8	1470.89	-16	90.0696	4	1470.89	0	90.0696	10	1470.89	4	90.0696	0	1470.89	8	90.0696	0	1470.89	8
1470.73	4	89.8602	2	1470.73	4	89.8602	12	1470.73	6	89.8602	4	1470.73	2	89.8602	2	1470.73	12	89.8602	14	1470.73	0	89.8602	8	1470.73	4	89.8602	14	1470.73	-2	89.8602	-4	1470.73	8	89.8602	0	1470.73	-2	89.8602	2	1470.73	-2	89.8602	2	1470.73	-2	89.8602	8	1470.73	-2
1470.57	10	89.6507	8	1470.57	4	89.6507	0	1470.57	12	89.6507	12	1470.57	-6	89.6507	0	1470.57	-10	89.6507	-4	1470.57	4	89.6507	4	1470.57	14	89.6507	10	1470.57	2	89.6507	0	1470.57	0	89.6507	0	1470.57	4	89.6507	6	1470.57	2	89.6507	4	1470.57	6	89.6507	0	1470.57	2
1470.4	6	89.4427	6	1470.4	10	89.4427	4	1470.4	0	89.4427	12	1470.4	-4	89.4427	12	1470.4	6	89.4427	4	1470.4	4	89.4427	4	1470.4	-8	89.4427	4	1470.4	-2	89.4427	0	1470.4	4	89.4427	0	1470.4	2	89.4427	2	1470.4	8	89.4427	6	1470.4	0	89.4427	8	1470.4	10
1470.24	4	89.2333	2	1470.24	6	89.2333	8	1470.24	4	89.2333	-2	1470.24	-2	89.2333	0	1470.24	4	89.2333	0	1470.24	6	89.2333	6	1470.24	2	89.2333	4	1470.24	6	89.2333	-6	1470.24	2	89.2333	2	1470.24	-4	89.2333	6	1470.24	-10	89.2333	-2	1470.24	0	89.2333	-4	1470.24	2
1470.08	14	89.0253	4	1470.08	10	89.0253	10	1470.08	8	89.0253	20	1470.08	8	89.0253	6	1470.08	-4	89.0253	-2	1470.08	4	89.0253	10	1470.08	16	89.0253	8	1470.08	6	89.0253	12	1470.08	2	89.0253	4	1470.08	0	89.0253	0	1470.08	10	89.0253	4	1470.08	-4	89.0253	2	1470.08	4
1469.91	-2	88.8158	2	1469.91	2	88.8158	0	1469.91	12	88.8158	-4	1469.91	-4	88.8158	0	1469.91	4	88.8158	8	1469.91	6	88.8158	2	1469.91	-6	88.8158	0	1469.91	-6	88.8158	4	1469.91	2	88.8158	12	1469.91	-4	88.8158	4	1469.91	0	88.8158	-4	1469.91	6	88.8158	6	1469.91	0
1469.75	4	88.6064	8	1469.75	-2	88.6064	12	1469.75	4	88.6064	14	1469.75	16	88.6064	6	1469.75	-6	88.6064	2	1469.75	-4	88.6064	8	1469.75	12	88.6064	12	1469.75	2	88.6064	-2	1469.75	12	88.6064	2	1469.75	0	88.6064	2	1469.75	12	88.6064	6	1469.75	8	88.6064	8	1469.75	0
1469.59	0	88.3984	18	1469.59	10	88.3984	8	1469.59	8	88.3984	4	1469.59	6	88.3984	4	1469.59	4	88.3984	14	1469.59	0	88.3984	10	1469.59	-6	88.3984	4	1469.59	0	88.3984	4	1469.59	0	88.3984	2	1469.59	4	88.3984	4	1469.59	4	88.3984	8	1469.59	4	88.3984	10	1469.59	6
1469.43	8	88.1889	4	1469.43	0	88.1889	-2	1469.43	0	88.1889	10	1469.43	-4	88.1889	4	1469.43	8	88.1889	2	1469.43	0	88.1889	6	1469.43	8	88.1889	10	1469.43	2	88.1889	4	1469.43	-2	88.1889	10	1469.43	6	88.1889	8	1469.43	0	88.1889	-4	1469.43	4	88.1889	8	1469.43	4
1469.26	8	87.9809	2	1469.26	10	87.9809	0	1469.26	14	87.9809	14	1469.26	-2	87.9809	-2	1469.26	-12	87.9809	6	1469.26	0	87.9809	2	1469.26	6	87.9809	6	1469.26	-2	87.9809	4	1469.26	8	87.9809	10	1469.26	-4	87.9809	0	1469.26	6	87.9809	8	1469.26	4	87.9809	8	1469.26	-8
1469.1	4	87.7714	10	1469.1	6	87.7714	20	1469.1	8	87.7714	18	1469.1	8	87.7714	14	1469.1	12	87.7714	4	1469.1	4	87.7714	12	1469.1	6	87.7714	0	1469.1	-10	87.7714	8	1469.1	8	87.7714	10	1469.1	6	87.7714	6	1469.1	-4	87.7714	6	1469.1	2	87.7714	6	1469.1	6
1468.94	4	87.5619	6	1468.94	10	87.5619	8	1468.94	12	87.5619	12	1468.94	2	87.5619	0	1468.94	6	87.5619	2	1468.94	2	87.5619	2	1468.94	6	87.5619	6	1468.94	4	87.5619	4	1468.94	-2	87.5619	4	1468.94	-4	87.5619	6	1468.94	-2	87.5619	0	1468.94	2	87.5619	10	1468.94	-10
1468.77	12	87.3539	10	1468.77	18	87.3539	2	1468.77	4	87.3539	16	1468.77	2	87.3539	10	1468.77	10	87.3539	10	1468.77	4	87.3539	6	1468.77	10	87.3539	8	1468.77	-4	87.3539	-6	1468.77	0	87.3539	4	1468.77	-8	87.3539	6	1468.77	-2	87.3539	4	1468.77	2	87.3539	6	1468.77	6
1468.61	8	87.1443	6	1468.61	6	87.1443	18	1468.61	10	87.1443	0	1468.61	2	87.1443	10	1468.61	6	87.1443	0	1468.61	-10	87.1443	-4	1468.61	2	87.1443	6	1468.61	0	87.1443	0	1468.61	0	87.1443	4	1468.61	-4	87.1443	2	1468.61	2	87.1443	-4	1468.61	0	87.1443	0	1468.61	4
1468.45	12	86.9363	-2	1468.45	10	86.9363	10	1468.45	12	86.9363	14	1468.45	6	86.9363	6	1468.45	10	86.9363	4	1468.45	8	86.9363	10	1468.45	2	86.9363	4	1468.45	-2	86.9363	6	1468.45	10	86.9363	8	1468.45	0	86.9363	6	1468.45	6	86.9363	4	1468.45	-4	86.9363	4	1468.45	0
1468.28	6	86.7268	0	1468.28	2	86.7268	8	1468.28	14	86.7268	10	1468.28	0	86.7268	2	1468.28	-2	86.7268	-4	1468.28	4	86.7268	6	1468.28	6	86.7268	6	1468.28	6	86.7268	2	1468.28	2	86.7268	-2	1468.28	6	86.7268	-6	1468.28	4	86.7268	4	1468.28	8	86.7268	6	1468.28	0
1468.12	4	86.5173	6	1468.12	2	86.5173	14	1468.12	10	86.5173	6	1468.12	0	86.5173	10	1468.12	-4	86.5173	4	1468.12	8	86.5173	-2	1468.12	-6	86.5173	0	1468.12	0	86.5173	8	1468.12	4	86.5173	8	1468.12	8	86.5173	2	1468.12	0	86.5173	2	1468.12	8	86.5173	8	1468.12	2
1467.96	10	86.3092	4	1467.96	14	86.3092	2	1467.96	10	86.3092	10	1467.96	6	86.3092	2	1467.96	4	86.3092	6	1467.96	-8	86.3092	4	1467.96	4	86.3092	10	1467.96	0	86.3092	6	1467.96	-4	86.3092	-10	1467.96	-2	86.3092	2	1467.96	-4	86.3092	12	1467.96	-2	86.3092	4	1467.96	4
1467.79	6	86.0997	10	1467.79	4	86.0997	8	1467.79	8	86.0997	18	1467.79	-2	86.0997	2	1467.79	2	86.0997	8	1467.79	-2	86.0997	8	1467.79	-4	86.0997	2	1467.79	4	86.0997	2	1467.79	6	86.0997	0	1467.79	0	86.0997	4	1467.79	6	86.0997	2	1467.79	2	86.0997	14	1467.79	2
1467.63	4	85.8901	2	1467.63	10	85.8901	12	1467.63	8	85.8901	10	1467.63	4	85.8901	2	1467.63	4	85.8901	10	1467.63	2	85.8901	2	1467.63	0	85.8901	10	1467.63	-2	85.8901	0	1467.63	4	85.8901	-4	1467.63	-2	85.8901	2	1467.63	-4	85.8901	10	1467.63	6	85.8901	6	1467.63	6
1467.47	2	85.6821	8	1467.47	4	85.6821	12	1467.47	8	85.6821	12	1467.47	4	85.6821	10	1467.47	6	85.6821	2	1467.47	6	85.6821	8	1467.47	4	85.6821	6	1467.47	-2	85.6821	2	1467.47	2	85.6821	6	1467.47	4	85.6821	-2	1467.47	2	85.6821	8	1467.47	6	85.6821	4	1467.47	4
1467.3	0	85.4725	12	1467.3	10	85.4725	-2	1467.3	10	85.4725	10	1467.3	0	85.4725	0	1467.3	2	85.4725	2	1467.3	4	85.4725	2	1467.3	-2	85.4725	6	1467.3	-4	85.4725	4	1467.3	-4	85.4725	2	1467.3	-2	85.4725	6	1467.3	6	85.4725	6	1467.3	4	85.4725	10	1467.3	8
1467.14	4	85.2644	6	1467.14	-14	85.2644	10	1467.14	10	85.2644	18	1467.14	2	85.2644	6	1467.14	2	85.2644	2	1467.14	4	85.2644	12	1467.14	2	85.2644	2	1467.14	12	85.2644	4	1467.14	6	85.2644	2	1467.14	-10	85.2644	4	1467.14	4	85.2644	16	1467.14	4	85.2644	2	1467.14	2
1466.98	14	85.0548	6	1466.98	10	85.0548	6	1466.98	6	85.0548	10	1466.98	-2	85.0548	8	1466.98	8	85.0548	0	1466.98	0	85.0548	6	1466.98	2	85.0548	10	1466.98	-4	85.0548	-2	1466.98	4	85.0548	-2	1466.98	8	85.0548	8	1466.98	2	85.0548	-4	1466.98	-10	85.0548	6	1466.98	10
1466.82	16	84.8453	4	1466.82	8	84.8453	12	1466.82	14	84.8453	6	1466.82	2	84.8453	8	1466.82	10	84.8453	12	1466.82	-2	84.8453	8	1466.82	8	84.8453	10	1466.82	0	84.8453	10	1466.82	4	84.8453	6	1466.82	6	84.8453	2	1466.82	-2	84.8453	0	1466.82	8	84.8453	0	1466.82	6
1466.65	2	84.6372	6	1466.65	4	84.6372	6	1466.65	6	84.6372	2	1466.65	12	84.6372	4	1466.65	6	84.6372	0	1466.65	4	84.6372	14	1466.65	0	84.6372	4	1466.65	6	84.6372	0	1466.65	4	84.6372	4	1466.65	2	84.6372	2	1466.65	4	84.6372	4	1466.65	-2	84.6372	16	1466.65	-2
1466.49	6	84.4276	8	1466.49	18	84.4276	-4	1466.49	14	84.4276	10	1466.49	4	84.4276	6	1466.49	-6	84.4276	12	1466.49	4	84.4276	2	1466.49	6	84.4276	10	1466.49	6	84.4276	4	1466.49	6	84.4276	6	1466.49	4	84.4276	10	1466.49	0	84.4276	0	1466.49	6	84.4276	2	1466.49	6
1466.33	10	84.218	-4	1466.33	4	84.218	4	1466.33	10	84.218	20	1466.33	0	84.218	2	1466.33	-2	84.218	0	1466.33	2	84.218	4	1466.33	2	84.218	4	1466.33	-2	84.218	8	1466.33	8	84.218	6	1466.33	0	84.218	-4	1466.33	0	84.218	4	1466.33	4	84.218	2	1466.33	-8
1466.16	12	84.0099	8	1466.16	8	84.0099	8	1466.16	20	84.0099	10	1466.16	4	84.0099	10	1466.16	2	84.0099	-2	1466.16	4	84.0099	8	1466.16	2	84.0099	8	1466.16	4	84.0099	8	1466.16	8	84.0099	-2	1466.16	4	84.0099	8	1466.16	6	84.0099	-16	1466.16	-2	84.0099	6	1466.16	0
1466	4	83.8003	0	1466	10	83.8003	8	1466	12	83.8003	10	1466	-4	83.8003	10	1466	-6	83.8003	4	1466	10	83.8003	-2	1466	-2	83.8003	4	1466	0	83.8003	4	1466	-6	83.8003	8	1466	2	83.8003	4	1466	0	83.8003	-2	1466	-4	83.8003	8	1466	-4
1465.84	0	83.5907	-4	1465.84	8	83.5907	12	1465.84	22	83.5907	4	1465.84	6	83.5907	0	1465.84	2	83.5907	0	1465.84	4	83.5907	6	1465.84	6	83.5907	8	1465.84	4	83.5907	4	1465.84	0	83.5907	-6	1465.84	6	83.5907	4	1465.84	4	83.5907	10	1465.84	4	83.5907	0	1465.84	6
1465.67	-2	83.3826	6	1465.67	-2	83.3826	8	1465.67	4	83.3826	14	1465.67	0	83.3826	6	1465.67	-4	83.3826	0	1465.67	-8	83.3826	8	1465.67	-2	83.3826	-4	1465.67	-2	83.3826	4	1465.67	-2	83.3826	2	1465.67	2	83.3826	-4	1465.67	2	83.3826	2	1465.67	-6	83.3826	6	1465.67	4
1465.51	10	83.1729	4	1465.51	14	83.1729	12	1465.51	14	83.1729	8	1465.51	-6	83.1729	6	1465.51	0	83.1729	4	1465.51	0	83.1729	2	1465.51	-2	83.1729	8	1465.51	-4	83.1729	10	1465.51	2	83.1729	6	1465.51	-2	83.1729	4	1465.51	6	83.1729	14	1465.51	6	83.1729	8	1465.51	-2
1465.35	4	82.9633	8	1465.35	6	82.9633	2	1465.35	6	82.9633	16	1465.35	2	82.9633	8	1465.35	4	82.9633	-6	1465.35	4	82.9633	4	1465.35	2	82.9633	8	1465.35	-4	82.9633	0	1465.35	2	82.9633	-2	1465.35	-2	82.9633	4	1465.35	4	82.9633	0	1465.35	-2	82.9633	8	1465.35	-10
1465.18	-4	82.7552	18	1465.18	10	82.7552	16	1465.18	8	82.7552	8	1465.18	8	82.7552	10	1465.18	6	82.7552	10	1465.18	8	82.7552	6	1465.18	-2	82.7552	14	1465.18	8	82.7552	4	1465.18	6	82.7552	0	1465.18	4	82.7552	-2	1465.18	4	82.7552	0	1465.18	0	82.7552	16	1465.18	8
1465.02	4	82.5455	0	1465.02	12	82.5455	4	1465.02	8	82.5455	-18	1465.02	-6	82.5455	8	1465.02	0	82.5455	-2	1465.02	8	82.5455	4	1465.02	8	82.5455	10	1465.02	0	82.5455	6	1465.02	-2	82.5455	6	1465.02	-6	82.5455	0	1465.02	-2	82.5455	-2	1465.02	4	82.5455	4	1465.02	-2
1464.86	8	82.3374	10	1464.86	6	82.3374	14	1464.86	12	82.3374	16	1464.86	6	82.3374	8	1464.86	6	82.3374	4	1464.86	-18	82.3374	4	1464.86	2	82.3374	4	1464.86	4	82.3374	-2	1464.86	14	82.3374	2	1464.86	6	82.3374	2	1464.86	4	82.3374	6	1464.86	2	82.3374	0	1464.86	6
1464.69	14	82.1277	0	1464.69	10	82.1277	10	1464.69	0	82.1277	14	1464.69	6	82.1277	4	1464.69	6	82.1277	10	1464.69	6	82.1277	2	1464.69	4	82.1277	16	1464.69	-4	82.1277	2	1464.69	-2	82.1277	8	1464.69	-2	82.1277	10	1464.69	2	82.1277	2	1464.69	-8	82.1277	4	1464.69	8
1464.53	12	81.9181	8	1464.53	6	81.9181	10	1464.53	10	81.9181	8	1464.53	2	81.9181	4	1464.53	0	81.9181	0	1464.53	6	81.9181	12	1464.53	-2	81.9181	12	1464.53	0	81.9181	4	1464.53	0	81.9181	2	1464.53	2	81.9181	10	1464.53	2	81.9181	12	1464.53	4	81.9181	4	1464.53	8
1464.37	6	81.7099	4	1464.37	8	81.7099	8	1464.37	6	81.7099	16	1464.37	6	81.7099	8	1464.37	0	81.7099	8	1464.37	-4	81.7099	2	1464.37	-4	81.7099	-2	1464.37	8	81.7099	-4	1464.37	2	81.7099	-2	1464.37	4	81.7099	2	1464.37	10	81.7099	0	1464.37	4	81.7099	10	1464.37	8
1464.2	8	81.5002	6	1464.2	18	81.5002	20	1464.2	2	81.5002	10	1464.2	-2	81.5002	6	1464.2	8	81.5002	6	1464.2	2	81.5002	2	1464.2	6	81.5002	6	1464.2	4	81.5002	8	1464.2	2	81.5002	0	1464.2	4	81.5002	10	1464.2	0	81.5002	-2	1464.2	-2	81.5002	-2	1464.2	-2
1464.04	4	81.2905	10	1464.04	2	81.2905	6	1464.04	14	81.2905	14	1464.04	-2	81.2905	6	1464.04	-2	81.2905	2	1464.04	8	81.2905	8	1464.04	4	81.2905	0	1464.04	2	81.2905	0	1464.04	2	81.2905	0	1464.04	2	81.2905	10	1464.04	4	81.2905	0	1464.04	16	81.2905	16	1464.04	0
1463.88	4	81.0809	0	1463.88	6	81.0809	6	1463.88	8	81.0809	2	1463.88	4	81.0809	2	1463.88	4	81.0809	4	1463.88	16	81.0809	4	1463.88	8	81.0809	-2	1463.88	-4	81.0809	2	1463.88	4	81.0809	10	1463.88	6	81.0809	4	1463.88	-2	81.0809	-4	1463.88	-4	81.0809	4	1463.88	10
1463.71	10	80.8727	8	1463.71	6	80.8727	14	1463.71	2	80.8727	28	1463.71	-4	80.8727	-4	1463.71	6	80.8727	8	1463.71	0	80.8727	6	1463.71	-4	80.8727	16	1463.71	10	80.8727	6	1463.71	0	80.8727	0	1463.71	0	80.8727	6	1463.71	-2	80.8727	12	1463.71	2	80.8727	0	1463.71	6
1463.55	10	80.663	10	1463.55	4	80.663	-2	1463.55	12	80.663	14	1463.55	10	80.663	0	1463.55	10	80.663	2	1463.55	12	80.663	10	1463.55	14	80.663	4	1463.55	4	80.663	0	1463.55	-4	80.663	8	1463.55	0	80.663	2	1463.55	4	80.663	14	1463.55	-4	80.663	2	1463.55	4
1463.39	4	80.4533	12	1463.39	0	80.4533	10	1463.39	18	80.4533	10	1463.39	4	80.4533	4	1463.39	6	80.4533	12	1463.39	2	80.4533	2	1463.39	0	80.4533	6	1463.39	2	80.4533	4	1463.39	4	80.4533	2	1463.39	-4	80.4533	4	1463.39	6	80.4533	0	1463.39	-8	80.4533	6	1463.39	4
1463.22	8	80.2451	2	1463.22	22	80.2451	8	1463.22	20	80.2451	10	1463.22	-4	80.2451	8	1463.22	12	80.2451	6	1463.22	4	80.2451	6	1463.22	8	80.2451	8	1463.22	6	80.2451	0	1463.22	8	80.2451	2	1463.22	0	80.2451	0	1463.22	4	80.2451	2	1463.22	4	80.2451	6	1463.22	2
1463.06	4	80.0354	2	1463.06	12	80.0354	10	1463.06	8	80.0354	16	1463.06	4	80.0354	10	1463.06	-4	80.0354	2	1463.06	8	80.0354	2	1463.06	2	80.0354	0	1463.06	-4	80.0354	4	1463.06	0	80.0354	10	1463.06	-6	80.0354	4	1463.06	-2	80.0354	0	1463.06	8	80.0354	4	1463.06	-2
1462.9	2	79.8257	8	1462.9	6	79.8257	10	1462.9	6	79.8257	6	1462.9	2	79.8257	6	1462.9	2	79.8257	8	1462.9	6	79.8257	-6	1462.9	4	79.8257	10	1462.9	4	79.8257	6	1462.9	6	79.8257	8	1462.9	10	79.8257	2	1462.9	6	79.8257	12	1462.9	10	79.8257	6	1462.9	8
1462.73	6	79.6174	4	1462.73	6	79.6174	6	1462.73	2	79.6174	10	1462.73	0	79.6174	10	1462.73	6	79.6174	10	1462.73	4	79.6174	12	1462.73	6	79.6174	14	1462.73	6	79.6174	6	1462.73	6	79.6174	6	1462.73	-2	79.6174	0	1462.73	-6	79.6174	4	1462.73	4	79.6174	6	1462.73	-4
1462.57	16	79.4077	8	1462.57	14	79.4077	10	1462.57	12	79.4077	14	1462.57	4	79.4077	10	1462.57	0	79.4077	10	1462.57	6	79.4077	-2	1462.57	0	79.4077	0	1462.57	4	79.4077	2	1462.57	2	79.4077	12	1462.57	-2	79.4077	2	1462.57	10	79.4077	-2	1462.57	8	79.4077	10	1462.57	8
1462.41	2	79.198	8	1462.41	6	79.198	10	1462.41	6	79.198	6	1462.41	2	79.198	-2	1462.41	6	79.198	8	1462.41	4	79.198	0	1462.41	6	79.198	16	1462.41	6	79.198	2	1462.41	4	79.198	2	1462.41	-2	79.198	12	1462.41	2	79.198	0	1462.41	0	79.198	2	1462.41	4
1462.24	14	78.9898	6	1462.24	-2	78.9898	10	1462.24	16	78.9898	16	1462.24	6	78.9898	0	1462.24	2	78.9898	4	1462.24	4	78.9898	14	1462.24	10	78.9898	-4	1462.24	10	78.9898	-2	1462.24	4	78.9898	-2	1462.24	6	78.9898	-6	1462.24	12	78.9898	0	1462.24	2	78.9898	4	1462.24	4
1462.08	6	78.78	10	1462.08	-4	78.78	4	1462.08	4	78.78	6	1462.08	0	78.78	4	1462.08	2	78.78	10	1462.08	-4	78.78	-2	1462.08	-4	78.78	6	1462.08	2	78.78	-2	1462.08	-2	78.78	-4	1462.08	2	78.78	4	1462.08	4	78.78	-2	1462.08	4	78.78	6	1462.08	10
1461.92	-2	78.5703	2	1461.92	2	78.5703	18	1461.92	8	78.5703	10	1461.92	2	78.5703	-2	1461.92	-2	78.5703	6	1461.92	0	78.5703	4	1461.92	4	78.5703	6	1461.92	2	78.5703	8	1461.92	6	78.5703	-2	1461.92	-2	78.5703	-2	1461.92	2	78.5703	4	1461.92	4	78.5703	2	1461.92	-2
1461.75	10	78.3605	14	1461.75	14	78.3605	8	1461.75	8	78.3605	18	1461.75	6	78.3605	14	1461.75	4	78.3605	8	1461.75	2	78.3605	6	1461.75	2	78.3605	4	1461.75	-4	78.3605	4	1461.75	4	78.3605	6	1461.75	-2	78.3605	4	1461.75	-2	78.3605	10	1461.75	2	78.3605	4	1461.75	4
1461.59	18	78.1522	8	1461.59	6	78.1522	8	1461.59	6	78.1522	14	1461.59	4	78.1522	12	1461.59	10	78.1522	14	1461.59	-4	78.1522	8	1461.59	4	78.1522	6	1461.59	8	78.1522	10	1461.59	4	78.1522	6	1461.59	6	78.1522	12	1461.59	2	78.1522	0	1461.59	4	78.1522	6	1461.59	4
1461.43	8	77.9425	4	1461.43	6	77.9425	4	1461.43	2	77.9425	12	1461.43	0	77.9425	-4	1461.43	2	77.9425	6	1461.43	8	77.9425	2	1461.43	6	77.9425	12	1461.43	4	77.9425	-6	1461.43	-4	77.9425	10	1461.43	2	77.9425	6	1461.43	2	77.9425	12	1461.43	10	77.9425	4	1461.43	8
1461.26	6	77.7327	6	1461.26	8	77.7327	8	1461.26	12	77.7327	12	1461.26	14	77.7327	6	1461.26	-10	77.7327	4	1461.26	4	77.7327	14	1461.26	10	77.7327	8	1461.26	8	77.7327	10	1461.26	-4	77.7327	4	1461.26	4	77.7327	4	1461.26	6	77.7327	4	1461.26	14	77.7327	10	1461.26	0
1461.1	0	77.5244	8	1461.1	10	77.5244	8	1461.1	8	77.5244	10	1461.1	-16	77.5244	2	1461.1	2	77.5244	16	1461.1	8	77.5244	4	1461.1	0	77.5244	22	1461.1	-2	77.5244	-2	1461.1	-8	77.5244	-2	1461.1	-2	77.5244	10	1461.1	2	77.5244	6	1461.1	0	77.5244	14	1461.1	-4
1460.94	14	77.3147	14	1460.94	6	77.3147	0	1460.94	12	77.3147	22	1460.94	12	77.3147	4	1460.94	4	77.3147	0	1460.94	6	77.3147	6	1460.94	10	77.3147	10	1460.94	-4	77.3147	2	1460.94	4	77.3147	2	1460.94	8	77.3147	2	1460.94	8	77.3147	6	1460.94	8	77.3147	10	1460.94	0
1460.77	18	77.1049	10	1460.77	8	77.1049	-6	1460.77	22	77.1049	10	1460.77	8	77.1049	6	1460.77	0	77.1049	8	1460.77	0	77.1049	8	1460.77	-2	77.1049	4	1460.77	2	77.1049	4	1460.77	0	77.1049	2	1460.77	2	77.1049	0	1460.77	4	77.1049	2	1460.77	4	77.1049	8	1460.77	2
1460.61	4	76.8951	6	1460.61	4	76.8951	14	1460.61	24	76.8951	10	1460.61	4	76.8951	2	1460.61	0	76.8951	0	1460.61	8	76.8951	2	1460.61	8	76.8951	10	1460.61	0	76.8951	4	1460.61	4	76.8951	2	1460.61	-2	76.8951	2	1460.61	6	76.8951	12	1460.61	8	76.8951	4	1460.61	-2
1460.45	10	76.6868	8	1460.45	0	76.6868	10	1460.45	20	76.6868	8	1460.45	8	76.6868	0	1460.45	-4	76.6868	38	1460.45	-4	76.6868	0	1460.45	6	76.6868	6	1460.45	4	76.6868	8	1460.45	0	76.6868	2	1460.45	2	76.6868	-2	1460.45	2	76.6868	10	1460.45	-6	76.6868	4	1460.45	6
1460.28	10	76.477	12	1460.28	2	76.477	6	1460.28	14	76.477	10	1460.28	-6	76.477	10	1460.28	2	76.477	-6	1460.28	6	76.477	8	1460.28	4	76.477	8	1460.28	0	76.477	12	1460.28	-2	76.477	8	1460.28	4	76.477	0	1460.28	0	76.477	4	1460.28	4	76.477	2	1460.28	6
1460.12	6	76.2672	2	1460.12	6	76.2672	2	1460.12	14	76.2672	2	1460.12	4	76.2672	2	1460.12	2	76.2672	0	1460.12	6	76.2672	0	1460.12	2	76.2672	2	1460.12	-2	76.2672	-2	1460.12	0	76.2672	4	1460.12	4	76.2672	2	1460.12	-2	76.2672	2	1460.12	4	76.2672	6	1460.12	-2
1459.96	10	76.0589	8	1459.96	6	76.0589	6	1459.96	10	76.0589	6	1459.96	-2	76.0589	-4	1459.96	6	76.0589	14	1459.96	-6	76.0589	0	1459.96	-6	76.0589	2	1459.96	2	76.0589	2	1459.96	0	76.0589	-4	1459.96	6	76.0589	-2	1459.96	2	76.0589	-2	1459.96	2	76.0589	-2	1459.96	6
1459.79	10	75.849	6	1459.79	-2	75.849	10	1459.79	8	75.849	8	1459.79	-6	75.849	-4	1459.79	8	75.849	14	1459.79	4	75.849	4	1459.79	8	75.849	0	1459.79	0	75.849	-2	1459.79	2	75.849	-6	1459.79	-10	75.849	-4	1459.79	2	75.849	6	1459.79	4	75.849	0	1459.79	-4
1459.63	6	75.6392	14	1459.63	8	75.6392	8	1459.63	6	75.6392	12	1459.63	4	75.6392	2	1459.63	-2	75.6392	16	1459.63	10	75.6392	6	1459.63	4	75.6392	6	1459.63	0	75.6392	4	1459.63	2	75.6392	0	1459.63	10	75.6392	6	1459.63	2	75.6392	8	1459.63	-14	75.6392	8	1459.63	8
1459.46	0	75.4294	2	1459.46	8	75.4294	12	1459.46	8	75.4294	10	1459.46	-2	75.4294	4	1459.46	6	75.4294	10	1459.46	-4	75.4294	-2	1459.46	6	75.4294	4	1459.46	2	75.4294	-2	1459.46	2	75.4294	6	1459.46	6	75.4294	4	1459.46	2	75.4294	0	1459.46	-2	75.4294	6	1459.46	4
1459.3	-2	75.221	6	1459.3	10	75.221	12	1459.3	20	75.221	14	1459.3	2	75.221	6	1459.3	0	75.221	12	1459.3	4	75.221	10	1459.3	12	75.221	2	1459.3	-4	75.221	10	1459.3	2	75.221	-2	1459.3	0	75.221	-4	1459.3	6	75.221	2	1459.3	4	75.221	10	1459.3	8
1459.14	8	75.0112	-2	1459.14	2	75.0112	0	1459.14	10	75.0112	12	1459.14	6	75.0112	6	1459.14	4	75.0112	2	1459.14	6	75.0112	2	1459.14	0	75.0112	4	1459.14	-8	75.0112	-2	1459.14	4	75.0112	4	1459.14	6	75.0112	0	1459.14	-2	75.0112	0	1459.14	-4	75.0112	-2	1459.14	2
1458.98	4	74.8013	6	1458.98	4	74.8013	16	1458.98	8	74.8013	20	1458.98	-2	74.8013	8	1458.98	4	74.8013	12	1458.98	8	74.8013	0	1458.98	0	74.8013	4	1458.98	4	74.8013	6	1458.98	8	74.8013	-4	1458.98	-4	74.8013	10	1458.98	8	74.8013	0	1458.98	-2	74.8013	6	1458.98	4
1458.81	12	74.5915	12	1458.81	10	74.5915	2	1458.81	0	74.5915	20	1458.81	0	74.5915	12	1458.81	12	74.5915	18	1458.81	8	74.5915	8	1458.81	6	74.5915	2	1458.81	8	74.5915	2	1458.81	-8	74.5915	10	1458.81	6	74.5915	2	1458.81	-6	74.5915	0	1458.81	2	74.5915	0	1458.81	-2
1458.65	14	74.3831	10	1458.65	-6	74.3831	8	1458.65	8	74.3831	12	1458.65	8	74.3831	6	1458.65	2	74.3831	10	1458.65	2	74.3831	6	1458.65	4	74.3831	10	1458.65	2	74.3831	0	1458.65	6	74.3831	4	1458.65	6	74.3831	12	1458.65	10	74.3831	12	1458.65	-2	74.3831	4	1458.65	8
1458.48	10	74.1733	8	1458.48	4	74.1733	8	1458.48	6	74.1733	6	1458.48	4	74.1733	2	1458.48	4	74.1733	10	1458.48	-2	74.1733	4	1458.48	0	74.1733	2	1458.48	8	74.1733	0	1458.48	4	74.1733	2	1458.48	0	74.1733	-2	1458.48	2	74.1733	2	1458.48	6	74.1733	-2	1458.48	-2
1458.32	0	73.9634	6	1458.32	6	73.9634	12	1458.32	10	73.9634	18	1458.32	2	73.9634	0	1458.32	4	73.9634	6	1458.32	6	73.9634	6	1458.32	0	73.9634	6	1458.32	-2	73.9634	8	1458.32	4	73.9634	-2	1458.32	4	73.9634	-6	1458.32	4	73.9634	-4	1458.32	0	73.9634	0	1458.32	2
1458.16	12	73.7535	8	1458.16	12	73.7535	0	1458.16	0	73.7535	2	1458.16	4	73.7535	-2	1458.16	0	73.7535	-28	1458.16	8	73.7535	0	1458.16	-4	73.7535	6	1458.16	2	73.7535	6	1458.16	0	73.7535	4	1458.16	-2	73.7535	-8	1458.16	0	73.7535	-2	1458.16	-4	73.7535	12	1458.16	14
1457.99	10	73.5451	8	1457.99	8	73.5451	12	1457.99	12	73.5451	0	1457.99	6	73.5451	-2	1457.99	-4	73.5451	10	1457.99	-6	73.5451	0	1457.99	12	73.5451	4	1457.99	-4	73.5451	4	1457.99	-2	73.5451	8	1457.99	4	73.5451	4	1457.99	4	73.5451	-2	1457.99	4	73.5451	-4	1457.99	4
1457.83	26	73.3352	12	1457.83	10	73.3352	20	1457.83	20	73.3352	20	1457.83	14	73.3352	12	1457.83	4	73.3352	2	1457.83	2	73.3352	2	1457.83	6	73.3352	8	1457.83	4	73.3352	4	1457.83	-8	73.3352	6	1457.83	4	73.3352	2	1457.83	12	73.3352	6	1457.83	4	73.3352	2	1457.83	2
1457.67	6	73.1253	8	1457.67	12	73.1253	8	1457.67	2	73.1253	14	1457.67	0	73.1253	8	1457.67	12	73.1253	10	1457.67	6	73.1253	6	1457.67	4	73.1253	-4	1457.67	2	73.1253	4	1457.67	-8	73.1253	2	1457.67	4	73.1253	2	1457.67	0	73.1253	-4	1457.67	2	73.1253	6	1457.67	-2
1457.5	4	72.9154	-4	1457.5	6	72.9154	10	1457.5	2	72.9154	10	1457.5	4	72.9154	-4	1457.5	0	72.9154	-4	1457.5	6	72.9154	6	1457.5	4	72.9154	2	1457.5	2	72.9154	-2	1457.5	-2	72.9154	-8	1457.5	4	72.9154	-2	1457.5	2	72.9154	4	1457.5	2	72.9154	4	1457.5	2
1457.34	14	72.707	4	1457.34	12	72.707	10	1457.34	2	72.707	8	1457.34	10	72.707	6	1457.34	-2	72.707	10	1457.34	0	72.707	4	1457.34	6	72.707	0	1457.34	0	72.707	6	1457.34	2	72.707	2	1457.34	2	72.707	-2	1457.34	14	72.707	0	1457.34	4	72.707	2	1457.34	6
1457.18	14	72.4971	18	1457.18	12	72.4971	26	1457.18	22	72.4971	12	1457.18	2	72.4971	6	1457.18	2	72.4971	6	1457.18	2	72.4971	-2	1457.18	6	72.4971	6	1457.18	-2	72.4971	2	1457.18	-6	72.4971	2	1457.18	2	72.4971	6	1457.18	-4	72.4971	-4	1457.18	4	72.4971	6	1457.18	4
1457.01	10	72.2872	-2	1457.01	12	72.2872	10	1457.01	14	72.2872	10	1457.01	8	72.2872	6	1457.01	0	72.2872	2	1457.01	0	72.2872	10	1457.01	8	72.2872	8	1457.01	4	72.2872	4	1457.01	0	72.2872	2	1457.01	2	72.2872	4	1457.01	6	72.2872	8	1457.01	2	72.2872	4	1457.01	8
1456.85	14	72.0773	12	1456.85	6	72.0773	6	1456.85	8	72.0773	14	1456.85	8	72.0773	6	1456.85	4	72.0773	6	1456.85	-4	72.0773	4	1456.85	8	72.0773	-4	1456.85	4	72.0773	6	1456.85	-2	72.0773	-4	1456.85	2	72.0773	0	1456.85	6	72.0773	6	1456.85	8	72.0773	0	1456.85	8
1456.69	20	71.8674	14	1456.69	12	71.8674	18	1456.69	4	71.8674	10	1456.69	2	71.8674	2	1456.69	12	71.8674	6	1456.69	6	71.8674	2	1456.69	4	71.8674	12	1456.69	14	71.8674	4	1456.69	6	71.8674	6	1456.69	-2	71.8674	2	1456.69	-6	71.8674	0	1456.69	2	71.8674	2	1456.69	0
1456.52	8	71.6589	2	1456.52	6	71.6589	0	1456.52	2	71.6589	8	1456.52	6	71.6589	-2	1456.52	-4	71.6589	4	1456.52	4	71.6589	0	1456.52	4	71.6589	-6	1456.52	2	71.6589	2	1456.52	-2	71.6589	12	1456.52	2	71.6589	8	1456.52	-2	71.6589	4	1456.52	4	71.6589	-8	1456.52	10
1456.36	2	71.449	10	1456.36	10	71.449	14	1456.36	18	71.449	4	1456.36	8	71.449	12	1456.36	6	71.449	6	1456.36	4	71.449	8	1456.36	-6	71.449	-2	1456.36	2	71.449	6	1456.36	2	71.449	4	1456.36	10	71.449	-4	1456.36	0	71.449	-2	1456.36	-20	71.449	2	1456.36	10
1456.19	12	71.2391	4	1456.19	4	71.2391	0	1456.19	6	71.2391	-2	1456.19	2	71.2391	-4	1456.19	2	71.2391	-2	1456.19	2	71.2391	-2	1456.19	8	71.2391	4	1456.19	0	71.2391	0	1456.19	-4	71.2391	-2	1456.19	2	71.2391	2	1456.19	-6	71.2391	6	1456.19	8	71.2391	4	1456.19	2
1456.03	8	71.0291	4	1456.03	10	71.0291	6	1456.03	10	71.0291	2	1456.03	14	71.0291	0	1456.03	6	71.0291	0	1456.03	-4	71.0291	4	1456.03	10	71.0291	4	1456.03	-4	71.0291	-2	1456.03	6	71.0291	2	1456.03	6	71.0291	4	1456.03	6	71.0291	-6	1456.03	2	71.0291	6	1456.03	8
1455.87	6	70.8206	8	1455.87	8	70.8206	4	1455.87	14	70.8206	16	1455.87	0	70.8206	6	1455.87	4	70.8206	0	1455.87	8	70.8206	-6	1455.87	2	70.8206	0	1455.87	-2	70.8206	4	1455.87	-10	70.8206	-8	1455.87	-2	70.8206	2	1455.87	6	70.8206	4	1455.87	4	70.8206	0	1455.87	8
1455.7	8	70.6107	6	1455.7	10	70.6107	8	1455.7	2	70.6107	2	1455.7	12	70.6107	-2	1455.7	-2	70.6107	6	1455.7	14	70.6107	8	1455.7	8	70.6107	6	1455.7	10	70.6107	2	1455.7	10	70.6107	2	1455.7	6	70.6107	0	1455.7	4	70.6107	4	1455.7	-2	70.6107	-4	1455.7	4
1455.54	14	70.4007	4	1455.54	12	70.4007	0	1455.54	8	70.4007	4	1455.54	0	70.4007	2	1455.54	4	70.4007	6	1455.54	2	70.4007	8	1455.54	-14	70.4007	6	1455.54	-4	70.4007	4	1455.54	2	70.4007	4	1455.54	8	70.4007	-4	1455.54	6	70.4007	2	1455.54	4	70.4007	4	1455.54	4
1455.38	6	70.1907	4	1455.38	16	70.1907	10	1455.38	16	70.1907	4	1455.38	2	70.1907	2	1455.38	-2	70.1907	-2	1455.38	4	70.1907	4	1455.38	10	70.1907	4	1455.38	2	70.1907	4	1455.38	0	70.1907	2	1455.38	6	70.1907	6	1455.38	0	70.1907	4	1455.38	2	70.1907	6	1455.38	6
1455.21	4	69.9808	10	1455.21	12	69.9808	12	1455.21	6	69.9808	8	1455.21	2	69.9808	-4	1455.21	4	69.9808	0	1455.21	14	69.9808	4	1455.21	12	69.9808	8	1455.21	10	69.9808	6	1455.21	6	69.9808	-8	1455.21	6	69.9808	-2	1455.21	2	69.9808	6	1455.21	4	69.9808	8	1455.21	-2
1455.05	8	69.7723	6	1455.05	0	69.7723	8	1455.05	12	69.7723	-2	1455.05	10	69.7723	2	1455.05	8	69.7723	-2	1455.05	6	69.7723	-14	1455.05	0	69.7723	4	1455.05	8	69.7723	2	1455.05	8	69.7723	2	1455.05	8	69.7723	2	1455.05	4	69.7723	-4	1455.05	4	69.7723	-2	1455.05	2
1454.89	6	69.5623	6	1454.89	0	69.5623	2	1454.89	6	69.5623	0	1454.89	8	69.5623	4	1454.89	8	69.5623	6	1454.89	2	69.5623	-8	1454.89	6	69.5623	2	1454.89	4	69.5623	2	1454.89	0	69.5623	2	1454.89	4	69.5623	4	1454.89	4	69.5623	10	1454.89	8	69.5623	0	1454.89	-4
1454.72	6	69.3523	6	1454.72	6	69.3523	-2	1454.72	10	69.3523	2	1454.72	10	69.3523	4	1454.72	0	69.3523	2	1454.72	6	69.3523	2	1454.72	0	69.3523	10	1454.72	8	69.3523	-4	1454.72	-2	69.3523	-2	1454.72	8	69.3523	4	1454.72	14	69.3523	0	1454.72	2	69.3523	6	1454.72	0
1454.56	2	69.1423	-2	1454.56	12	69.1423	6	1454.56	8	69.1423	2	1454.56	-8	69.1423	0	1454.56	10	69.1423	-8	1454.56	2	69.1423	6	1454.56	-2	69.1423	-2	1454.56	0	69.1423	2	1454.56	-4	69.1423	6	1454.56	4	69.1423	2	1454.56	4	69.1423	6	1454.56	0	69.1423	2	1454.56	8
1454.39	16	68.9323	12	1454.39	10	68.9323	14	1454.39	10	68.9323	2	1454.39	4	68.9323	10	1454.39	2	68.9323	2	1454.39	2	68.9323	4	1454.39	12	68.9323	0	1454.39	8	68.9323	2	1454.39	8	68.9323	4	1454.39	0	68.9323	4	1454.39	2	68.9323	8	1454.39	0	68.9323	4	1454.39	6
1454.23	10	68.7238	8	1454.23	12	68.7238	14	1454.23	2	68.7238	8	1454.23	2	68.7238	-10	1454.23	0	68.7238	4	1454.23	-4	68.7238	-8	1454.23	10	68.7238	0	1454.23	-6	68.7238	2	1454.23	4	68.7238	0	1454.23	4	68.7238	-6	1454.23	10	68.7238	0	1454.23	6	68.7238	10	1454.23	0
1454.07	8	68.5138	-4	1454.07	-4	68.5138	4	1454.07	2	68.5138	6	1454.07	6	68.5138	2	1454.07	-2	68.5138	2	1454.07	8	68.5138	12	1454.07	8	68.5138	8	1454.07	-4	68.5138	6	1454.07	0	68.5138	8	1454.07	2	68.5138	4	1454.07	-2	68.5138	-2	1454.07	2	68.5138	2	1454.07	2
1453.9	10	68.3037	10	1453.9	10	68.3037	0	1453.9	20	68.3037	16	1453.9	8	68.3037	8	1453.9	-4	68.3037	0	1453.9	4	68.3037	12	1453.9	2	68.3037	0	1453.9	2	68.3037	2	1453.9	-8	68.3037	0	1453.9	8	68.3037	0	1453.9	0	68.3037	2	1453.9	2	68.3037	6	1453.9	6
1453.74	12	68.0937	4	1453.74	-2	68.0937	4	1453.74	12	68.0937	8	1453.74	0	68.0937	4	1453.74	6	68.0937	6	1453.74	4	68.0937	-8	1453.74	6	68.0937	2	1453.74	4	68.0937	0	1453.74	6	68.0937	0	1453.74	0	68.0937	4	1453.74	2	68.0937	-2	1453.74	2	68.0937	4	1453.74	6
1453.58	16	67.8837	8	1453.58	2	67.8837	4	1453.58	6	67.8837	8	1453.58	0	67.8837	6	1453.58	-2	67.8837	-6	1453.58	-4	67.8837	2	1453.58	12	67.8837	0	1453.58	-4	67.8837	-6	1453.58	0	67.8837	4	1453.58	6	67.8837	-2	1453.58	-4	67.8837	-2	1453.58	2	67.8837	-2	1453.58	-2
1453.41	10	67.6736	14	1453.41	4	67.6736	8	1453.41	16	67.6736	12	1453.41	6	67.6736	-2	1453.41	6	67.6736	6	1453.41	8	67.6736	8	1453.41	10	67.6736	2	1453.41	0	67.6736	2	1453.41	-2	67.6736	6	1453.41	0	67.6736	4	1453.41	6	67.6736	4	1453.41	4	67.6736	2	1453.41	12
1453.25	8	67.4651	4	1453.25	8	67.4651	2	1453.25	2	67.4651	2	1453.25	2	67.4651	6	1453.25	0	67.4651	8	1453.25	0	67.4651	-6	1453.25	4	67.4651	4	1453.25	-2	67.4651	0	1453.25	0	67.4651	-2	1453.25	2	67.4651	0	1453.25	2	67.4651	8	1453.25	6	67.4651	0	1453.25	-2
1453.08	-6	67.2551	6	1453.08	0	67.2551	-6	1453.08	8	67.2551	2	1453.08	-2	67.2551	4	1453.08	-2	67.2551	-4	1453.08	2	67.2551	6	1453.08	4	67.2551	-4	1453.08	6	67.2551	2	1453.08	6	67.2551	4	1453.08	-2	67.2551	4	1453.08	-8	67.2551	-6	1453.08	2	67.2551	0	1453.08	2
1452.92	14	67.045	8	1452.92	10	67.045	10	1452.92	12	67.045	2	1452.92	10	67.045	4	1452.92	2	67.045	2	1452.92	2	67.045	2	1452.92	4	67.045	4	1452.92	-2	67.045	-8	1452.92	-2	67.045	0	1452.92	2	67.045	-2	1452.92	4	67.045	0	1452.92	-6	67.045	6	1452.92	6
1452.76	6	66.8349	4	1452.76	4	66.8349	6	1452.76	12	66.8349	12	1452.76	-6	66.8349	-6	1452.76	12	66.8349	4	1452.76	4	66.8349	4	1452.76	6	66.8349	2	1452.76	6	66.8349	10	1452.76	2	66.8349	2	1452.76	-4	66.8349	6	1452.76	4	66.8349	0	1452.76	2	66.8349	-4	1452.76	4
1452.59	4	66.6249	2	1452.59	4	66.6249	4	1452.59	2	66.6249	0	1452.59	10	66.6249	6	1452.59	6	66.6249	0	1452.59	-2	66.6249	6	1452.59	6	66.6249	2	1452.59	2	66.6249	0	1452.59	-6	66.6249	2	1452.59	4	66.6249	2	1452.59	4	66.6249	-2	1452.59	2	66.6249	-2	1452.59	10
1452.43	-2	66.4148	6	1452.43	18	66.4148	0	1452.43	12	66.4148	12	1452.43	2	66.4148	2	1452.43	0	66.4148	14	1452.43	6	66.4148	2	1452.43	2	66.4148	4	1452.43	-4	66.4148	4	1452.43	4	66.4148	-2	1452.43	-4	66.4148	2	1452.43	-2	66.4148	-2	1452.43	2	66.4148	6	1452.43	8
1452.27	2	66.2062	2	1452.27	-2	66.2062	4	1452.27	12	66.2062	6	1452.27	-2	66.2062	-2	1452.27	-6	66.2062	0	1452.27	0	66.2062	2	1452.27	2	66.2062	6	1452.27	8	66.2062	2	1452.27	-6	66.2062	4	1452.27	4	66.2062	-4	1452.27	-6	66.2062	0	1452.27	-6	66.2062	4	1452.27	4
1452.1	10	65.9961	4	1452.1	6	65.9961	4	1452.1	6	65.9961	10	1452.1	8	65.9961	4	1452.1	-2	65.9961	12	1452.1	4	65.9961	6	1452.1	2	65.9961	2	1452.1	2	65.9961	2	1452.1	8	65.9961	-4	1452.1	4	65.9961	4	1452.1	0	65.9961	0	1452.1	-2	65.9961	-4	1452.1	-2
1451.94	14	65.786	20	1451.94	0	65.786	2	1451.94	6	65.786	6	1451.94	0	65.786	0	1451.94	10	65.786	-6	1451.94	2	65.786	-6	1451.94	8	65.786	2	1451.94	2	65.786	4	1451.94	-6	65.786	6	1451.94	2	65.786	-2	1451.94	2	65.786	2	1451.94	4	65.786	6	1451.94	-2
1451.77	-6	65.5759	6	1451.77	8	65.5759	8	1451.77	10	65.5759	10	1451.77	10	65.5759	4	1451.77	-2	65.5759	0	1451.77	2	65.5759	10	1451.77	6	65.5759	2	1451.77	4	65.5759	2	1451.77	2	65.5759	0	1451.77	0	65.5759	6	1451.77	6	65.5759	6	1451.77	6	65.5759	-2	1451.77	4
1451.61	8	65.3658	2	1451.61	8	65.3658	10	1451.61	8	65.3658	10	1451.61	0	65.3658	4	1451.61	2	65.3658	8	1451.61	10	65.3658	0	1451.61	6	65.3658	-6	1451.61	-2	65.3658	8	1451.61	2	65.3658	0	1451.61	4	65.3658	6	1451.61	6	65.3658	-2	1451.61	-2	65.3658	0	1451.61	2
1451.45	8	65.1557	4	1451.45	6	65.1557	0	1451.45	2	65.1557	12	1451.45	10	65.1557	0	1451.45	4	65.1557	-2	1451.45	2	65.1557	2	1451.45	8	65.1557	2	1451.45	2	65.1557	10	1451.45	0	65.1557	6	1451.45	6	65.1557	4	1451.45	0	65.1557	10	1451.45	2	65.1557	0	1451.45	8
1451.28	10	64.9471	12	1451.28	12	64.9471	8	1451.28	2	64.9471	6	1451.28	2	64.9471	8	1451.28	10	64.9471	-4	1451.28	10	64.9471	6	1451.28	4	64.9471	4	1451.28	-4	64.9471	0	1451.28	4	64.9471	-2	1451.28	2	64.9471	0	1451.28	6	64.9471	4	1451.28	4	64.9471	4	1451.28	10
1451.12	4	64.737	2	1451.12	8	64.737	0	1451.12	6	64.737	12	1451.12	8	64.737	4	1451.12	2	64.737	8	1451.12	4	64.737	6	1451.12	0	64.737	-6	1451.12	6	64.737	0	1451.12	10	64.737	-8	1451.12	8	64.737	4	1451.12	4	64.737	-2	1451.12	6	64.737	-2	1451.12	8
[truncated: 64 more rows]
[truncated: 2 more columns]

## Sheet: Figure 1e
Cycle	Temperature (K)	ωL (cm-1)
Cycle 1	315.673	118.864
	332.877	118.598
	337.69	117.881
	373.412	117.272
	402.687	116.82
	428.644	116.149
[truncated: 41 more rows]

[truncated: 15 more sheets: Figure 2a, Figure 2b, Figure 2c, Figure 3b, Figure 3c, Figure 3d, Figure 3e, Figure 4a, Figure 4b, Figure 4c, Figure 4d, Figure 4e, Figure 4f, Figure 5f, Figure 5g]
